# Supplementary material for: Comparative genomics of multidrug-resistant Enterococcus spp. isolated from wastewater treatment plants
Source: BMC Microbiol. 2020 Jan 24;20:20. doi: 10.1186/s12866-019-1683-4 (PMC6982392; doi:10.1186/s12866-019-1683-4)
Supplement: Supplementary file 1 — Additional file 1: Supplementary Details on Genomic Comparisons. Sheet 1: Complete List of Genomes Used; Sheet 2: Genome Characteristics of Sequenced Genomes; Sheet 3: COG Analysis; Sheet 4: COG Pivot Chart; Sheet 5: COG graphs; Sheet 6: COG correlation and p values; Sheet 7: AMR phenotypic profiles and breakpoints; Sheet 8: AMR genes detected; Sheet 9: Virulence Factors Raw Output; Sheet 10: Virulence Factors by Species; Sheet 11: Virulence Factors Summary; Sheet 12: Phage Detected; Sheet 13: CRISPRfinder Output; Sheet 14: CRISPRfinder Confirmed Systems; Sheet 15: CRISPRdb BLAST Results; Sheet 16: CRISPR Summary Table; Sheet 17: ICEberg Raw Results; Sheet 18: antiSMASH results; Sheet 19: Neptune Biomarker Combinations [file 12866_2019_1683_MOESM1_ESM.xlsx]

## Sheet: S1 List of Genomes Used
Species	Origin	Accession Number (NCBI) and/or GOLD analysis project ID (JGI)
E. casseliflavus B72	Wastewater (BAF FE)	SAMN11029932, Ga0242489
E. casseliflavus B79	Wastewater (BAF FE)	SAMN11029903, Ga0242492
E. casseliflavus F1129E	Bovine	SAMN05735029
E. casseliflavus F1129F	Bovine	SAMN05735030
E. gallinarum FDAARGOS 375	Human Commensal	chromosome: NZ_CP023515.1/CP023515.1
		plasmid unnamed1: NZ_CP023514.1/CP023514.1
		plasmid unnamed2: NZ_CP023513.1/CP023513.1
E. gallinarum FDAARGOS 163	Human Commensal	chromosome: NZ_CP014067.2/CP014067.2
		plasmid unnamed: NZ_CP014068.2/CP014068.2
E. casseliflavus EC20	Human Clinical	chromosome: NC_020995.1/CP004856.1
E. casseliflavus NBRC 100478	Plant Material	SAMD00045727
E. casseliflavus NLAE-zl-C414	Bovine	SAMN05216513
E. casseliflavus NLAE-zl-G268	Bovine	SAMN04487887
E. casseliflavus EC30	Human Clinical	SAMN02595253
E. casseliflavus EC10	Human Clinical	SAMN02595257
E. casseliflavus ATCC 12755	Human Commensal	SAMN00253302
E. casseliflavus DSM 20680	Plant Material	SAMN03267167
E. casseliflavus 14-MB-W-14	Water	SAMN02436705
E. casseliflavus PAVET15	Human Commensal	SAMN06275556
E. faecium Aus0004	Human Clinical	chromosome: NC_017022.1/CP003351.1
		plasmid AUS0004_p1: NC_017032.1/CP003352.1
		plasmid AUS0004_p2: NC_017023.1/CP003353.1
		plasmid AUS0004_p3: NC_017024.1/CP003354.1
E. faecium Aus0085	Human Clinical	chromosome: NC_021994.1/CP006620.1
		plasmid p1: NC_021987.1/CP006621.1
		plasmid p2: NC_021995.1/CP006622.1
		plasmid p3: NC_021988.1/CP006623.1
		plasmid p4: NC_021989.1/CP006624.1
		plasmid p5: NC_021996.1/CP006625.1
		plasmid p6: NC_021990.1/CP006626.1
E. faecium B466	Wastewater (BAF FE)	SAMN11025820, Ga0242495
E. faecium B492	Wastewater (BAF FE)	SAMN11029791, Ga0242496
E. faecium C12D	Wastewater (CAS PE)	SAMN11029416, Ga0242497
E. faecium C329	Wastewater (CAS FE)	SAMN11025818, Ga0242501
E. faecium C567	Wastewater (CAS FE)	SAMN11026090, Ga0242503
E. faecium DO	Human Clinical	chromosome: NC_017960.1/CP003583.1
		plasmid 1: NC_017961.1/CP003584.1
		plasmid 2: NC_017962.1/CP003585.1
		plasmid 3: NC_017963.1/CP003586.1
E. faecium F1129D	Bovine	SAMN05735022
E. faecium F1129F	Bovine	SAMN05735021
E. faecium H101S2	Wastewater (BAF PE)	SAMN11029457, Ga0242507
E. faecium H123S2	Wastewater (BAF PE)	SAMN11029491, Ga0242510
E. faecium H53S1	Wastewater (CAS PE)	SAMN11029590, Ga0242506
E. faecium ISMMS VRE 12	Human Clinical	chromosome: NZ_CP018828.1/CP018828.1
		plasmid p1_ISMMS_VRE12: NZ_CP018827.1/CP018827.1
		plasmid p2_ISMMS_VRE12: NZ_CP018825.1/CP018825.1
		plasmid p3_ISMMS_VRE12: NZ_CP018829.1/CP018829.1
		plasmid p4_ISMMS_VRE12: NZ_CP018826.1/CP018826.1
E. faecium 2014-VREF-114	Human Clinical	chromosome: NZ_CP019970.1/CP019970.1
		plasmid p114-1: NZ_CP019971.1/CP019971.1
		plasmid p114-2: NZ_CP019972.1/CP019972.1
		plasmid p114-3: NZ_CP019973.1/CP019973.1
		plasmid p114-4: NZ_CP019974.1/CP019974.1
		plasmid p114-5: NZ_CP019975.1/CP019975.1
		plasmid p114-6: NZ_CP019976.1/CP019976.1
E. faecium 2014-VREF-268	Human Clinical	chromosome: NZ_CP019992.1/CP019992.1
		plasmid p268-1: NZ_CP019993.1/CP019993.1
		plasmid p268-2: NZ_CP019994.1/CP019994.1
		plasmid p268-3: NZ_CP019995.1/CP019995.1
E. faecium 2014-VREF-63	Human Clinical	chromosome: NZ_CP019988.1/CP019988.1
		plasmid p63-1:NZ_CP019989.1/CP019989.1
		plasmid p63-2: NZ_CP019990.1/CP019990.1
		plasmid p63-3: NZ_CP019991.1/CP019991.1
E. faecium NRRL B-2354	Food	chromosome: NC_020207.1/CP004063.1
		plasmid pNB2354_1: NC_020208.1/CP004064.1
E. faecium R337	Wastewater (BAF PE)	SAMN11029844, Ga0242514
E. faecium R407	Wastewater (BAF PE)	SAMN11029776, Ga0242517
E. faecium 2014-VREF-41	Human Clinical	chromosome: NZ_CP019208.1/CP019208.1
		plasmid unnamed1: NZ_CP019209.1/CP019209.1
		plasmid unnamed2: NZ_CP019210.1/CP019210.1
		plasmid unnamed3: NZ_CP019211.1/CP019211.1
		plasmid unnamed4: NZ_CP019212.1/CP019212.1
E. faecium 6E6	Human Clinical	chromosome: NZ_CP013994.1/CP013994.1
		plasmid unnamed1: NZ_CP013995.1/CP013995.1
		plasmid unnamed2: NZ_CP013996.1/CP013996.1
E. faecium A_020709_82	Human Commensal	chromosome: NZ_CP018128.1/CP018128.1
		plasmid unnamed1: NZ_CP018129.1/CP018129.1
		plasmid unnamed2: NZ_CP018130.1/CP018130.1
		plasmid unnamed3: NZ_CP018131.1/CP018131.1
		plasmid unnamed4: NZ_CP018132.1/CP018132.1
E. faecium E1	Human Clinical	chromosome: NZ_CP018065.1/CP018065.1
		plasmid pE1_13: NZ_CP018068.1/CP018068.1
		plasmid pE1_230: NZ_CP018066.1/CP018066.1
		plasmid pE1_29: NZ_CP018067.1/CP018067.1
		plasmid pE1_3: NZ_CP018069.1/CP018069.1
E. faecium E39	Human Clinical	chromosome: NZ_CP011281.1/CP011281.1
		plasmid p1: NZ_CP011282.1/CP011282.1
		plasmid p2: NZ_CP011283.1/CP011283.1
		plasmid p3: NZ_CP015123.1/CP015123.1
		plasmid p4: NZ_CP011284.1/CP011284.1
		plasmid p5: NZ_CP011285.1/CP011285.1
E. faecium E745	Human Clinical	chromosome: NZ_CP014529.1/CP014529.1
		plasmid pl1: NZ_CP014530.1/CP014530.1
		plasmid pl2: NZ_CP014531.1/CP014531.1
		plasmid pl3: NZ_CP014532.1/CP014532.1
		plasmid pl4: NZ_CP014533.1/CP014533.1
		plasmid pl5: NZ_CP014534.1/CP014534.1
		plasmid pl6: NZ_CP014535.1/CP014535.1
E. faecium F1213D	Bovine	SAMN05735023
E. faecium ISMMS VRE 7	Human Clinical	chromosome: NZ_CP012460.1/CP012460.1
		plasmid ISMMS_VRE7_p1: NZ_CP012461.1/CP012461.1
		plasmid ISMMS_VRE7_p2: NZ_CP012462.1/CP012462.1
		plasmid ISMMS_VRE7_p3: NZ_CP012463.1/CP012463.1
		plasmid ISMMS_VRE7_p4: NZ_CP012464.1/CP012464.1
E. faecium ISMMS VRE 1	Human Clinical	chromosome: NZ_CP012430.1/CP012430.1
		plasmid ISMMS_VRE_p1: NZ_CP012432.1/CP012432.1
		plasmid ISMMS_VRE_p2: NZ_CP012431.1/CP012431.1
		plasmid ISMMS_VRE_p3: NZ_CP012435.1/CP012435.1
		plasmid ISMMS_VRE_p4: NZ_CP012434.1/CP012434.1
		plasmid ISMMS_VRE_p5: NZ_CP012433.1/CP012433.1
E. faecium ISMMS VRE 10	Human Clinical	chromosome: NZ_CP012471.1/CP012471.1
		plasmid ISMMS_VRE10_p1: NZ_CP012472.1/CP012472.1
		plasmid ISMMS_VRE10_p2: NZ_CP012473.1/CP012473.1
		plasmid ISMMS_VRE10_p3: NZ_CP012474.1/CP012474.1
E. faecium ISMMS VRE 11	Human Clinical	chromosome: NZ_CP016163.1/CP016163.1
		plasmid ISMMS_VRE11_p1: NZ_CP016164.1/CP016164.1
		plasmid ISMMS_VRE11_p2: NZ_CP016165.1/CP016165.1
		plasmid ISMMS_VRE11_p3: NZ_CP016166.1/CP016166.1
		plasmid ISMMS_VRE11_p4: NZ_CP016167.1/CP016167.1
		plasmid ISMMS_VRE11_p5: NZ_CP016168.1/CP016168.1
		plasmid ISMMS_VRE11_p6: NZ_CP016169.1/CP016169.1
E. faecium ISMMS VRE 2	Human Clinical	chromosome:NZ_CP012436.1/CP012436.1
		plasmid ISMMS_VRE2_p1: NZ_CP012437.1/CP012437.1
		plasmid ISMMS_VRE2_p2: NZ_CP012439.1/CP012439.1
		plasmid ISMMS_VRE2_p3: NZ_CP012438.1/CP012438.1
E. faecium ISMMS VRE 3	Human Clinical	chromosome:NZ_CP012440.1/CP012440.1
		plasmid ISMMS_VRE3_p1: NZ_CP012441.1/CP012441.1
		plasmid ISMMS_VRE3_p2: NZ_CP012442.1/CP012442.1
		plasmid ISMMS_VRE3_p3: NZ_CP012443.1/CP012443.1
		plasmid ISMMS_VRE3_p4: NZ_CP012444.1/CP012444.1
		plasmid ISMMS_VRE3_p5: NZ_CP012445.1/CP012445.1
		plasmid ISMMS_VRE3_p6: NZ_CP012446.1/CP012446.1
E. faecium ISMMS VRE 4	Human Clinical	chromosome: NZ_CP012447.1/CP012447.1
		plasmid ISMMS_VRE4_p1: NZ_CP012450.1/CP012450.1
		plasmid ISMMS_VRE4_p2: NZ_CP012448.1/CP012448.1
		plasmid ISMMS_VRE4_p3: NZ_CP012449.1/CP012449.1
		plasmid ISMMS_VRE4_p4: NZ_CP012451.1/CP012451.1
		plasmid ISMMS_VRE4_p5: NZ_CP012452.1/CP012452.1
		plasmid ISMMS_VRE4_p6: NZ_CP012453.1/CP012453.1
E. faecium ISMMS VRE 5	Human Clinical	chromosome:NZ_CP012454.1/CP012454.1
		plasmid ISMMS_VRE5_p1: NZ_CP012455.1/CP012455.1
		plasmid ISMMS_VRE5_p2: NZ_CP012458.1/CP012458.1
		plasmid ISMMS_VRE5_p3: NZ_CP012456.1/CP012456.1
		plasmid ISMMS_VRE5_p4: NZ_CP012457.1/CP012457.1
		plasmid ISMMS_VRE5_p5: NZ_CP012459.1/CP012459.1
E. faecium ISMMS VRE 8	Human Clinical	chromosome: NZ_CP012465.1/CP012465.1
		plasmid ISMMS_VRE8_p1: NZ_CP012467.1/CP012467.1
		plasmid ISMMS_VRE8_p2: NZ_CP012468.1/CP012468.1
		plasmid ISMMS_VRE8_p3: NZ_CP012466.1/CP012466.1
		plasmid ISMMS_VRE8_p4: NZ_CP012469.1/CP012469.1
		plasmid ISMMS_VRE8_p5: NZ_CP012470.1/CP012470.1
E. faecium ISMMS VRE 9	Human Clinical	chromosome: NZ_CP018830.1/CP018830.1
		plasmid p1_ISMMS_VRE9: NZ_CP018832.1/CP018832.1
		plasmid p2_ISMMS_VRE9: NZ_CP018831.1/CP018831.1
		plasmid p3_ISMMS_VRE9: NZ_CP018834.1/CP018834.1
		plasmid p4_ISMMS_VRE9: NZ_CP018833.1/CP018833.1
E. faecium K60-39	Human Clinical	chromosome: NZ_CP023423.1/CP023423.1
		plasmid pTT39_p1: NZ_CP023424.1/CP023424.1
		plasmid pTT39_p2: NZ_CP023425.1/CP023425.1
		plasmid pTT39_p3: NZ_CP023426.1/CP023426.1
		plasmid pTT39_p4: NZ_CP023427.1/CP023427.1
E. faecium UW7606x64/3 TC1	Human Commensal/Laboratory	chromosome: NZ_CP013009.1/CP013009.1
		plasmid pWCF-TC1: NZ_CP013010.1/CP013010.1
E. faecium VRE001	Human Clinical	chromosome: NZ_CP018071.1/CP018071.1
		plasmid unnamed1: NZ_CP018070.1/CP018070.1
		plasmid unnamed2: NZ_CP018072.1/CP018072.1
		plasmid unnamed3: NZ_CP018073.1/CP018073.1
E. faecium T110	Probiotic	chromosome: NZ_CP006030.1/CP006030.1
		plasmid pEFT110: NZ_CP006031.1/CP006031.1
E. faecium F11J	Wastewater (CAS PE)	SAMN11029604, Ga0242504
E. faecium UW8175	Human Clinical	chromosome:NZ_CP011828.1/CP011828.1
		plasmid unnamed1: NZ_CP011829.1/CP011829.1
		plasmid unnamed2: NZ_CP011830.1/CP011830.1
		plasmid unnamed3: NZ_CP011831.1/CP011831.1
E. faecalis AMB05	Water	chromosome: NZ_CP015998.1/CP015998.1
E. faecalis B139	Wastewater (BAF FE)	SAMN11025911, Ga0242493
E. faecalis B150	Wastewater (BAF FE)	SAMN11029803, Ga0242490
E. faecalis B168	Wastewater (BAF PE)	SAMN11026137, Ga0242494
E. faecalis B48	Wastewater (BAF PE)	SAMN11026136, Ga0242491
E. faecalis B6	Wastewater (BAF FE)	SAMN11029490, Ga0242487
E. faecalis H114S2	Wastewater (BAF PE)	SAMN11029619, Ga0242508
E. faecalis H120S2	Wastewater (BAF PE)	SAMN11026373, Ga0242509
E. faecalis R378	Wastewater (BAF FE)	SAMN11029461, Ga0242515
E. faecalis R395	Wastewater (BAF PE)	SAMN11029578, Ga0242516
E. faecalis R61	Wastewater (BAF FE)	SAMN11029667, Ga0242511
E. faecalis R76	Wastewater (BAF FE)	SAMN11026108, Ga0242512
E. faecalis R95	Wastewater (BAF PE)	SAMN11026089, Ga0242513
E. faecalis C106	Wastewater (CAS PE)	SAMN11026135, Ga0242500
E. faecalis C33	Wastewater (CAS PE)	SAMN11026374, Ga0242498
E. faecalis C34	Wastewater (CAS PE)	SAMN11025913, Ga0242499
E. faecalis C379	Wastewater (CAS FE)	SAMN11029655, Ga0242502
E. faecalis W191	Wastewater (CAS FE)	SAMN11026349, Ga0242522
E. faecalis W195	Wastewater (CAS FE)	SAMN11029611, Ga0242523
E. faecalis W314	Wastewater (CAS PE)	SAMN11025912, Ga0242524
E. faecalis W350	Wastewater (CAS FE)	SAMN11026091, Ga0242525
E. faecalis W37	Wastewater (CAS PE)	SAMN11029865, Ga0242519
E. faecalis W41	Wastewater (CAS PE)	SAMN11025910, Ga0242520
E. faecalis W460	Wastewater (CAS FE)	SAMN11026372, Ga0242526
E. faecalis W75	Wastewater (CAS FE)	SAMN11029486, Ga0242521
E. faecalis sorialis	Human Commensal	chromosome: NZ_CP015883.1/CP015883.1, plasmid Efsorialis-p1: NZ_CP015884.1/CP015884.1, plasmid Efsorialis-p2: NZ_CP015885.1/CP015885.1
E. faecalis KB1	Mouse	Chromosome: NZ_CP022712.1/CP022712.1
E. faecalis W11	Food	chromosome: NZ_AP017623.1/AP017623.1
E. faecalis str. Symbioflor 1	Food	chromosome: NC_019770.1/HF558530.1
E. faecalis LD33	Food	chromosome: NZ_CP014949.1/CP014949.1
E. faecalis L12	Swine	chromosome: NZ_CP018102.1/CP018102.1
E. faecalis D32	Swine	chromosome: NC_018221.1/CP003726.1
		plasmid EFD32pA: NC_018222.1/CP003727.1
		plasmid EFD32pB: NC_018223.1/CP003728.1
E. faecalis L9	Swine	chromosome: NZ_CP018004.1/CP018004.1
E. faecalis F1213D	Bovine	SAMN05735026
E. faecalis DD14	Human Commensal	chromosome: NZ_CP021161.1/CP021161.1
E. faecalis CLB21560	Human Clinical	chromosome: NZ_CP019512.1/CP019512.1
		plasmid pA: NZ_CP019513.1/CP019513.1
		plasmid pB: NZ_CP019514.1/CP019514.1
E. faecalis ATCC 29212	Human Clinical	chromosome: NZ_CP008816.1/CP008816.1
		plasmid 1: NZ_CP008815.1/CP008815.1
		plasmid 2: NZ_CP008814.1/CP008814.1
E. faecalis V583	Human Clinical	chromosome: NC_004668.1/AE016830.1
		plasmid pTEF1: NC_004669.1/AE016833.1
		plasmid pTEF2: NC_004671.1/AE016831.1
		plasmid pTEF3: NC_004670.1/AE016832.1
E. faecalis DENG1	Human Clinical	chromosome: NZ_CP004081.1/CP004081.1
E. faecalis OG1RF	Laboratory	chromosome: NC_017316.1/CP002621.1
E. faecalis 62	Human Commensal	chromosome:NC_017312.1/CP002491.1
		EF62phi:NC_017732.1/CP002495.1
		plasmid EF62pA:NC_017314.1/CP002492.1
		plasmid EF62pB:NC_017313.1/CP002493.1
		plasmid EF62pC:NC_017315.1/CP002494.1
E. gallinarum G12S	Wastewater CAS PE	SAMN11029893, Ga0242505
E. gallinarum W17	Wastewater CAS FE	SAMN11029889, Ga0242518
E. gallinarum F1212F*	Bovine	SAMN05735027
E. gallinarum F1213F	Bovine	SAMN05735027

## Sheet: S2 Genome Characteristics
Strain	Location	Species	# of contigs	Size (bp)	%GC	Genes	CDSs
C329	CAS FE	E. faecium	63	2480628	38.1	2374	2305
B466	BAF FE	E. faecium	71	2553406	38.1	2512	2443
W41	CAS PE	E. faecalis	21	2693209	37.7	2528	2471
B139	BAF FE	E. faecalis	30	2720730	37.7	2553	2496
W314	CAS PE	E. faecalis	11	2721427	37.6	2583	2524
C34	CAS PE	E. faecalis	13	2731087	37.6	2615	2556
R95	BAF PE	E. faecalis	38	2761310	37.6	2596	2538
C567	CAS FE	E. faecium	21	2778016	37.9	2714	2644
W350	CAS FE	E. faecalis	28	2789796	37.6	2731	2673
R76	BAF FE	E. faecalis	51	2800339	37.6	2690	2627
C106	CAS PE	E. faecalis	24	2817683	37.4	2670	2610
B48	BAF PE	E. faecalis	29	2822491	37.5	2701	2641
B168	BAF PE	E. faecalis	39	2834215	37.5	2725	2667
W191	CAS FE	E. faecalis	22	2839739	37.6	2745	2684
W460	CAS FE	E. faecalis	27	2848194	37.4	2733	2674
H120S2	BAF PE	E. faecalis	21	2853021	37.4	2731	2670
C33	CAS PE	E. faecalis	19	2860595	37.3	2722	2662
C12d	CAS PE	E. faecium	169	2879332	37.7	2823	2755
H101S2	BAF PE	E. faecium	177	2884826	37.8	2836	2770
R378	BAF FE	E. faecalis	50	2892126	37.5	2858	2796
W75	CAS FE	E. faecalis	59	2901424	37.5	2838	2776
B6	BAF FE	E. faecalis	48	2906126	37.5	2796	2738
H123S2	BAF PE	E. faecium	170	2912775	37.7	2871	2803
R395	BAF PE	E. faecalis	35	2951239	37.5	2844	2785
H53S1	CAS PE	E. faecium	165	2959005	37.6	2915	2847
F11j	CAS PE	E. faecium	181	2964368	37.6	2916	2848
W195	CAS FE	E. faecalis	30	2970793	37.5	2865	2806
H114S2	BAF PE	E. faecalis	35	2979979	37.4	2881	2822
C379	CAS FE	E. faecalis	42	2988783	37.5	2902	2844
R61	BAF FE	E. faecalis	37	3004659	37.3	2969	2907
R407	BAF PE	E. faecium	176	3005175	37.5	2955	2887
B492	BAF FE	E. faecium	189	3008305	37.5	2961	2893
B150	BAF FE	E. faecalis	41	3012117	37.3	2955	2893
R337	BAF PE	E. faecium	195	3023784	37.5	2992	2924
W37	CAS PE	E. faecalis	68	3088982	37.3	3051	2990
W17	CAS FE	E. gallinarum	14	3367806	40.5	3161	3102
G12s	CAS PE	E. gallinarum	30	3442529	40.4	3303	3244
B79	BAF FE	E.casseliflavus	49	3527325	42.9	3327	3268
B72	BAF FE	E. casseliflavus	32	3538396	42.8	3344	3283
W193	CAS FE	E. cassseliflavus/mundtii*	n/a	n/a	n/a	n/a	n/a
		*groEL ID

## Sheet: S3 COG Analysis
Function ID	Name	Function Code	Ent cas B72 2767802419	Ent cas B79 2767802416	Ent fae B19 2767802415	Ent fae B10 2767802418	Ent fae B18 2767802414	Ent fae B46 2767802413	Ent fae B48 2767802417	Ent fae B66 2767802420	Ent fae C16 2767802408	Ent fae C33 2767802410	Ent fae C34 2767802409	Ent fae C39 2767802406	Ent fae R38 2767802393	Ent fae R35 2767802392	Ent fae R61 2767802397	Ent fae R76 2767802396	Ent fae R95 2767802395	Ent fae W11 2767802386	Ent fae W15 2767802385	Ent fae W34 2767802384	Ent fae W30 2767802383	Ent fae W37 2767802389	Ent fae W41 2767802388	Ent fae W40 2767802382	Ent fae W75 2767802387	Ent fae B42 2767802412	Ent fae C1D 2767802411	Ent fae C39 2767802407	Ent fae C57 2767802405	Ent fae F1J 2767802404	Ent fae H12 2767802401	Ent fae H12 2767802400	Ent fae H12 2767802398	Ent fae H51 2767802402	Ent fae R37 2767802394	Ent fae R47 2767802391	Ent gal G1S 2767802403	Ent faecalis H12 2767802399	Ent gal W17 2767802390	COUNT
COG0001	Glutamate-1-semialdehyde aminotransferase	H	0	0	0	0	0	0	0	0	0	0	0	0	0	0	0	0	0	0	0	0	0	0	0	0	0	0	0	0	0	0	0	0	0	0	0	0	0	0	0
COG0002	N-acetyl-gamma-glutamylphosphate reductase	E	1	1	0	0	0	0	0	0	0	0	0	0	0	0	0	0	0	0	0	0	0	0	0	0	0	0	0	0	0	0	0	0	0	0	0	0	1	0	1
COG0003	Anion-transporting ATPase, ArsA/GET3 family	P	0	0	0	0	0	0	0	0	0	0	0	0	0	0	0	0	0	0	0	0	0	0	0	0	0	0	0	0	1	0	0	0	0	0	0	0	0	0	0
COG0004	Ammonia channel protein AmtB	P	1	1	0	1	0	1	0	1	1	1	0	0	0	0	0	0	0	0	1	0	0	0	0	0	0	1	1	1	1	1	1	1	1	1	1	1	1	1	1
COG0005	Purine nucleoside phosphorylase	F	1	1	1	1	1	1	1	1	1	1	1	1	1	1	1	1	1	1	1	1	1	1	1	1	1	1	1	1	1	1	1	1	1	1	1	1	1	1	1
COG0006	Xaa-Pro aminopeptidase	E	3	3	3	3	3	2	3	3	3	3	3	3	3	3	3	3	3	3	3	3	3	3	3	3	3	2	2	2	2	2	2	3	2	2	2	2	4	3	4
COG0007	Uroporphyrinogen-III methylase (siroheme synthase)	H	0	0	0	0	0	0	0	0	0	0	0	0	0	0	0	0	0	0	0	0	0	0	0	0	0	0	0	0	0	0	0	0	0	0	0	0	0	0	0
COG0008	Glutamyl- or glutaminyl-tRNA synthetase	J	1	1	1	1	1	1	1	1	1	1	1	1	1	1	1	1	1	1	1	1	1	1	1	1	1	1	1	1	1	1	1	1	1	1	1	1	1	1	1
COG0009	tRNA A37 threonylcarbamoyladenosine synthetase subunit TsaC/SUA5/YrdC	J	2	2	1	1	1	1	1	1	1	1	1	1	1	1	1	1	1	1	1	1	1	1	1	1	1	1	1	1	1	1	1	1	1	1	1	1	2	1	2
COG0010	Arginase family enzyme	E	0	0	0	0	0	0	0	0	0	0	0	0	0	0	0	0	0	0	0	0	0	0	0	0	0	0	0	0	0	0	0	0	0	0	0	0	0	0	0
COG0011	Uncharacterized conserved protein YqgV, UPF0045/DUF77 family	S	0	0	0	0	0	0	0	0	0	0	0	0	0	0	0	0	0	0	0	0	0	0	0	0	0	0	0	0	0	0	0	0	0	0	0	0	0	0	0
COG0012	Ribosome-binding ATPase YchF, GTP1/OBG family	J	1	1	1	1	1	1	1	1	1	1	1	1	1	1	1	1	1	1	1	1	1	1	1	1	1	1	1	1	1	1	1	1	1	1	1	1	1	1	1
COG0013	Alanyl-tRNA synthetase	J	1	1	1	1	1	1	1	1	1	1	1	1	1	1	1	1	1	1	1	1	1	1	1	1	1	1	1	1	1	1	1	1	1	1	1	1	1	1	1
COG0014	Gamma-glutamyl phosphate reductase	E	1	1	1	1	1	1	1	1	1	1	1	1	1	1	1	1	1	1	1	1	1	1	1	1	1	1	1	1	1	1	1	1	1	1	1	1	1	1	1
COG0015	Adenylosuccinate lyase	F	1	1	1	1	1	1	1	1	1	1	1	1	1	1	1	1	1	1	1	1	1	1	1	1	1	1	1	1	1	1	1	1	1	1	1	1	1	1	1
COG0016	Phenylalanyl-tRNA synthetase alpha subunit	J	1	1	1	1	1	1	1	1	1	1	1	1	1	1	1	1	1	1	1	1	1	1	1	1	1	1	1	1	1	1	1	1	1	1	1	1	1	1	1
COG0017	Aspartyl/asparaginyl-tRNA synthetase	J	1	1	1	1	1	1	1	1	1	1	1	1	1	1	1	1	1	1	1	1	1	1	1	1	1	1	1	1	1	1	1	1	1	1	1	1	1	1	1
COG0018	Arginyl-tRNA synthetase	J	1	1	1	1	1	1	1	1	1	1	1	1	1	1	1	1	1	1	1	1	1	1	1	1	1	1	1	1	1	1	1	1	1	1	1	1	1	1	1
COG0019	Diaminopimelate decarboxylase	E	1	1	1	1	1	1	1	1	1	1	1	1	1	1	1	1	1	1	1	1	1	1	1	1	1	1	1	1	1	1	1	1	1	1	1	1	1	1	1
COG0020	Undecaprenyl pyrophosphate synthase	I	1	1	1	1	1	1	1	1	1	1	1	1	1	1	1	1	1	1	1	1	1	1	1	1	1	1	1	1	1	1	1	1	1	1	1	1	1	1	1
COG0021	Transketolase	G	1	1	1	1	1	1	1	1	1	1	1	1	1	1	1	1	1	1	1	1	1	1	1	1	1	1	1	1	1	1	1	1	1	1	1	1	1	1	0
COG0022	Pyruvate/2-oxoglutarate/acetoin dehydrogenase complex, dehydrogenase (E1) component	C	1	1	2	2	2	1	1	2	2	2	2	2	2	2	2	1	2	2	2	2	2	2	2	2	2	1	1	1	2	1	1	2	1	1	1	1	1	1	1
COG0023	Translation initiation factor 1 (eIF-1/SUI1)	J	0	0	0	0	0	0	0	0	0	0	0	0	0	0	0	0	0	0	0	0	0	0	0	0	0	0	0	0	0	0	0	0	0	0	0	0	0	0	0
COG0024	Methionine aminopeptidase	P	2	2	1	1	1	1	1	1	1	1	1	1	1	1	1	1	1	1	1	1	1	1	1	1	1	1	1	1	1	1	1	1	1	1	1	1	1	1	1
COG0025	NhaP-type Na+/H+ or K+/H+ antiporter	P	1	1	1	1	1	1	1	1	1	1	1	1	1	1	1	1	1	1	1	1	1	1	1	1	1	1	1	1	1	1	1	1	1	1	1	1	1	1	1
COG0026	Phosphoribosylaminoimidazole carboxylase (NCAIR synthetase)	F	1	1	2	2	2	1	2	2	2	2	2	2	2	2	2	2	2	2	2	2	2	2	2	2	2	1	1	1	1	1	1	2	1	1	1	1	1	2	1
COG0027	Formate-dependent phosphoribosylglycinamide formyltransferase (GAR transformylase)	F	0	0	0	0	0	0	0	0	0	0	0	0	0	0	0	0	0	0	0	0	0	0	0	0	0	0	0	0	0	0	0	0	0	0	0	0	0	0	0
COG0028	Acetolactate synthase large subunit or other thiamine pyrophosphate-requiring enzyme	EH	3	3	1	1	1	2	1	1	1	1	1	1	1	1	1	1	1	1	1	1	1	1	1	1	1	2	2	2	2	2	2	1	2	2	2	2	3	1	3
COG0029	Aspartate oxidase	H	0	0	0	0	0	0	0	0	0	0	0	0	0	0	0	0	0	0	0	0	0	0	0	0	0	0	0	0	0	0	0	0	0	0	0	0	0	0	0
COG0030	16S rRNA A1518 and A1519 N6-dimethyltransferase RsmA/KsgA/DIM1 (may also have DNA glycosylase/AP lyase activity)	J	1	1	1	2	1	2	2	1	2	1	1	1	1	1	2	2	1	1	1	1	1	2	1	1	1	2	1	1	1	2	2	1	2	2	2	2	1	2	1
COG0031	Cysteine synthase	E	2	2	2	2	2	2	2	2	2	2	2	2	2	2	2	2	1	2	2	2	2	2	2	2	2	2	2	2	2	2	2	2	2	2	2	2	2	2	2
COG0033	Phosphoglucomutase	G	0	0	0	0	0	0	0	0	0	0	0	0	0	0	0	0	0	0	0	0	0	0	0	0	0	0	0	0	0	0	0	0	0	0	0	0	0	0	0
COG0034	Glutamine phosphoribosylpyrophosphate amidotransferase	F	1	1	1	1	1	1	1	1	1	1	1	1	1	1	1	1	1	1	1	1	1	1	1	1	1	1	1	1	1	1	1	1	1	1	1	1	1	1	1
COG0035	Uracil phosphoribosyltransferase	F	1	1	1	1	1	1	1	1	1	1	1	1	1	1	1	1	1	1	1	1	1	1	1	1	1	1	1	1	1	1	1	1	1	1	1	1	1	1	1
COG0036	Pentose-5-phosphate-3-epimerase	G	1	1	2	4	2	2	2	2	2	2	1	2	2	2	4	2	1	1	2	1	2	2	2	2	2	2	2	1	2	2	2	2	2	2	1	2	1	2	2
COG0037	tRNA(Ile)-lysidine synthase TilS/MesJ	J	1	1	1	1	1	1	1	1	1	1	1	1	1	1	1	1	1	1	1	1	1	1	1	1	1	1	1	1	1	1	1	1	1	1	1	1	1	1	1
COG0038	H+/Cl- antiporter ClcA	P	1	1	2	2	2	2	2	2	2	2	2	2	2	2	2	2	2	2	2	2	2	2	2	2	2	2	2	2	2	2	2	2	2	2	2	2	1	2	1
COG0039	Malate/lactate dehydrogenase	C	2	2	2	2	2	2	2	2	2	2	2	2	2	2	2	2	2	2	2	2	2	2	2	2	2	2	2	2	2	2	2	2	2	2	2	2	3	2	3
COG0040	ATP phosphoribosyltransferase	E	1	1	0	0	0	0	0	0	0	0	0	0	0	0	0	0	0	0	0	0	0	0	0	0	0	0	0	0	0	0	0	0	0	0	0	0	0	0	0
COG0041	Phosphoribosylcarboxyaminoimidazole (NCAIR) mutase	F	1	1	1	1	1	1	1	1	1	1	1	1	1	1	1	1	1	1	1	1	1	1	1	1	1	1	1	1	1	1	1	1	1	1	1	1	1	1	1
COG0042	tRNA-dihydrouridine synthase	J	2	2	2	2	2	2	2	2	2	2	2	2	2	2	2	2	2	2	2	2	2	2	2	2	2	2	2	2	2	2	2	2	2	2	2	2	2	2	2
COG0043	3-polyprenyl-4-hydroxybenzoate decarboxylase	H	0	0	0	0	0	1	0	0	0	0	0	0	0	0	0	0	0	0	0	0	0	0	0	0	0	1	1	1	1	1	1	0	1	1	1	1	0	0	0
COG0044	Dihydroorotase or related cyclic amidohydrolase	F	2	2	3	3	3	1	3	3	3	3	3	3	3	3	3	3	3	3	3	3	3	3	3	3	3	1	1	1	1	1	1	3	1	1	1	1	2	3	2
COG0045	Succinyl-CoA synthetase, beta subunit	C	0	0	0	0	0	0	0	0	0	0	0	0	0	0	0	0	0	0	0	0	0	0	0	0	0	0	0	0	0	0	0	0	0	0	0	0	0	0	0
COG0046	Phosphoribosylformylglycinamidine (FGAM) synthase, synthetase domain	F	1	1	1	0	1	1	1	1	1	1	1	1	1	1	0	1	1	1	1	1	1	1	1	1	1	1	1	1	1	1	1	1	1	1	1	1	1	1	1
COG0047	Phosphoribosylformylglycinamidine (FGAM) synthase, glutamine amidotransferase domain	F	1	1	1	1	1	1	1	1	1	1	1	1	1	1	1	1	1	1	1	1	1	1	1	1	1	1	1	1	1	1	1	1	1	1	1	1	1	1	1
COG0048	Ribosomal protein S12	J	1	1	1	1	1	1	1	1	1	1	1	1	1	1	1	1	1	1	1	1	1	1	1	1	1	1	1	1	1	1	1	1	1	1	1	1	1	1	1
COG0049	Ribosomal protein S7	J	1	1	1	1	1	1	1	1	1	1	1	1	1	1	1	1	1	1	1	1	1	1	1	1	1	1	1	1	1	1	1	1	1	1	1	1	1	1	1
COG0050	Translation elongation factor EF-Tu, a GTPase	J	2	2	1	1	1	2	1	1	1	1	1	1	1	1	1	1	1	1	1	1	1	1	1	1	1	2	2	2	2	2	2	1	2	2	2	2	2	1	2
COG0051	Ribosomal protein S10	J	1	1	1	1	1	1	1	1	1	1	1	1	1	1	1	1	1	1	1	1	1	1	1	1	1	1	1	1	1	1	1	1	1	1	1	1	1	1	1
COG0052	Ribosomal protein S2	J	1	1	1	1	1	1	1	1	1	1	1	1	1	1	1	1	1	1	1	1	1	1	1	1	1	1	1	1	1	1	1	1	1	1	1	1	1	1	1
COG0053	Divalent metal cation (Fe/Co/Zn/Cd) transporter	P	4	4	2	2	1	2	2	2	2	2	2	2	2	2	2	2	2	2	2	2	2	2	2	2	2	2	2	2	2	2	2	2	2	2	2	2	4	2	4
COG0054	6,7-dimethyl-8-ribityllumazine synthase (Riboflavin synthase beta chain)	H	1	1	0	0	0	0	0	0	0	0	0	0	0	0	0	0	0	0	0	0	0	0	0	0	0	0	0	0	0	0	0	0	0	0	0	0	1	0	1
COG0055	FoF1-type ATP synthase, beta subunit	C	1	1	1	1	1	1	1	1	1	1	1	1	1	1	1	1	1	1	1	1	1	1	1	1	1	1	1	1	1	1	1	1	1	1	1	1	1	1	1
COG0056	FoF1-type ATP synthase, alpha subunit	C	1	1	1	1	1	1	1	1	1	1	1	1	1	1	1	1	1	1	1	1	1	1	1	1	1	1	1	1	1	1	1	1	1	1	1	1	1	1	1
COG0057	Glyceraldehyde-3-phosphate dehydrogenase/erythrose-4-phosphate dehydrogenase	G	2	2	2	2	2	2	2	2	2	2	2	2	2	2	2	2	2	2	2	2	2	2	2	2	2	2	2	2	2	2	2	2	2	2	2	2	2	2	2
COG0058	Glucan phosphorylase	G	1	1	0	0	0	0	0	0	0	0	0	0	0	0	0	0	0	0	0	0	0	0	0	0	0	0	0	0	0	0	0	0	0	0	0	0	1	0	1
COG0059	Ketol-acid reductoisomerase	EH	1	1	0	0	0	0	0	0	0	0	0	0	0	0	0	0	0	0	0	0	0	0	0	0	0	0	0	0	0	0	0	0	0	0	0	0	1	0	1
COG0060	Isoleucyl-tRNA synthetase	J	1	1	1	1	1	1	1	1	1	1	1	1	1	1	1	1	1	1	1	1	1	1	1	1	1	1	1	1	1	1	1	1	1	1	1	1	1	1	1
COG0061	NAD kinase	F	1	1	1	1	1	1	1	1	1	1	1	1	1	1	1	1	1	1	1	1	1	1	1	1	1	1	1	1	1	1	1	1	1	1	1	1	1	1	1
COG0062	NAD(P)H-hydrate repair enzyme Nnr, NAD(P)H-hydrate epimerase domain	F	0	0	0	0	0	0	0	0	0	0	0	0	0	0	0	0	0	0	0	0	0	0	0	0	0	0	0	0	0	0	0	0	0	0	0	0	0	0	0
COG0063	NAD(P)H-hydrate repair enzyme Nnr, NAD(P)H-hydrate dehydratase domain	F	1	1	1	1	1	1	1	1	1	1	1	1	1	1	1	1	1	1	1	1	1	1	1	1	1	1	1	1	1	1	1	1	1	1	1	1	1	1	1
COG0064	Asp-tRNAAsn/Glu-tRNAGln amidotransferase B subunit	J	1	1	1	1	1	1	1	1	1	1	1	1	1	1	1	1	1	1	1	1	1	1	1	1	1	1	1	1	1	1	1	1	1	1	1	1	1	1	1
COG0065	Homoaconitase/3-isopropylmalate dehydratase large subunit	E	1	1	0	0	0	0	0	0	0	0	0	0	0	0	0	0	0	0	0	0	0	0	0	0	0	0	0	0	0	0	0	0	0	0	0	0	1	0	1
COG0066	3-isopropylmalate dehydratase small subunit	E	1	1	0	0	0	0	0	0	0	0	0	0	0	0	0	0	0	0	0	0	0	0	0	0	0	0	0	0	0	0	0	0	0	0	0	0	1	0	1
COG0067	Glutamate synthase domain 1	E	0	0	0	0	0	0	0	0	0	0	0	0	0	0	0	0	0	0	0	0	0	0	0	0	0	0	0	0	0	0	0	0	0	0	0	0	0	0	0
COG0068	Hydrogenase maturation factor HypF (carbamoyltransferase)	O	0	0	0	0	0	0	0	0	0	0	0	0	0	0	0	0	0	0	0	0	0	0	0	0	0	0	0	0	0	0	0	0	0	0	0	0	0	0	0
COG0069	Glutamate synthase domain 2	E	1	1	0	0	0	0	0	0	0	0	0	0	0	0	0	0	0	0	0	0	0	0	0	0	0	0	0	0	0	0	0	0	0	0	0	0	1	0	1
COG0070	Glutamate synthase domain 3	E	0	0	0	0	0	0	0	0	0	0	0	0	0	0	0	0	0	0	0	0	0	0	0	0	0	0	0	0	0	0	0	0	0	0	0	0	0	0	0
COG0071	Molecular chaperone IbpA, HSP20 family	O	2	2	0	0	0	1	0	0	0	0	0	0	0	0	0	0	0	0	0	0	0	0	0	0	0	1	1	1	1	1	1	0	1	1	1	1	2	0	2
COG0072	Phenylalanyl-tRNA synthetase beta subunit	J	1	1	1	1	1	1	1	1	1	1	1	1	1	1	1	1	1	1	1	1	1	1	1	1	1	1	1	1	1	1	1	1	1	1	1	1	1	1	1
COG0073	tRNA-binding EMAP/Myf domain	J	1	1	1	1	1	1	1	1	1	1	1	1	1	1	1	1	1	1	1	1	1	1	1	1	1	1	1	1	1	1	1	1	1	1	1	1	1	1	1
COG0074	Succinyl-CoA synthetase, alpha subunit	C	2	2	1	1	1	0	1	1	1	1	1	1	1	1	1	1	1	1	1	1	1	1	1	1	1	0	0	0	0	0	0	1	0	0	0	0	0	1	0
COG0075	Archaeal aspartate aminotransferase or a related aminotransferase, includes purine catabolism protein PucG	EF	1	1	1	1	1	0	1	1	1	1	1	1	1	1	1	1	1	1	1	1	1	1	1	1	1	1	1	1	1	1	1	1	1	1	1	1	0	1	0
COG0076	Glutamate or tyrosine decarboxylase or a related PLP-dependent protein	E	1	1	1	1	1	2	1	1	1	1	1	1	1	1	1	1	1	1	1	1	1	1	1	1	1	2	2	3	2	2	2	1	2	2	2	2	2	1	2
COG0077	Prephenate dehydratase	E	1	1	1	1	1	1	1	1	1	1	1	1	1	1	1	1	1	1	1	1	1	1	1	1	1	1	1	1	1	1	1	1	1	1	1	1	1	1	1
COG0078	Ornithine carbamoyltransferase	E	2	2	3	3	3	1	3	3	3	3	3	3	3	3	3	3	3	3	3	3	3	3	3	3	3	1	1	2	1	1	1	3	1	1	1	1	4	3	3
COG0079	Histidinol-phosphate/aromatic aminotransferase or cobyric acid decarboxylase	E	1	1	0	0	0	0	0	0	0	0	0	0	0	0	0	0	0	0	0	0	0	0	0	0	0	0	0	0	0	0	0	0	0	0	0	0	0	0	0
COG0080	Ribosomal protein L11	J	1	1	1	1	1	1	1	1	1	1	1	1	1	1	1	1	1	1	1	1	1	1	1	1	1	1	1	1	1	1	1	1	1	1	1	1	1	1	1
COG0081	Ribosomal protein L1	J	1	1	1	1	1	1	1	1	1	1	1	1	1	1	1	1	1	1	1	1	1	1	1	1	1	1	1	1	1	1	1	1	1	1	1	1	1	1	1
COG0082	Chorismate synthase	E	1	1	1	1	1	1	1	1	1	1	1	1	1	1	1	1	1	1	1	1	1	1	1	1	1	1	1	1	1	1	1	1	1	1	1	1	1	1	1
COG0083	Homoserine kinase	E	1	1	1	1	1	0	1	1	1	1	1	1	1	1	1	1	1	1	1	1	1	1	1	1	1	0	0	0	0	0	0	1	0	0	0	0	1	1	1
COG0084	Tat protein secretion system quality control protein TatD (DNase activity)	N	1	1	1	1	1	2	1	1	1	1	1	1	1	1	1	1	1	1	1	1	1	1	1	1	1	2	2	2	2	2	2	1	2	2	2	2	1	1	1
COG0085	DNA-directed RNA polymerase, beta subunit/140 kD subunit	K	1	1	1	1	1	1	1	1	1	1	1	1	1	1	1	1	1	1	1	1	1	1	1	1	1	1	1	1	1	1	1	1	1	1	1	1	1	1	1
COG0086	DNA-directed RNA polymerase, beta' subunit/160 kD subunit	K	1	1	1	1	1	1	1	1	1	1	1	1	1	1	1	1	1	1	1	1	1	1	1	1	1	1	1	1	1	1	1	1	1	1	1	1	1	1	1
COG0087	Ribosomal protein L3	J	1	1	1	1	1	1	1	1	1	1	1	1	1	1	1	1	1	1	1	1	1	1	1	1	1	1	1	1	1	1	1	1	1	1	1	1	1	1	1
COG0088	Ribosomal protein L4	J	1	1	1	1	1	1	1	1	1	1	1	1	1	1	1	1	1	1	1	1	1	1	1	1	1	1	1	1	1	1	1	1	1	1	1	1	1	1	1
COG0089	Ribosomal protein L23	J	1	1	1	1	1	1	1	1	1	1	1	1	1	1	1	1	1	1	1	1	1	1	1	1	1	1	1	1	1	1	1	1	1	1	1	1	1	1	1
COG0090	Ribosomal protein L2	J	1	1	1	1	1	1	1	1	1	1	1	1	1	1	1	1	1	1	1	1	1	1	1	1	1	1	1	1	1	1	1	1	1	1	1	1	1	1	1
COG0091	Ribosomal protein L22	J	1	1	1	1	1	1	1	1	1	1	1	1	1	1	1	1	1	1	1	1	1	1	1	1	1	1	1	1	1	1	1	1	1	1	1	1	1	1	1
COG0092	Ribosomal protein S3	J	1	1	1	1	1	1	1	1	1	1	1	1	1	1	1	1	1	1	1	1	1	1	1	1	1	1	1	1	1	1	1	1	1	1	1	1	1	1	1
COG0093	Ribosomal protein L14	J	1	1	1	1	1	1	1	1	1	1	1	1	1	1	1	1	1	1	1	1	1	1	1	1	1	1	1	1	1	1	1	1	1	1	1	1	1	1	1
COG0094	Ribosomal protein L5	J	1	1	1	1	1	1	1	1	1	1	1	1	1	1	1	1	1	1	1	1	1	1	1	1	1	1	1	1	1	1	1	1	1	1	1	1	1	1	1
COG0095	Lipoate-protein ligase A	H	3	3	3	3	3	2	3	3	3	3	3	3	3	3	3	3	3	3	3	3	3	3	3	3	3	2	2	2	2	2	2	3	2	2	2	2	3	3	3
COG0096	Ribosomal protein S8	J	1	1	1	1	1	1	1	1	1	1	1	1	1	1	1	1	1	1	1	1	1	1	1	1	1	1	1	1	1	1	1	1	1	1	1	1	1	1	1
COG0097	Ribosomal protein L6P/L9E	J	1	1	1	1	1	1	1	1	1	1	1	1	1	1	1	1	1	1	1	1	1	1	1	1	1	1	1	1	1	1	1	1	1	1	1	1	1	1	1
COG0098	Ribosomal protein S5	J	1	1	1	1	1	1	1	1	1	1	1	1	1	1	1	1	1	1	1	1	1	1	1	1	1	1	1	1	1	1	1	1	1	1	1	1	1	1	1
COG0099	Ribosomal protein S13	J	1	1	1	1	1	1	1	1	1	1	1	1	1	1	1	1	1	1	1	1	1	1	1	1	1	1	1	1	1	1	1	1	1	1	1	1	1	1	1
COG0100	Ribosomal protein S11	J	1	1	1	1	1	1	1	1	1	1	1	1	1	1	1	1	1	1	1	1	1	1	1	1	1	1	1	1	1	1	1	1	1	1	1	1	1	1	1
COG0101	tRNA U38,U39,U40 pseudouridine synthase TruA	J	2	2	2	2	2	2	2	2	2	2	2	2	2	2	2	2	2	2	2	2	2	2	2	2	2	2	2	2	2	2	2	2	2	2	2	2	2	2	2
COG0102	Ribosomal protein L13	J	1	1	1	1	1	1	1	1	1	1	1	1	1	1	1	1	1	1	1	1	1	1	1	1	1	1	1	1	1	1	1	1	1	1	1	1	1	1	1
COG0103	Ribosomal protein S9	J	1	1	1	1	1	1	1	1	1	1	1	1	1	1	1	1	1	1	1	1	1	1	1	1	1	1	1	1	1	1	1	1	1	1	1	1	1	1	1
COG0104	Adenylosuccinate synthase	F	1	1	1	1	1	1	1	1	1	1	1	1	1	1	1	1	1	1	1	1	1	1	1	1	1	1	1	1	1	1	1	1	1	1	1	1	1	1	1
COG0105	Nucleoside diphosphate kinase	F	0	0	1	1	1	1	1	1	1	1	1	1	1	1	1	1	1	1	1	1	1	1	1	1	1	1	1	1	1	1	1	1	1	1	1	1	0	1	0
COG0106	Phosphoribosylformimino-5-aminoimidazole carboxamide ribonucleotide (ProFAR) isomerase	E	1	1	0	0	0	0	0	0	0	0	0	0	0	0	0	0	0	0	0	0	0	0	0	0	0	0	0	0	0	0	0	0	0	0	0	0	0	0	0
COG0107	Imidazole glycerol phosphate synthase subunit HisF	E	1	1	0	0	0	0	0	0	0	0	0	0	0	0	0	0	0	0	0	0	0	0	0	0	0	0	0	0	0	0	0	0	0	0	0	0	0	0	0
COG0108	3,4-dihydroxy-2-butanone 4-phosphate synthase	H	1	1	0	0	0	0	0	0	0	0	0	0	0	0	0	0	0	0	0	0	0	0	0	0	0	0	0	0	0	0	0	0	0	0	0	0	1	0	1
COG0109	Polyprenyltransferase (heme O synthase)	HI	0	0	0	0	0	0	0	0	0	0	0	0	0	0	0	0	0	0	0	0	0	0	0	0	0	0	0	0	0	0	0	0	0	0	0	0	0	0	0
COG0110	Acetyltransferase (isoleucine patch superfamily)	R	2	2	3	3	3	2	3	3	3	3	4	3	3	3	3	3	3	3	3	3	3	3	3	4	3	2	2	2	3	2	2	3	2	2	2	2	3	3	2
COG0111	Phosphoglycerate dehydrogenase or related dehydrogenase	HR	4	4	1	1	1	2	1	1	1	1	1	1	1	1	1	1	1	1	1	1	1	1	1	1	1	2	2	2	2	2	2	1	2	2	2	2	4	1	4
COG0112	Glycine/serine hydroxymethyltransferase	E	1	1	1	1	1	1	1	1	1	1	1	1	1	1	1	1	1	1	1	1	1	1	1	1	1	1	1	1	1	1	1	1	1	1	1	1	1	1	1
COG0113	Delta-aminolevulinic acid dehydratase, porphobilinogen synthase	H	0	0	0	0	0	0	0	0	0	0	0	0	0	0	0	0	0	0	0	0	0	0	0	0	0	0	0	0	0	0	0	0	0	0	0	0	0	0	0
COG0114	Fumarate hydratase class II	C	0	0	0	0	0	0	0	0	0	0	0	0	0	0	0	0	0	0	0	0	0	0	0	0	0	0	0	0	0	0	0	0	0	0	0	0	0	0	0
COG0115	Branched-chain amino acid aminotransferase/4-amino-4-deoxychorismate lyase	EH	2	2	1	1	1	1	1	1	1	1	1	1	1	1	1	1	1	1	1	1	1	1	1	1	1	1	1	1	1	1	1	1	1	1	1	1	2	1	2
COG0116	23S rRNA G2445 N2-methylase RlmL	J	1	1	1	1	1	1	1	1	1	1	1	1	1	1	1	1	1	1	1	1	1	1	1	1	1	1	1	1	1	1	1	1	1	1	1	1	1	1	1
COG0117	Pyrimidine deaminase domain of riboflavin biosynthesis protein RibD	H	1	1	0	0	0	0	0	0	0	0	0	0	0	0	0	0	0	0	0	0	0	0	0	0	0	0	0	0	0	0	0	0	0	0	0	0	1	0	1
COG0118	Imidazoleglycerol phosphate synthase glutamine amidotransferase subunit HisH	E	1	1	0	0	0	0	0	0	0	0	0	0	0	0	0	0	0	0	0	0	0	0	0	0	0	0	0	0	0	0	0	0	0	0	0	0	0	0	0
COG0119	Isopropylmalate/homocitrate/citramalate synthases	E	1	1	0	0	0	0	0	0	0	0	0	0	0	0	0	0	0	0	0	0	0	0	0	0	0	0	0	0	0	0	0	0	0	0	0	0	1	0	1
COG0120	Ribose 5-phosphate isomerase	G	1	1	1	1	1	1	1	1	1	1	1	1	1	1	1	1	1	1	1	1	1	1	1	1	1	1	1	1	1	1	1	1	1	1	1	1	1	1	1
COG0121	Predicted glutamine amidotransferase	R	0	0	0	0	0	0	0	0	0	0	0	0	0	0	0	0	0	0	0	0	0	0	0	0	0	0	0	0	0	0	0	0	0	0	0	0	0	0	0
COG0122	3-methyladenine DNA glycosylase/8-oxoguanine DNA glycosylase	L	0	0	0	0	0	0	0	0	0	0	0	0	0	0	0	0	0	0	0	0	0	0	0	0	0	0	0	0	0	0	0	0	0	0	0	0	0	0	0
COG0123	Acetoin utilization deacetylase AcuC or a related deacetylase	BQ	0	0	0	0	0	0	0	0	0	0	0	0	0	0	0	0	0	0	0	0	0	0	0	0	0	0	0	0	0	0	0	0	0	0	0	0	0	0	0
COG0124	Histidyl-tRNA synthetase	J	1	1	1	1	1	1	1	1	1	1	1	1	1	1	1	1	1	1	1	1	1	1	1	1	1	1	1	1	1	1	1	1	1	1	1	1	1	1	1
COG0125	Thymidylate kinase	F	1	1	1	1	1	1	1	1	1	1	1	1	1	1	1	1	1	1	1	1	1	1	1	1	1	1	1	1	1	1	1	1	1	1	1	1	1	1	1
COG0126	3-phosphoglycerate kinase	G	1	1	1	1	1	1	1	1	1	1	1	1	1	1	1	1	1	1	1	1	1	1	1	1	1	1	1	1	1	1	1	1	1	1	1	1	1	1	1
COG0127	Inosine/xanthosine triphosphate pyrophosphatase, all-alpha NTP-PPase family	F	1	1	1	1	1	0	1	1	1	1	1	1	1	1	1	1	1	1	1	1	1	1	1	1	1	0	0	0	0	0	0	1	0	0	0	0	0	1	0
COG0128	5-enolpyruvylshikimate-3-phosphate synthase	E	1	1	1	1	1	1	1	1	1	1	1	1	1	1	1	1	1	1	1	1	1	1	1	1	1	1	1	1	1	1	1	1	1	1	1	1	1	1	1
COG0129	Dihydroxyacid dehydratase/phosphogluconate dehydratase	EG	1	1	0	0	0	0	0	0	0	0	0	0	0	0	0	0	0	0	0	0	0	0	0	0	0	0	0	0	0	0	0	0	0	0	0	0	1	0	1
COG0130	tRNA U55 pseudouridine synthase TruB, may also work on U342 of tmRNA	J	1	1	1	1	1	1	1	1	1	1	1	1	1	1	1	1	1	1	1	1	1	1	1	1	1	1	1	1	1	1	1	1	1	1	1	1	1	1	1
COG0131	Imidazoleglycerol phosphate dehydratase HisB	E	1	1	0	0	0	0	0	0	0	0	0	0	0	0	0	0	0	0	0	0	0	0	0	0	0	0	0	0	0	0	0	0	0	0	0	0	0	0	0
COG0132	Dethiobiotin synthetase	H	0	0	0	0	0	0	0	0	0	0	0	0	0	0	0	0	0	0	0	0	0	0	0	0	0	0	0	0	0	0	0	0	0	0	0	0	0	0	0
COG0133	Tryptophan synthase beta chain	E	1	1	0	0	0	0	0	0	0	0	0	0	0	0	0	0	0	0	0	0	0	0	0	0	0	0	0	0	0	0	0	0	0	0	0	0	0	0	0
COG0134	Indole-3-glycerol phosphate synthase	E	1	1	0	0	0	0	0	0	0	0	0	0	0	0	0	0	0	0	0	0	0	0	0	0	0	0	0	0	0	0	0	0	0	0	0	0	0	0	0
COG0135	Phosphoribosylanthranilate isomerase	E	1	1	0	0	0	0	0	0	0	0	0	0	0	0	0	0	0	0	0	0	0	0	0	0	0	0	0	0	0	0	0	0	0	0	0	0	0	0	0
COG0136	Aspartate-semialdehyde dehydrogenase	E	1	1	1	1	1	1	1	1	1	1	1	1	1	1	1	1	1	1	1	1	1	1	1	1	1	1	1	1	1	1	1	1	1	1	1	1	1	1	1
COG0137	Argininosuccinate synthase	E	1	1	0	0	0	0	0	0	0	0	0	0	0	0	0	0	0	0	0	0	0	0	0	0	0	0	0	0	0	0	0	0	0	0	0	0	1	0	1
COG0138	AICAR transformylase/IMP cyclohydrolase PurH	E	1	1	1	1	1	1	1	1	1	1	1	1	1	1	1	1	1	1	1	1	1	1	1	1	1	1	1	1	1	1	1	1	1	1	1	1	1	1	1
COG0139	Phosphoribosyl-AMP cyclohydrolase	E	1	1	0	0	0	0	0	0	0	0	0	0	0	0	0	0	0	0	0	0	0	0	0	0	0	0	0	0	0	0	0	0	0	0	0	0	0	0	0
COG0140	Phosphoribosyl-ATP pyrophosphohydrolase	E	0	0	0	0	0	0	0	0	0	0	0	0	0	0	0	0	0	0	0	0	0	0	0	0	0	0	0	0	0	0	0	0	0	0	0	0	0	0	0
COG0141	Histidinol dehydrogenase	E	1	1	0	0	0	0	0	0	0	0	0	0	0	0	0	0	0	0	0	0	0	0	0	0	0	0	0	0	0	0	0	0	0	0	0	0	0	0	0
COG0142	Geranylgeranyl pyrophosphate synthase	H	3	3	3	3	3	2	3	3	3	3	3	3	3	3	3	3	3	3	3	3	3	3	3	3	3	2	2	2	2	2	2	3	2	2	2	2	3	3	3
COG0143	Methionyl-tRNA synthetase	J	1	1	1	1	1	1	1	1	1	1	1	1	1	1	1	1	1	1	1	1	1	1	1	1	1	1	1	1	1	1	1	1	1	1	1	1	1	1	1
COG0144	16S rRNA C967 or C1407 C5-methylase, RsmB/RsmF family	J	2	2	1	1	1	2	1	1	1	1	1	1	1	1	1	1	1	1	1	1	1	1	1	1	1	2	2	2	2	2	2	1	2	2	2	2	2	1	2
COG0145	N-methylhydantoinase A/oxoprolinase/acetone carboxylase, beta subunit	EQ	0	0	0	0	0	1	0	0	0	0	0	0	0	0	0	0	0	0	0	0	0	0	0	0	0	1	1	1	1	1	1	0	1	1	1	1	0	0	0
COG0146	N-methylhydantoinase B/oxoprolinase/acetone carboxylase, alpha subunit	EQ	0	0	0	0	0	0	0	0	0	0	0	0	0	0	0	0	0	0	0	0	0	0	0	0	0	0	0	0	0	0	0	0	0	0	0	0	0	0	0
COG0147	Anthranilate/para-aminobenzoate synthases component I	EH	1	1	0	0	0	0	0	0	0	0	0	0	0	0	0	0	0	0	0	0	0	0	0	0	0	0	0	0	0	0	0	0	0	0	0	0	0	0	0
COG0148	Enolase	G	1	1	1	1	1	1	1	1	1	1	1	1	1	1	1	1	1	1	1	1	1	1	1	1	1	1	1	1	1	1	1	1	1	1	1	1	1	1	1
COG0149	Triosephosphate isomerase	G	2	2	1	1	1	1	1	2	1	1	1	1	2	1	1	1	1	1	1	1	1	2	1	1	2	1	1	1	1	1	1	1	1	1	1	1	2	1	2
COG0150	Phosphoribosylaminoimidazole (AIR) synthetase	F	1	1	1	1	1	1	1	1	1	1	1	1	1	1	1	1	1	1	1	1	1	1	1	1	1	1	1	1	1	1	1	1	1	1	1	1	1	1	1
COG0151	Phosphoribosylamine-glycine ligase	F	1	1	1	1	1	1	1	1	1	1	1	1	1	1	1	1	1	1	1	1	1	1	1	1	1	1	1	1	1	1	1	1	1	1	1	1	1	1	1
COG0152	Phosphoribosylaminoimidazole-succinocarboxamide synthase	F	1	1	1	1	1	1	1	1	1	1	1	1	1	1	1	1	1	1	1	1	1	1	1	1	1	1	1	1	1	1	1	1	1	1	1	1	1	1	1
COG0153	Galactokinase	G	1	1	1	1	1	1	1	1	1	1	1	1	1	1	1	1	1	1	1	1	1	1	1	1	1	1	1	1	1	1	1	1	1	1	1	1	1	1	1
COG0154	Asp-tRNAAsn/Glu-tRNAGln amidotransferase A subunit or related amidase	J	2	2	3	4	4	2	4	4	4	4	4	4	4	4	4	4	4	4	4	4	3	4	4	4	4	2	2	2	2	2	2	4	2	2	2	2	2	4	2
COG0155	Sulfite reductase, beta subunit (hemoprotein)	P	0	0	0	0	0	0	0	0	0	0	0	0	0	0	0	0	0	0	0	0	0	0	0	0	0	0	0	0	0	0	0	0	0	0	0	0	0	0	0
COG0156	7-keto-8-aminopelargonate synthetase or related enzyme	H	0	0	0	0	0	1	0	0	0	0	0	0	0	0	0	0	0	0	0	0	0	0	0	0	0	1	1	1	1	1	1	0	1	1	1	1	0	0	0
COG0157	Nicotinate-nucleotide pyrophosphorylase	H	0	0	0	0	0	0	0	0	0	0	0	0	0	0	0	0	0	0	0	0	0	0	0	0	0	0	0	0	0	0	0	0	0	0	0	0	0	0	0
COG0158	Fructose-1,6-bisphosphatase	G	0	0	0	0	0	0	0	0	0	0	0	0	0	0	0	0	0	0	0	0	0	0	0	0	0	0	0	0	0	0	0	0	0	0	0	0	0	0	0
COG0159	Tryptophan synthase alpha chain	E	1	1	0	0	0	0	0	0	0	0	0	0	0	0	0	0	0	0	0	0	0	0	0	0	0	0	0	0	0	0	0	0	0	0	0	0	0	0	0
COG0160	4-aminobutyrate aminotransferase or related aminotransferase	E	0	0	0	0	0	0	0	0	0	0	0	0	0	0	0	0	0	0	0	0	0	0	0	0	0	0	0	0	0	0	0	0	0	0	0	0	0	0	0
COG0161	Adenosylmethionine-8-amino-7-oxononanoate aminotransferase	H	0	0	0	0	0	0	0	0	0	0	0	0	0	0	0	0	0	0	0	0	0	0	1	0	0	0	0	0	0	0	0	0	0	0	0	0	0	0	0
COG0162	Tyrosyl-tRNA synthetase	J	1	1	2	2	2	1	2	2	2	2	2	2	2	2	2	2	2	2	2	2	2	2	2	2	2	1	1	1	1	1	1	2	1	1	1	1	1	2	1
COG0163	3-polyprenyl-4-hydroxybenzoate decarboxylase	H	0	0	0	0	0	1	0	0	0	0	0	0	0	0	0	0	0	0	0	0	0	0	0	0	0	1	1	1	1	1	1	0	1	1	1	1	0	0	0
COG0164	Ribonuclease HII	L	1	1	1	1	1	1	1	1	1	1	1	1	1	1	1	1	1	1	1	1	1	1	1	1	1	1	1	1	1	1	1	1	1	1	1	1	1	1	1
COG0165	Argininosuccinate lyase	E	1	1	0	0	0	0	0	0	0	0	0	0	0	0	0	0	0	0	0	0	0	0	0	0	0	0	0	0	0	0	0	0	0	0	0	0	1	0	1
COG0166	Glucose-6-phosphate isomerase	G	1	1	1	1	1	1	1	1	1	1	1	1	1	1	1	1	1	1	1	1	1	1	1	1	1	1	1	1	1	1	1	1	1	1	1	1	1	1	1
COG0167	Dihydroorotate dehydrogenase	F	2	2	2	2	2	2	2	2	2	2	2	2	2	2	2	2	2	2	2	2	1	2	2	2	2	2	2	2	2	2	2	2	2	2	2	2	2	2	2
COG0168	Trk-type K+ transport system, membrane component	P	2	2	2	2	2	2	2	2	2	2	2	2	2	2	2	2	2	2	2	2	2	2	2	2	2	2	2	2	2	2	2	2	2	2	2	2	2	2	2
COG0169	Shikimate 5-dehydrogenase	E	1	1	1	1	1	1	1	1	1	1	1	1	1	1	1	1	1	1	1	1	1	1	1	1	1	1	1	1	1	1	1	1	1	1	1	1	1	1	1
COG0170	Dolichol kinase	O	0	0	0	0	0	0	0	0	0	0	0	0	0	0	0	0	0	0	0	0	0	0	0	0	0	0	0	0	0	0	0	0	0	0	0	0	0	0	0
COG0171	NH3-dependent NAD+ synthetase	H	1	1	1	1	1	1	1	1	1	1	1	1	1	1	1	1	1	1	1	1	1	1	1	1	1	1	1	1	1	1	1	1	1	1	1	1	1	1	1
COG0172	Seryl-tRNA synthetase	J	1	1	2	2	2	1	2	2	2	2	2	2	2	2	2	1	2	2	2	2	2	2	2	2	2	1	1	1	1	1	1	2	1	1	1	1	1	2	1
COG0173	Aspartyl-tRNA synthetase	J	1	1	1	1	1	1	1	1	1	1	1	1	1	1	1	1	1	1	1	1	1	1	1	1	1	1	1	1	1	1	1	1	1	1	1	1	1	1	1
COG0174	Glutamine synthetase	E	1	1	1	1	1	1	1	1	1	1	1	1	1	1	1	1	1	1	1	1	1	1	1	1	1	1	1	1	1	1	1	1	1	1	1	1	1	1	1
COG0175	3'-phosphoadenosine 5'-phosphosulfate sulfotransferase (PAPS reductase)/FAD synthetase or related enzyme	EH	0	0	0	0	0	0	0	0	0	0	0	0	0	0	0	0	0	0	0	0	0	0	0	0	0	0	0	0	0	0	0	0	0	0	0	0	0	0	0
COG0176	Transaldolase	G	0	0	1	1	1	1	1	2	1	1	1	1	2	1	1	1	1	1	1	1	1	2	1	1	2	1	1	1	1	1	1	1	1	1	1	1	0	1	0
COG0177	Endonuclease III	L	1	1	1	1	1	1	1	1	1	1	1	1	1	1	1	1	1	1	1	1	1	1	1	1	1	1	1	1	1	1	1	1	1	1	1	1	1	1	1
COG0178	Excinuclease UvrABC ATPase subunit	L	2	2	2	2	2	1	2	2	2	2	2	2	1	2	2	2	2	2	2	2	2	2	2	2	2	1	1	1	1	1	1	2	1	1	1	1	1	2	1
COG0179	2-keto-4-pentenoate hydratase/2-oxohepta-3-ene-1,7-dioic acid hydratase (catechol pathway)	Q	0	0	0	0	0	0	0	0	0	0	0	0	0	0	0	0	0	0	0	0	0	0	0	0	0	0	0	0	0	0	0	0	0	0	0	0	0	0	0
COG0180	Tryptophanyl-tRNA synthetase	J	1	1	2	2	2	1	2	2	2	2	2	2	2	2	2	2	2	2	2	2	2	2	2	2	2	1	1	1	1	1	1	2	1	1	1	1	1	2	1
COG0181	Porphobilinogen deaminase	H	0	0	0	0	0	0	0	0	0	0	0	0	0	0	0	0	0	0	0	0	0	0	0	0	0	0	0	0	0	0	0	0	0	0	0	0	0	0	0
COG0182	Methylthioribose-1-phosphate isomerase (methionine salvage pathway), a paralog of eIF-2B alpha subunit	E	0	0	0	0	0	0	0	0	0	0	0	0	0	0	0	0	0	0	0	0	0	0	0	0	0	0	0	0	0	0	0	0	0	0	0	0	0	0	0
COG0183	Acetyl-CoA acetyltransferase	I	0	0	0	0	0	0	0	0	0	0	0	0	0	0	0	0	0	0	0	0	0	0	0	0	0	0	0	0	0	0	0	0	0	0	0	0	0	0	0
COG0184	Ribosomal protein S15P/S13E	J	1	1	1	1	1	1	1	1	1	1	1	1	1	1	1	1	1	1	1	1	1	1	1	1	1	1	1	1	1	1	1	1	1	1	1	1	1	1	1
COG0185	Ribosomal protein S19	J	1	1	1	1	1	1	1	1	1	1	1	1	1	1	1	1	1	1	1	1	1	1	1	1	1	1	1	1	1	1	1	1	1	1	1	1	1	1	1
COG0186	Ribosomal protein S17	J	1	1	1	1	1	1	1	1	1	1	1	1	1	1	1	1	1	1	1	1	1	1	1	1	1	1	1	1	1	1	1	1	1	1	1	1	1	1	1
COG0187	DNA gyrase/topoisomerase IV, subunit B	L	2	2	2	2	2	2	2	2	2	2	2	2	2	2	2	2	2	2	2	2	2	2	2	2	2	2	2	2	2	2	2	2	2	2	2	2	2	2	2
COG0188	DNA gyrase/topoisomerase IV, subunit A	L	2	2	2	2	2	2	2	2	2	2	2	2	2	2	2	2	2	2	2	2	2	2	2	2	2	2	2	2	2	2	2	2	2	2	2	2	2	2	2
COG0189	Glutathione synthase/RimK-type ligase, ATP-grasp superfamily	HJ	0	0	0	0	0	0	0	0	0	0	0	0	0	0	0	0	0	0	0	0	0	0	0	0	0	0	0	0	0	0	0	0	0	0	0	0	0	0	0
COG0190	5,10-methylene-tetrahydrofolate dehydrogenase/Methenyl tetrahydrofolate cyclohydrolase	H	1	1	1	1	1	1	1	1	1	1	1	1	1	1	1	1	1	1	1	1	1	1	1	1	1	1	1	1	1	1	1	1	1	1	1	1	1	1	1
COG0191	Fructose/tagatose bisphosphate aldolase	G	3	3	1	1	1	3	1	1	1	1	1	1	1	1	1	1	1	1	1	1	1	1	1	1	1	3	3	4	4	3	3	1	3	3	3	3	2	1	4
COG0192	S-adenosylmethionine synthetase	H	1	1	1	1	1	1	1	1	1	1	1	1	1	1	1	1	1	1	1	1	1	1	1	1	1	1	1	1	1	1	1	1	1	1	1	1	1	1	1
COG0193	Peptidyl-tRNA hydrolase	J	1	1	1	1	1	1	1	1	1	1	1	1	1	1	1	1	1	1	1	1	1	1	1	1	1	1	1	1	1	1	1	1	1	1	1	1	1	1	1
COG0194	Guanylate kinase	F	1	1	2	2	2	2	2	2	2	2	2	2	2	2	2	2	2	2	2	2	2	2	2	2	2	2	2	2	2	2	2	2	2	2	2	2	1	2	1
COG0195	Transcription antitermination factor NusA, contains S1 and KH domains	K	1	1	1	1	1	1	1	1	1	1	1	1	1	1	1	1	1	1	1	1	1	1	1	1	1	1	1	1	1	1	1	1	1	1	1	1	1	1	1
COG0196	FAD synthase	H	1	1	1	1	1	1	1	1	1	1	1	1	1	1	1	1	1	1	1	1	1	1	1	1	1	1	1	1	1	1	1	1	1	1	1	1	1	1	1
COG0197	Ribosomal protein L16/L10AE	J	1	1	1	1	1	1	1	1	1	1	1	1	1	1	1	1	1	1	1	1	1	1	1	1	1	1	1	1	1	1	1	1	1	1	1	1	1	1	1
COG0198	Ribosomal protein L24	J	1	1	1	1	1	1	1	1	1	1	1	1	1	1	1	1	1	1	1	1	1	1	1	1	1	1	1	1	1	1	1	1	1	1	1	1	1	1	1
COG0199	Ribosomal protein S14	J	2	2	2	3	3	2	3	3	3	3	2	3	2	3	2	2	3	2	3	2	2	3	2	2	3	3	3	2	2	3	3	3	3	3	3	3	2	3	2
COG0200	Ribosomal protein L15	J	1	1	1	1	1	1	1	1	1	1	1	1	1	1	1	1	1	1	1	1	1	1	1	1	1	1	1	1	1	1	1	1	1	1	1	1	1	1	1
COG0201	Preprotein translocase subunit SecY	U	1	1	1	1	1	1	1	1	1	1	1	1	1	1	1	1	1	1	1	1	1	1	1	1	1	1	1	1	1	1	1	1	1	1	1	1	2	1	2
COG0202	DNA-directed RNA polymerase, alpha subunit/40 kD subunit	K	1	1	1	1	1	1	1	1	1	1	1	1	1	1	1	1	1	1	1	1	1	1	1	1	1	1	1	1	1	1	1	1	1	1	1	1	1	1	1
COG0203	Ribosomal protein L17	J	1	1	1	1	1	1	1	1	1	1	1	1	1	1	1	1	1	1	1	1	1	1	1	1	1	1	1	1	1	1	1	1	1	1	1	1	1	1	1
COG0204	1-acyl-sn-glycerol-3-phosphate acyltransferase	I	1	1	1	1	1	1	1	1	1	1	1	1	1	1	1	1	1	1	1	1	1	1	1	1	1	1	1	1	1	1	1	1	1	1	1	1	1	1	1
COG0205	6-phosphofructokinase	G	1	1	1	1	1	1	1	1	1	1	1	1	1	1	1	1	1	1	1	1	1	1	1	1	1	1	1	1	1	1	1	1	1	1	1	1	1	1	1
COG0206	Cell division GTPase FtsZ	D	1	1	1	1	1	1	1	1	1	1	1	1	1	1	1	1	1	1	1	1	1	1	1	1	1	1	1	1	1	1	1	1	1	1	1	1	1	1	1
COG0207	Thymidylate synthase	F	1	1	1	1	1	1	1	1	1	1	1	1	1	1	1	1	1	1	1	1	1	1	1	1	1	1	1	1	1	1	1	1	1	1	1	1	1	1	1
COG0208	Ribonucleotide reductase beta subunit, ferritin-like domain	F	1	1	1	1	1	1	1	1	1	1	1	1	1	1	1	1	1	1	1	1	1	1	1	1	1	1	1	1	1	1	1	1	1	1	1	1	1	1	1
COG0209	Ribonucleotide reductase alpha subunit	F	1	1	1	1	1	1	1	1	1	1	1	1	1	1	1	1	1	1	1	1	1	1	1	1	1	1	1	1	1	1	1	1	1	1	1	1	1	1	1
COG0210	Superfamily I DNA or RNA helicase	L	1	1	1	2	1	2	1	1	1	1	1	1	1	1	1	1	1	1	1	1	2	1	1	1	1	3	3	2	2	3	2	1	3	3	3	3	1	1	1
COG0211	Ribosomal protein L27	J	1	1	1	1	1	1	1	1	1	1	1	1	1	1	1	1	1	1	1	1	1	1	1	1	1	1	1	1	1	1	1	1	1	1	1	1	1	1	1
COG0212	5-formyltetrahydrofolate cyclo-ligase	H	1	1	1	1	1	1	1	1	1	1	1	1	1	1	1	1	1	1	1	1	1	1	1	1	1	1	1	1	1	1	1	1	1	1	1	1	1	1	1
COG0213	Thymidine phosphorylase	F	1	1	1	1	1	1	1	1	1	1	1	1	1	1	1	1	1	1	1	1	1	1	1	1	1	1	1	1	1	1	1	1	1	1	1	1	1	1	1
COG0214	Pyridoxal biosynthesis lyase PdxS	H	0	0	0	0	0	0	0	0	0	0	0	0	0	0	0	0	0	0	0	0	0	0	0	0	0	0	0	0	0	0	0	0	0	0	0	0	0	0	0
COG0215	Cysteinyl-tRNA synthetase	J	1	1	1	1	1	1	1	1	1	1	1	1	1	1	1	1	1	1	1	1	1	1	1	1	1	1	1	1	1	1	1	1	1	1	1	1	1	1	1
COG0216	Protein chain release factor A	J	1	1	1	1	1	1	1	1	1	1	1	1	1	1	1	1	1	1	1	1	1	1	1	1	1	1	1	1	1	1	1	1	1	1	1	1	1	1	1
COG0217	Transcriptional and/or translational regulatory protein YebC/TACO1	JK	1	1	2	2	2	2	2	2	2	2	2	2	2	2	2	2	2	2	2	2	2	2	2	2	2	2	2	2	2	2	2	2	2	2	2	2	1	2	1
COG0218	GTP-binding protein EngB required for normal cell division	D	1	1	1	1	1	1	1	1	1	1	1	1	1	1	1	1	1	1	1	1	1	1	1	1	1	1	1	1	1	1	1	1	1	1	1	1	1	1	1
COG0219	tRNA(Leu) C34 or U34 (ribose-2'-O)-methylase TrmL, contains SPOUT domain	J	1	1	1	1	1	1	1	1	1	1	1	1	1	1	1	1	1	1	1	1	1	1	1	1	1	1	1	1	1	1	1	1	1	1	1	1	1	1	1
COG0220	tRNA G46 methylase TrmB	J	1	1	1	1	1	1	1	1	1	1	1	1	1	1	1	1	1	1	1	1	1	1	1	1	1	1	1	1	1	1	1	1	1	1	1	1	1	1	1
COG0221	Inorganic pyrophosphatase	CP	0	0	0	0	0	0	0	0	0	0	0	0	0	0	0	0	0	0	0	0	0	0	0	0	0	0	0	0	0	0	0	0	0	0	0	0	0	0	0
COG0222	Ribosomal protein L7/L12	J	1	1	1	1	1	1	1	1	1	1	1	1	1	1	1	1	1	1	1	1	1	1	1	1	1	1	1	1	1	1	1	1	1	1	1	1	1	1	1
COG0223	Methionyl-tRNA formyltransferase	J	1	1	1	1	1	1	1	1	1	1	1	1	1	1	1	1	1	1	1	1	1	1	1	1	1	1	1	1	1	1	1	1	1	1	1	1	1	1	1
COG0224	FoF1-type ATP synthase, gamma subunit	C	1	1	1	1	1	1	1	1	1	1	1	1	1	1	1	1	1	1	1	1	1	1	1	1	1	1	1	1	1	1	1	1	1	1	1	1	1	1	1
COG0225	Peptide methionine sulfoxide reductase MsrA	O	3	3	1	1	1	4	1	1	1	1	1	1	1	1	1	1	1	1	1	1	1	1	1	1	1	4	4	4	4	4	4	1	4	4	4	4	3	1	3
COG0226	ABC-type phosphate transport system, periplasmic component	P	2	2	2	2	2	2	2	2	2	2	2	2	2	2	2	2	2	2	2	2	2	2	2	2	2	2	2	2	2	2	2	2	2	2	2	2	2	2	2
COG0227	Ribosomal protein L28	J	1	1	1	1	1	1	1	1	1	1	1	1	1	1	1	1	1	1	1	1	1	1	1	1	1	1	1	1	1	1	1	1	1	1	1	1	1	1	1
COG0228	Ribosomal protein S16	J	1	1	1	1	1	1	1	1	1	1	1	1	1	1	1	1	1	1	1	1	1	1	1	1	1	1	1	1	1	1	1	1	1	1	1	1	1	1	1
COG0229	Peptide methionine sulfoxide reductase MsrB	O	1	1	1	1	1	1	1	1	1	1	1	1	1	1	1	1	1	1	1	1	1	1	1	1	1	1	1	1	1	1	1	1	1	1	1	1	1	1	1
COG0230	Ribosomal protein L34	J	0	0	0	0	0	0	0	0	0	0	0	0	0	0	0	0	0	0	0	0	0	0	0	0	0	0	0	0	0	0	0	0	0	0	0	0	0	0	0
COG0231	Translation elongation factor P (EF-P)/translation initiation factor 5A (eIF-5A)	J	1	1	1	1	1	1	1	1	1	1	1	1	1	1	1	1	1	1	1	1	1	1	1	1	1	1	1	1	1	1	1	1	1	1	1	1	1	1	1
COG0232	dGTP triphosphohydrolase	F	0	0	0	1	1	0	0	1	0	0	1	1	1	1	1	0	1	1	1	1	1	1	0	0	0	0	0	0	0	0	0	1	0	0	0	0	0	0	0
COG0233	Ribosome recycling factor	J	1	1	1	1	1	1	1	1	1	1	1	1	1	1	1	1	1	1	1	1	1	1	1	1	1	1	1	1	1	1	1	1	1	1	1	1	1	1	1
COG0234	Co-chaperonin GroES (HSP10)	O	1	1	1	1	1	1	1	1	1	1	1	1	1	1	1	1	1	1	1	1	1	1	1	1	1	1	1	1	1	1	1	1	1	1	1	1	1	1	1
COG0235	Ribulose-5-phosphate 4-epimerase/Fuculose-1-phosphate aldolase	G	3	3	2	2	3	3	2	2	2	2	2	3	2	3	2	2	0	2	3	1	1	2	2	1	2	4	4	4	4	4	4	3	4	4	4	4	1	2	2
COG0236	Acyl carrier protein	IQ	2	2	3	3	3	3	3	3	3	3	4	3	3	3	3	3	3	3	3	3	3	3	3	3	3	3	3	3	3	3	3	3	3	3	3	3	3	3	3
COG0237	Dephospho-CoA kinase	H	1	1	1	1	1	1	1	1	1	1	1	1	1	1	1	1	1	1	1	1	1	1	1	1	1	1	1	1	1	1	1	1	1	1	1	1	1	1	1
COG0238	Ribosomal protein S18	J	1	1	1	1	1	1	1	1	1	1	1	1	1	1	1	1	1	1	1	1	1	1	1	1	1	1	1	1	1	1	1	1	1	1	1	1	1	1	1
COG0239	Fluoride ion exporter CrcB/FEX, affects chromosome condensation	DP	0	0	0	0	0	0	0	0	0	0	0	0	0	0	0	0	0	0	0	0	0	0	0	0	0	0	0	0	0	0	0	0	0	0	0	0	2	0	2
COG0240	Glycerol-3-phosphate dehydrogenase	C	1	1	1	1	1	2	1	1	1	1	1	1	1	1	1	1	1	1	1	1	1	1	1	1	1	2	2	2	2	2	2	1	2	2	2	2	1	1	1
COG0241	Histidinol phosphatase or a related phosphatase	E	0	0	0	0	0	0	0	0	0	0	0	0	0	0	0	0	0	0	0	0	0	0	0	0	0	0	0	0	0	0	0	0	0	0	0	0	0	0	0
COG0242	Peptide deformylase	J	2	2	2	2	2	2	2	2	2	2	2	2	2	2	2	2	2	2	2	2	2	2	2	2	2	2	2	2	2	2	2	2	2	2	2	2	2	2	2
COG0243	Anaerobic selenocysteine-containing dehydrogenase	C	0	0	0	0	0	0	0	0	0	0	0	0	0	0	0	0	0	0	0	0	0	0	0	0	0	0	0	0	0	0	0	0	0	0	0	0	0	0	0
COG0244	Ribosomal protein L10	J	1	1	1	1	1	1	1	1	1	1	1	1	1	1	1	1	1	1	1	1	1	1	1	1	1	1	1	1	1	1	1	1	1	1	1	1	1	1	1
COG0245	2C-methyl-D-erythritol 2,4-cyclodiphosphate synthase	I	0	0	1	1	1	0	1	1	1	1	1	1	1	1	1	1	1	1	1	1	1	1	1	1	1	0	0	0	0	0	0	1	0	0	0	0	0	1	0
COG0246	Mannitol-1-phosphate/altronate dehydrogenases	G	3	3	1	1	1	3	1	1	1	1	1	1	1	1	1	1	1	1	1	1	1	1	1	1	1	4	3	3	4	3	3	1	3	3	3	4	2	1	2
COG0247	Fe-S oxidoreductase	C	0	0	0	0	0	0	0	0	0	0	0	0	0	0	0	0	0	0	0	0	0	0	0	0	0	0	0	0	0	0	0	0	0	0	0	0	0	0	0
COG0248	Exopolyphosphatase/pppGpp-phosphohydrolase	FPT	0	0	0	0	0	0	0	0	0	0	0	0	0	0	0	0	0	0	0	0	0	0	0	0	0	0	0	0	0	0	0	0	0	0	0	0	0	0	0
COG0249	DNA mismatch repair ATPase MutS	L	1	1	1	1	1	1	1	1	1	1	1	1	1	1	1	1	1	1	1	1	1	1	1	1	1	1	1	1	1	1	1	1	1	1	1	1	1	1	1
COG0250	Transcription antitermination factor NusG	K	1	1	1	1	1	1	1	1	1	1	1	1	1	1	1	1	1	1	1	1	1	1	1	1	1	1	1	1	1	1	1	1	1	1	1	1	1	1	1
COG0251	Enamine deaminase RidA, house cleaning of reactive enamine intermediates, YjgF/YER057c/UK114 family	V	3	3	3	3	3	0	3	3	3	3	3	3	3	3	3	3	3	3	3	3	3	3	3	3	3	0	0	0	0	0	0	3	0	0	0	0	2	3	2
COG0252	L-asparaginase/archaeal Glu-tRNAGln amidotransferase subunit D	JU	1	1	1	1	1	1	1	1	1	1	1	1	1	1	1	1	1	1	1	1	1	1	1	1	1	1	1	1	1	1	1	1	1	1	1	1	1	1	1
COG0253	Diaminopimelate epimerase	E	1	1	1	1	1	1	1	1	1	1	1	1	1	1	1	1	1	1	1	1	1	1	1	1	1	1	1	1	1	1	1	1	1	1	1	1	1	1	1
COG0254	Ribosomal protein L31	J	1	1	1	1	1	1	1	1	1	1	1	1	1	1	1	1	1	1	1	1	1	1	1	1	1	1	1	1	1	1	1	1	1	1	1	1	1	1	1
COG0255	Ribosomal protein L29	J	1	1	1	1	1	1	1	1	1	1	1	1	1	1	1	1	1	1	1	1	1	1	1	1	1	1	1	1	1	1	1	1	1	1	1	1	1	1	1
COG0256	Ribosomal protein L18	J	1	1	1	1	1	1	1	1	1	1	1	1	1	1	1	1	1	1	1	1	1	1	1	1	1	1	1	1	1	1	1	1	1	1	1	1	1	1	1
COG0257	Ribosomal protein L36	J	0	0	1	1	1	1	1	1	1	1	1	1	1	1	1	1	1	1	1	1	1	1	1	1	1	1	1	1	1	1	1	1	1	1	1	1	1	1	1
COG0258	5'-3' exonuclease	L	0	0	0	0	0	0	0	0	0	0	0	0	0	0	0	0	0	0	0	0	0	0	0	0	0	0	0	0	0	0	0	0	0	0	0	0	0	0	0
COG0259	Pyridoxine/pyridoxamine 5'-phosphate oxidase	H	0	0	0	0	0	0	0	0	0	0	0	0	0	0	0	0	0	0	0	0	0	0	0	0	0	0	0	0	0	0	0	0	0	0	0	0	0	0	0
COG0260	Leucyl aminopeptidase	E	0	0	0	0	0	0	0	0	0	0	0	0	0	0	0	0	0	0	0	0	0	0	0	0	0	0	0	0	0	0	0	0	0	0	0	0	0	0	0
COG0261	Ribosomal protein L21	J	1	1	1	1	1	1	1	1	1	1	1	1	1	1	1	1	1	1	1	1	1	1	1	1	1	1	1	1	1	1	1	1	1	1	1	1	1	1	1
COG0262	Dihydrofolate reductase	H	2	2	2	2	2	3	3	2	3	3	2	2	2	2	2	2	2	2	2	2	2	3	2	2	2	6	6	3	3	6	6	2	6	6	6	6	2	3	2
COG0263	Glutamate 5-kinase	E	0	0	1	1	1	0	1	1	1	1	1	1	1	1	1	1	1	1	1	1	1	1	1	1	1	0	0	0	0	0	0	1	0	0	0	0	0	1	0
COG0264	Translation elongation factor EF-Ts	J	1	1	1	1	1	1	1	1	1	1	1	1	1	1	1	1	1	1	1	1	1	1	1	1	1	1	1	1	1	1	1	1	1	1	1	1	1	1	1
COG0265	Periplasmic serine protease, S1-C subfamily, contain C-terminal PDZ domain	O	1	1	1	1	1	1	1	1	1	1	1	1	1	1	1	1	1	1	1	1	1	1	1	1	1	1	1	1	1	1	1	1	1	1	1	1	1	1	1
COG0266	Formamidopyrimidine-DNA glycosylase	L	1	1	1	1	1	1	1	1	1	1	1	1	1	1	1	1	1	1	1	1	1	1	1	1	1	1	1	1	1	1	1	1	1	1	1	1	1	1	1
COG0267	Ribosomal protein L33	J	3	3	3	4	4	2	4	4	4	4	3	3	3	3	3	3	4	3	3	3	3	4	3	3	4	3	3	2	2	3	3	3	3	3	3	3	3	4	3
COG0268	Ribosomal protein S20	J	1	1	1	1	1	1	1	1	1	1	1	1	1	1	1	1	1	1	1	1	1	1	1	1	1	1	1	1	1	1	1	1	1	1	1	1	1	1	1
COG0269	3-keto-L-gulonate-6-phosphate decarboxylase	G	0	0	1	1	1	1	1	1	1	1	1	1	1	1	1	1	0	1	1	1	1	1	1	1	1	1	1	1	1	1	1	1	1	1	1	1	0	1	0
COG0270	Site-specific DNA-cytosine methylase	L	0	0	2	1	0	0	0	0	0	1	0	0	0	0	0	0	0	0	0	0	0	0	0	1	0	0	0	0	0	0	0	0	0	0	0	0	1	0	1
COG0271	Stress-induced morphogen (activity unknown)	T	0	0	0	0	0	0	0	0	0	0	0	0	0	0	0	0	0	0	0	0	0	0	0	0	0	0	0	0	0	0	0	0	0	0	0	0	0	0	0
COG0272	NAD-dependent DNA ligase	L	1	1	1	1	1	1	1	1	1	1	1	1	1	1	1	1	1	1	1	1	1	1	1	1	1	1	1	1	1	1	1	1	1	1	1	1	1	1	1
COG0274	Deoxyribose-phosphate aldolase	F	2	2	1	1	1	1	1	1	1	1	1	1	1	1	1	1	1	1	1	1	1	1	1	1	1	1	1	1	1	1	1	1	1	1	1	1	2	1	3
COG0275	16S rRNA C1402 N4-methylase RsmH	J	1	1	1	1	1	1	1	1	1	1	1	1	1	1	1	1	1	1	1	1	1	1	1	1	1	1	1	1	1	1	1	1	1	1	1	1	1	1	1
COG0276	Protoheme ferro-lyase (ferrochelatase)	H	0	0	0	1	1	0	1	1	1	1	1	1	1	1	1	1	0	0	1	0	0	0	0	0	1	0	0	0	0	0	0	1	0	0	0	0	0	1	0
COG0277	FAD/FMN-containing dehydrogenase	C	0	0	0	0	0	0	0	0	0	0	0	0	0	0	0	0	0	0	0	0	0	0	0	0	0	0	0	0	0	0	0	0	0	0	0	0	0	0	0
COG0278	Glutaredoxin-related protein	O	0	0	0	0	0	0	0	0	0	0	0	0	0	0	0	0	0	0	0	0	0	0	0	0	0	0	0	0	0	0	0	0	0	0	0	0	0	0	0
COG0279	Phosphoheptose isomerase	G	0	0	0	0	0	1	0	0	0	0	0	0	0	0	0	0	0	0	0	0	0	0	0	0	0	1	1	0	0	1	1	0	1	1	1	1	0	0	0
COG0280	Phosphotransacetylase	C	1	1	1	1	1	1	1	1	1	1	1	1	1	1	1	1	1	1	1	1	1	1	1	1	1	1	1	1	1	1	1	1	1	1	1	1	1	1	1
COG0281	Malic enzyme	C	2	2	2	2	2	1	2	2	2	2	2	2	2	2	2	2	2	2	2	2	2	2	2	2	2	1	1	1	1	1	1	2	1	1	1	1	1	2	1
COG0282	Acetate kinase	C	1	1	1	1	1	1	1	1	1	1	1	1	1	1	1	1	1	1	1	1	1	1	1	1	1	1	1	1	1	1	1	1	1	1	1	1	1	1	1
COG0283	Cytidylate kinase	F	1	1	1	1	1	1	1	1	1	1	1	1	1	1	1	1	1	1	1	1	1	1	1	1	1	1	1	1	1	1	1	1	1	1	1	1	1	1	1
COG0284	Orotidine-5'-phosphate decarboxylase	F	1	1	1	1	1	1	1	1	1	1	1	1	1	1	1	1	1	1	1	1	1	1	1	1	1	1	1	1	1	1	1	1	1	1	1	1	1	1	1
COG0285	Folylpolyglutamate synthase/Dihydropteroate synthase	H	1	1	1	1	1	1	1	1	1	1	1	1	1	1	1	1	1	1	1	1	1	1	1	1	1	1	1	1	1	1	1	1	1	1	1	1	2	1	2
COG0286	Type I restriction-modification system, DNA methylase subunit	V	0	0	1	2	0	0	1	2	1	1	0	0	2	0	1	1	0	1	0	1	1	1	1	1	2	2	2	1	3	2	2	0	2	2	2	2	0	1	0
COG0287	Prephenate dehydrogenase	E	1	1	1	1	1	1	1	1	1	1	1	1	1	1	1	1	1	1	1	1	1	1	1	1	1	1	1	1	1	1	1	1	1	1	1	1	1	1	1
COG0288	Carbonic anhydrase	P	0	0	0	0	0	0	0	0	0	0	0	0	0	0	0	0	0	0	0	0	0	0	0	0	0	0	0	0	0	0	0	0	0	0	0	0	0	0	0
COG0289	Dihydrodipicolinate reductase	E	1	1	1	1	1	1	1	1	1	1	1	1	1	1	1	1	1	1	1	1	1	1	1	1	1	1	1	1	1	1	1	1	1	1	1	1	1	1	1
COG0290	Translation initiation factor IF-3	J	1	1	1	1	1	1	1	1	1	1	1	1	1	1	1	1	1	1	1	1	1	1	1	1	1	1	1	1	1	1	1	1	1	1	1	1	1	1	1
COG0291	Ribosomal protein L35	J	1	1	1	1	1	1	1	1	1	1	1	1	1	1	1	1	1	1	1	1	1	1	1	1	1	1	1	1	1	1	1	1	1	1	1	1	1	1	1
COG0292	Ribosomal protein L20	J	1	1	1	1	1	1	1	1	1	1	1	1	1	1	1	1	1	1	1	1	1	1	1	1	1	1	1	1	1	1	1	1	1	1	1	1	1	1	1
COG0293	23S rRNA U2552 (ribose-2'-O)-methylase RlmE/FtsJ	J	0	0	0	0	0	0	0	0	0	0	0	0	0	0	0	0	0	0	0	0	0	0	0	0	0	0	0	0	0	0	0	0	0	0	0	0	0	0	0
COG0294	Dihydropteroate synthase	H	0	0	1	1	1	0	1	1	1	1	1	1	1	1	1	1	1	1	1	1	1	1	1	1	1	0	0	0	0	0	0	1	0	0	0	0	0	1	0
COG0295	Cytidine deaminase	F	2	2	1	2	2	1	1	2	1	1	1	2	2	2	2	1	2	1	2	1	1	2	1	1	2	1	1	1	1	1	1	2	1	1	1	1	2	1	3
COG0296	1,4-alpha-glucan branching enzyme	G	1	1	0	0	0	0	0	0	0	0	0	0	0	0	0	0	0	0	0	0	0	0	0	0	0	0	0	0	0	0	0	0	0	0	0	0	1	0	1
COG0297	Glycogen synthase	G	1	1	0	0	0	0	0	0	0	0	0	0	0	0	0	0	0	0	0	0	0	0	0	0	0	0	0	0	0	0	0	0	0	0	0	0	1	0	1
COG0298	Hydrogenase maturation factor	O	0	0	0	0	0	0	0	0	0	0	0	0	0	0	0	0	0	0	0	0	0	0	0	0	0	0	0	0	0	0	0	0	0	0	0	0	0	0	0
COG0299	Folate-dependent phosphoribosylglycinamide formyltransferase PurN	F	1	1	1	1	1	1	1	1	1	1	1	1	1	1	1	1	1	1	1	1	1	1	1	1	1	1	1	1	1	1	1	1	1	1	1	1	1	1	1
COG0300	Short-chain dehydrogenase	R	1	1	2	1	1	1	1	1	1	1	1	1	1	1	1	1	1	1	1	1	2	1	1	1	1	1	1	1	1	1	1	1	1	1	1	1	1	1	1
COG0301	Adenylyl- and sulfurtransferase ThiI, participates in tRNA 4-thiouridine and thiamine biosynthesis	HJ	1	1	1	1	1	1	1	1	1	1	1	1	1	1	1	1	1	1	1	1	1	1	1	1	1	1	1	1	1	1	1	1	1	1	1	1	1	1	1
COG0302	GTP cyclohydrolase I	H	0	0	1	1	1	0	1	1	1	1	1	1	1	1	1	1	1	1	1	1	1	1	1	1	1	0	0	0	0	0	0	1	0	0	0	0	0	1	0
COG0303	Molybdopterin biosynthesis enzyme	H	0	0	1	1	1	0	1	1	1	1	1	1	1	1	1	1	1	1	1	1	1	1	1	1	1	0	0	0	0	0	0	1	0	0	0	0	0	1	0
COG0304	3-oxoacyl-(acyl-carrier-protein) synthase	IQ	1	1	2	2	2	1	2	2	2	2	3	2	2	2	2	2	2	2	2	2	2	2	2	2	2	1	1	1	1	1	1	2	1	1	1	1	1	2	1
COG0305	Replicative DNA helicase	L	1	1	1	1	1	1	1	1	1	1	1	1	1	1	1	1	1	1	1	1	1	1	1	1	1	1	1	1	1	1	1	1	1	1	1	1	1	1	1
COG0306	Phosphate/sulfate permease	P	1	1	1	1	1	0	1	1	1	1	1	1	1	1	1	1	1	1	1	1	1	1	1	1	1	0	0	0	0	0	0	1	0	0	0	0	1	1	1
COG0307	Riboflavin synthase alpha chain	H	1	1	0	0	0	0	0	0	0	0	0	0	0	0	0	0	0	0	0	0	0	0	0	0	0	0	0	0	0	0	0	0	0	0	0	0	1	0	1
COG0308	Aminopeptidase N	E	0	0	0	0	0	0	0	0	0	0	0	0	0	0	0	0	0	0	0	0	0	0	0	0	0	0	0	0	0	0	0	0	0	0	0	0	0	0	0
COG0309	Hydrogenase maturation factor	O	0	0	0	0	0	0	0	0	0	0	0	0	0	0	0	0	0	0	0	0	0	0	0	0	0	0	0	0	0	0	0	0	0	0	0	0	0	0	0
COG0310	ABC-type Co2+ transport system, permease component	P	0	0	1	0	0	0	0	0	0	0	1	0	0	0	0	1	1	1	0	1	0	0	1	0	0	0	0	0	0	0	0	0	0	0	0	0	0	0	0
COG0311	Glutamine amidotransferase PdxT (pyridoxal biosynthesis)	H	0	0	0	0	0	0	0	0	0	0	0	0	0	0	0	0	0	0	0	0	0	0	0	0	0	0	0	0	0	0	0	0	0	0	0	0	0	0	0
COG0312	Predicted Zn-dependent protease or its inactivated homolog	R	0	0	0	0	0	0	0	0	0	0	0	0	0	0	0	0	0	0	0	0	0	0	0	0	0	0	0	0	0	0	0	0	0	0	0	0	0	0	0
COG0313	16S rRNA C1402 (ribose-2'-O) methylase RsmI	J	1	1	1	1	1	1	1	1	1	1	1	1	1	1	1	1	1	1	1	1	1	1	1	1	1	1	1	1	1	1	1	1	1	1	1	1	1	1	1
COG0314	Molybdopterin synthase catalytic subunit	H	0	0	0	0	0	0	0	0	0	0	0	0	0	0	0	0	0	0	0	0	0	0	0	0	0	0	0	0	0	0	0	0	0	0	0	0	0	0	0
COG0315	Molybdenum cofactor biosynthesis enzyme	H	0	0	1	1	1	0	1	1	1	1	1	1	1	1	1	1	1	1	1	1	1	1	1	1	1	0	0	0	0	0	0	1	0	0	0	0	0	1	0
COG0316	Fe-S cluster assembly iron-binding protein IscA	O	0	0	0	0	0	0	0	0	0	0	0	0	0	0	0	0	0	0	0	0	0	0	0	0	0	0	0	0	0	0	0	0	0	0	0	0	0	0	0
COG0317	(p)ppGpp synthase/hydrolase, HD superfamily	KT	1	1	1	1	1	1	1	1	1	1	1	1	1	1	1	1	1	1	1	1	1	1	1	1	1	1	1	1	1	1	1	1	1	1	1	1	1	1	1
COG0318	Acyl-CoA synthetase (AMP-forming)/AMP-acid ligase II	IQ	1	1	2	1	1	0	1	1	2	2	1	1	1	1	1	2	1	1	1	1	1	1	1	1	1	0	0	0	0	0	0	1	0	0	0	0	1	2	1
COG0319	ssRNA-specific RNase YbeY, 16S rRNA maturation enzyme	J	1	1	1	1	1	1	1	1	1	1	1	1	1	1	1	1	1	1	1	1	1	1	1	1	1	1	1	1	1	1	1	1	1	1	1	1	1	1	1
COG0320	Lipoate synthase	H	0	0	0	0	0	0	0	0	0	0	0	0	0	0	0	0	0	0	0	0	0	0	0	0	0	0	0	0	0	0	0	0	0	0	0	0	0	0	0
COG0321	Lipoate-protein ligase B	H	0	0	0	0	0	0	0	0	0	0	0	0	0	0	0	0	0	0	0	0	0	0	0	0	0	0	0	0	0	0	0	0	0	0	0	0	0	0	0
COG0322	Excinuclease UvrABC, nuclease subunit	L	1	1	1	1	1	1	1	1	1	1	1	1	1	1	1	1	1	1	1	1	1	1	1	1	1	1	1	1	1	1	1	1	1	1	1	1	1	1	1
COG0323	DNA mismatch repair ATPase MutL	L	1	1	1	1	1	1	1	1	1	1	1	1	1	1	1	1	1	1	1	1	1	1	1	1	1	1	1	1	1	1	1	1	1	1	1	1	1	1	1
COG0324	tRNA A37 N6-isopentenylltransferase MiaA	J	1	1	1	1	1	1	1	1	1	1	1	1	1	1	1	1	1	1	1	1	1	1	1	1	1	1	1	1	1	1	1	1	1	1	1	1	1	1	1
COG0325	Uncharacterized pyridoxal phosphate-containing protein, affects Ilv metabolism, UPF0001 family	R	1	1	1	1	1	1	1	1	1	1	1	1	1	1	1	1	1	1	1	1	1	1	1	1	1	1	1	1	1	1	1	1	1	1	1	1	1	1	1
COG0326	Molecular chaperone, HSP90 family	O	0	0	0	0	0	0	0	0	0	0	0	0	0	0	0	0	0	0	0	0	0	0	0	0	0	0	0	0	0	0	0	0	0	0	0	0	0	0	0
COG0327	Putative GTP cyclohydrolase 1 type 2, NIF3 family	H	0	0	0	0	0	0	0	0	0	0	0	0	0	0	0	0	0	0	0	0	0	0	0	0	0	0	0	0	0	0	0	0	0	0	0	0	0	0	0
COG0328	Ribonuclease HI	L	1	1	1	1	1	1	1	1	1	1	1	1	1	1	1	1	1	1	1	1	1	1	1	1	1	1	1	1	1	1	1	1	1	1	1	1	1	1	1
COG0329	Dihydrodipicolinate synthase/N-acetylneuraminate lyase	EM	2	2	1	1	1	1	1	1	1	1	1	1	1	1	1	1	1	1	1	1	1	1	1	1	1	1	1	1	1	1	1	1	1	1	1	1	3	1	4
COG0330	Regulator of protease activity HflC, stomatin/prohibitin superfamily	O	1	1	0	1	0	0	0	0	0	0	0	0	1	0	0	0	0	0	0	0	0	1	0	0	0	1	1	0	1	1	1	0	1	1	1	1	1	0	1
COG0331	Malonyl CoA-acyl carrier protein transacylase	I	1	1	1	1	1	1	1	1	1	1	1	1	1	1	1	1	1	1	1	1	1	1	1	1	1	2	2	2	2	2	2	1	2	2	2	2	1	1	2
COG0332	3-oxoacyl-[acyl-carrier-protein] synthase III	I	1	1	1	1	1	1	1	1	1	1	1	1	1	1	1	1	1	1	1	1	1	1	1	1	1	1	1	1	1	1	1	1	1	1	1	1	1	1	1
COG0333	Ribosomal protein L32	J	2	2	2	3	2	1	3	2	4	4	1	3	1	3	1	2	2	2	2	2	1	2	1	1	2	2	2	1	1	2	2	4	2	2	2	2	1	4	1
COG0334	Glutamate dehydrogenase/leucine dehydrogenase	E	1	1	1	1	1	1	1	1	1	1	1	1	1	1	1	1	1	1	1	1	1	1	1	1	1	1	1	1	1	1	1	1	1	1	1	1	1	1	1
COG0335	Ribosomal protein L19	J	1	1	1	1	1	1	1	1	1	1	1	1	1	1	1	1	1	1	1	1	1	1	1	1	1	1	1	1	1	1	1	1	1	1	1	1	1	1	1
COG0336	tRNA G37 N-methylase TrmD	J	1	1	1	1	1	1	1	1	1	1	1	1	1	1	1	1	1	1	1	1	1	1	1	1	1	1	1	1	1	1	1	1	1	1	1	1	1	1	1
COG0337	3-dehydroquinate synthetase	E	1	1	1	1	1	1	1	1	1	1	1	1	1	1	1	1	1	1	1	1	1	1	1	1	1	1	1	1	1	1	1	1	1	1	1	1	1	1	1
COG0338	Site-specific DNA-adenine methylase	L	0	0	0	0	0	0	0	0	0	0	0	0	0	0	0	0	0	0	0	0	0	0	0	0	0	0	0	0	0	0	0	0	0	0	0	0	0	0	1
COG0339	Zn-dependent oligopeptidase	E	0	0	0	0	0	0	0	0	0	0	0	0	0	0	0	0	0	0	0	0	0	0	0	0	0	0	0	0	0	0	0	0	0	0	0	0	0	0	0
COG0340	Biotin-(acetyl-CoA carboxylase) ligase	H	1	1	1	1	1	1	1	1	1	1	1	1	1	1	1	1	1	1	1	1	1	1	1	1	1	1	1	1	1	1	1	1	1	1	1	1	1	1	1
COG0341	Preprotein translocase subunit SecF	U	0	0	0	0	0	0	0	0	0	0	0	0	0	0	0	0	0	0	0	0	0	0	0	0	0	0	0	0	0	0	0	0	0	0	0	0	0	0	0
COG0342	Preprotein translocase subunit SecD	U	0	0	0	0	0	0	0	0	0	0	0	0	0	0	0	0	0	0	0	0	0	0	0	0	0	0	0	0	0	0	0	0	0	0	0	0	0	0	0
COG0343	Queuine/archaeosine tRNA-ribosyltransferase	J	1	1	1	1	1	1	1	1	1	1	1	1	1	1	1	1	1	1	1	1	1	1	1	1	1	1	1	1	1	1	1	1	1	1	1	1	1	1	1
COG0344	Phospholipid biosynthesis protein PlsY, probable glycerol-3-phosphate acyltransferase	I	1	1	1	1	1	1	1	1	1	1	1	1	1	1	1	1	1	1	1	1	1	1	1	1	1	1	1	1	1	1	1	1	1	1	1	1	1	1	1
COG0345	Pyrroline-5-carboxylate reductase	E	1	1	2	2	2	1	2	2	2	2	2	2	2	2	2	2	2	2	2	2	2	2	2	2	2	1	1	1	1	1	1	2	1	1	1	1	1	2	1
COG0346	Catechol 2,3-dioxygenase or other lactoylglutathione lyase family enzyme	Q	7	7	7	7	7	3	7	7	7	7	7	7	7	7	7	7	7	7	7	7	7	7	7	7	7	3	3	3	4	3	3	7	3	3	4	3	5	7	6
COG0347	Nitrogen regulatory protein PII	ET	1	1	0	0	0	0	0	0	0	0	0	0	0	0	0	0	0	0	0	0	0	0	0	0	0	0	0	0	0	0	0	0	0	0	0	0	1	0	1
COG0348	Polyferredoxin	C	0	0	0	0	0	0	0	0	0	0	0	0	0	0	0	0	0	0	0	0	0	0	0	0	0	0	0	0	0	0	0	0	0	0	0	0	0	0	0
COG0349	Ribonuclease D	J	0	0	0	0	0	0	0	0	0	0	0	0	0	0	0	0	0	0	0	0	0	0	0	0	0	0	0	0	0	0	0	0	0	0	0	0	0	0	0
COG0350	O6-methylguanine-DNA--protein-cysteine methyltransferase	L	1	1	1	1	1	1	1	1	1	1	1	1	1	1	1	1	1	1	1	1	1	1	1	1	1	1	1	1	1	1	1	1	1	1	1	1	1	1	1
COG0351	Hydroxymethylpyrimidine/phosphomethylpyrimidine kinase	H	2	2	3	3	3	2	3	3	3	3	3	3	2	3	3	3	3	3	3	3	3	3	3	3	3	2	2	2	2	2	2	3	2	2	2	2	2	3	2
COG0352	Thiamine monophosphate synthase	H	0	0	1	1	1	0	1	1	1	1	1	1	1	1	1	1	1	1	1	1	1	1	1	1	1	0	0	0	0	0	0	1	0	0	0	0	0	1	0
COG0353	Recombinational DNA repair protein RecR	L	1	1	1	1	1	1	1	1	1	1	1	1	1	1	1	1	1	1	1	1	1	1	1	1	1	1	1	1	1	1	1	1	1	1	1	1	1	1	1
COG0354	Folate-binding Fe-S cluster repair protein YgfZ, possible role in tRNA modification	O	0	0	0	0	0	0	0	0	0	0	0	0	0	0	0	0	0	0	0	0	0	0	0	0	0	0	0	0	0	0	0	0	0	0	0	0	0	0	0
COG0355	FoF1-type ATP synthase, epsilon subunit	C	1	1	1	1	1	1	1	1	1	1	1	1	1	1	1	1	1	1	1	1	1	1	1	1	1	1	1	1	1	1	1	1	1	1	1	1	1	1	1
COG0356	FoF1-type ATP synthase, membrane subunit a	C	1	1	1	1	1	1	1	1	1	1	1	1	1	1	1	1	1	1	1	1	1	1	1	1	1	1	1	1	1	1	1	1	1	1	1	1	1	1	1
COG0357	16S rRNA G527 N7-methylase RsmG (former glucose-inhibited division protein B)	J	1	1	1	1	1	1	1	1	1	1	1	1	1	1	1	1	1	1	1	1	1	1	1	1	1	1	1	1	1	1	1	1	1	1	1	1	1	1	1
COG0358	DNA primase (bacterial type)	L	1	1	1	1	1	1	1	1	1	1	1	1	1	1	1	1	1	1	1	1	1	1	1	1	1	1	1	1	1	1	1	1	1	1	1	1	1	1	1
COG0359	Ribosomal protein L9	J	1	1	1	1	1	1	1	1	1	1	1	1	1	1	1	1	1	1	1	1	1	1	1	1	1	1	1	1	1	1	1	1	1	1	1	1	1	1	1
COG0360	Ribosomal protein S6	J	1	1	1	1	1	1	1	1	1	1	1	1	1	1	1	1	1	1	1	1	1	1	1	1	1	1	1	1	1	1	1	1	1	1	1	1	1	1	1
COG0361	Translation initiation factor IF-1	J	1	1	1	1	1	1	1	1	1	1	1	1	1	1	1	1	1	1	1	1	1	1	1	1	1	1	1	1	1	1	1	1	1	1	1	1	1	1	1
COG0362	6-phosphogluconate dehydrogenase	G	1	1	1	1	1	1	1	1	1	1	1	1	1	1	1	1	1	1	1	1	1	1	1	1	1	1	1	1	1	1	1	1	1	1	1	1	1	1	1
COG0363	6-phosphogluconolactonase/Glucosamine-6-phosphate isomerase/deaminase	G	1	1	2	2	2	1	2	2	2	2	2	2	2	2	2	2	2	2	2	2	2	2	2	2	2	1	1	1	1	1	1	2	1	1	1	1	2	2	2
COG0364	Glucose-6-phosphate 1-dehydrogenase	G	1	1	1	1	1	1	1	1	1	1	1	1	1	1	1	1	1	1	1	1	1	1	1	1	1	1	1	1	1	1	1	1	1	1	1	1	1	1	1
COG0365	Acyl-coenzyme A synthetase/AMP-(fatty) acid ligase	I	1	1	1	1	1	1	1	1	1	1	1	1	1	1	1	1	1	1	1	1	1	1	1	1	1	0	0	1	1	0	0	1	0	0	0	0	1	1	1
COG0366	Glycosidase	G	1	1	5	4	5	5	4	4	4	4	4	4	4	4	4	4	4	5	4	4	3	4	4	4	4	5	5	5	6	5	5	4	5	5	6	5	3	4	2
COG0367	Asparagine synthetase B (glutamine-hydrolyzing)	E	1	1	0	0	0	1	0	0	0	0	0	0	0	0	0	0	0	0	0	0	0	0	0	0	0	1	1	1	1	1	1	0	1	1	1	1	1	0	1
COG0368	Cobalamin synthase	H	0	0	0	0	0	0	0	0	0	0	0	0	0	0	0	0	0	0	0	0	0	0	0	0	0	0	0	0	0	0	0	0	0	0	0	0	0	0	0
COG0369	Sulfite reductase, alpha subunit (flavoprotein)	P	0	0	0	0	0	0	0	0	0	0	0	0	0	0	0	0	0	0	0	0	0	0	0	0	0	0	0	0	0	0	0	0	0	0	0	0	0	0	0
COG0370	Fe2+ transport system protein B	P	1	1	1	1	1	1	1	1	1	1	1	1	1	1	1	1	1	1	1	1	1	1	1	1	1	1	1	1	1	1	1	1	1	1	1	1	1	1	1
COG0371	Glycerol dehydrogenase or related enzyme, iron-containing ADH family	C	4	4	3	3	3	1	3	3	3	3	3	3	3	3	3	3	3	3	3	3	3	3	3	3	3	2	2	1	2	2	2	3	2	2	2	2	4	3	4
COG0372	Citrate synthase	C	1	1	0	0	0	0	0	0	0	0	0	0	0	0	0	0	0	0	0	0	0	0	0	0	0	0	0	0	0	0	0	0	0	0	0	0	1	0	1
COG0373	Glutamyl-tRNA reductase	H	0	0	0	0	0	0	0	0	0	0	0	0	0	0	0	0	0	0	0	0	0	0	0	0	0	0	0	0	0	0	0	0	0	0	0	0	0	0	0
COG0374	Ni,Fe-hydrogenase I large subunit	C	0	0	0	0	0	0	0	0	0	0	0	0	0	0	0	0	0	0	0	0	0	0	0	0	0	0	0	0	0	0	0	0	0	0	0	0	0	0	0
COG0375	Zn finger protein HypA/HybF (possibly regulating hydrogenase expression)	R	0	0	0	0	0	0	0	0	0	0	0	0	0	0	0	0	0	0	0	0	0	0	0	0	0	0	0	0	0	0	0	0	0	0	0	0	0	0	0
COG0376	Catalase (peroxidase I)	P	0	0	0	0	0	0	0	0	0	0	0	0	0	0	0	0	0	0	0	0	0	0	0	0	0	0	0	0	0	0	0	0	0	0	0	0	0	0	0
COG0377	NADH:ubiquinone oxidoreductase 20 kD subunit (chhain B) or related Fe-S oxidoreductase	C	0	0	0	0	0	0	0	0	0	0	0	0	0	0	0	0	0	0	0	0	0	0	0	0	0	0	0	0	0	0	0	0	0	0	0	0	0	0	0
COG0378	Ni2+-binding GTPase involved in regulation of expression and maturation of urease and hydrogenase	O	1	1	0	0	0	0	0	0	0	0	0	0	0	0	0	0	0	0	0	0	0	0	0	0	0	0	0	0	0	0	0	0	0	0	0	0	0	0	0
COG0379	Quinolinate synthase	H	0	0	0	0	0	0	0	0	0	0	0	0	0	0	0	0	0	0	0	0	0	0	0	0	0	0	0	0	0	0	0	0	0	0	0	0	0	0	0
COG0380	Trehalose-6-phosphate synthase	G	0	0	0	0	0	0	0	0	0	0	0	0	0	0	0	0	0	0	0	0	0	0	0	0	0	0	0	0	0	0	0	0	0	0	0	0	0	0	0
COG0381	UDP-N-acetylglucosamine 2-epimerase	M	3	3	1	1	1	0	1	1	1	1	1	1	1	1	1	1	1	1	1	1	2	1	1	1	1	1	1	1	0	1	0	1	0	1	1	1	2	1	1
COG0382	4-hydroxybenzoate polyprenyltransferase	H	0	0	0	0	0	0	0	0	0	0	0	0	0	0	0	0	0	0	0	0	0	0	0	0	0	0	0	0	0	0	0	0	0	0	0	0	0	0	0
COG0383	Alpha-mannosidase	G	3	3	1	1	1	2	1	1	1	1	1	1	1	1	1	1	1	1	1	1	1	1	1	1	1	1	1	2	1	1	1	1	1	1	1	1	4	1	3
COG0384	Predicted epimerase YddE/YHI9, PhzF superfamily	R	1	1	1	1	2	1	1	2	1	1	2	2	2	2	1	1	2	2	2	2	1	2	2	2	2	0	0	1	1	0	0	2	0	0	0	0	0	1	0
COG0385	Predicted Na+-dependent transporter	R	1	1	0	0	0	0	0	0	0	0	0	0	0	0	0	0	0	0	0	0	0	0	0	0	0	0	0	0	0	0	0	0	0	0	0	0	1	0	1
COG0386	Glutathione peroxidase, house-cleaning role in reducing lipid peroxides	IV	1	1	0	0	0	1	0	0	0	0	0	0	0	0	0	0	0	0	0	0	0	0	0	0	0	1	1	1	1	1	1	0	1	1	1	1	1	0	1
COG0387	Ca2+/H+ antiporter	P	0	0	0	0	0	0	0	0	0	0	0	0	0	0	0	0	0	0	0	0	0	0	0	0	0	0	0	0	0	0	0	0	0	0	0	0	0	0	0
COG0388	Predicted amidohydrolase	R	0	0	0	0	0	0	0	0	0	0	0	0	0	0	0	0	0	0	0	0	0	0	0	0	0	0	0	0	0	0	0	0	0	0	0	0	0	0	0
COG0389	Nucleotidyltransferase/DNA polymerase involved in DNA repair	L	3	3	2	3	2	2	2	3	2	2	2	3	3	3	2	2	2	3	3	2	2	3	2	3	2	4	4	2	2	4	4	3	4	4	4	4	4	2	2
COG0390	ABC-type iron transport system FetAB, permease component	P	0	0	1	1	1	1	1	1	1	1	1	1	1	1	1	1	1	1	1	1	1	1	1	1	1	0	0	0	1	0	0	1	0	0	0	0	1	1	0
COG0391	Archaeal 2-phospho-L-lactate transferase/Bacterial gluconeogenesis factor, CofD/UPF0052 family	G	1	1	1	1	1	1	1	1	1	1	1	1	1	1	1	1	1	1	1	1	1	1	1	1	1	1	1	1	1	1	1	1	1	1	1	1	1	1	1
COG0392	Uncharacterized membrane protein YbhN, UPF0104 family	S	1	1	1	1	1	1	1	1	1	1	1	1	1	1	1	1	1	1	1	1	1	1	1	1	1	1	1	1	1	1	1	1	1	1	1	1	0	1	0
COG0393	Uncharacterized conserved protein YbjQ, UPF0145 family	S	1	1	1	1	1	0	1	1	1	2	1	1	1	1	1	1	1	1	1	1	1	1	1	1	1	1	1	1	1	1	1	1	1	1	1	1	0	1	1
COG0394	Protein-tyrosine-phosphatase	T	1	1	1	1	1	1	1	1	1	1	1	1	1	1	1	1	1	1	1	1	1	1	1	1	1	1	1	1	1	1	1	1	1	1	1	1	1	1	2
COG0395	ABC-type glycerol-3-phosphate transport system, permease component	G	18	18	4	4	4	8	4	4	4	4	4	4	3	4	4	4	4	5	4	4	4	4	4	4	4	9	9	9	9	9	9	4	9	9	12	9	19	4	18
COG0396	Fe-S cluster assembly ATPase SufC	O	1	1	1	1	1	1	1	1	1	1	1	1	1	1	1	1	1	1	1	1	1	1	1	1	1	1	1	1	1	1	1	1	1	1	1	1	1	1	1
COG0397	Uncharacterized conserved protein YdiU, UPF0061 family	S	0	0	0	0	0	0	0	0	0	0	0	0	0	0	0	0	0	0	0	0	0	0	0	0	0	0	0	0	0	0	0	0	0	0	0	0	0	0	0
COG0398	Uncharacterized membrane protein YdjX, TVP38/TMEM64 family, SNARE-associated domain	S	1	1	3	3	2	3	3	2	3	3	3	2	3	2	3	3	3	3	2	3	3	3	3	3	3	3	3	3	3	3	3	2	3	3	3	3	1	3	1
COG0399	dTDP-4-amino-4,6-dideoxygalactose transaminase	M	0	0	0	0	0	0	0	0	0	0	0	0	0	0	0	0	0	0	0	0	1	0	0	0	0	1	1	0	0	1	1	0	0	1	1	1	1	0	1
COG0400	Predicted esterase	R	1	1	2	1	2	1	1	2	2	2	2	2	2	2	1	1	2	2	2	2	2	2	2	2	2	1	1	1	1	1	1	2	1	1	1	1	1	1	1
COG0401	Uncharacterized membrane protein YqaE, homolog of Blt101, UPF0057 family	S	0	0	0	0	0	0	0	0	0	0	0	0	0	0	0	0	0	0	0	0	0	0	0	0	0	0	0	0	0	0	0	0	0	0	0	0	0	0	0
COG0402	Cytosine/adenosine deaminase or related metal-dependent hydrolase	FR	3	3	7	7	7	0	7	7	7	7	7	7	7	7	7	7	7	7	7	7	7	7	7	7	7	0	0	0	0	0	0	7	0	0	0	0	3	7	3
COG0403	Glycine cleavage system protein P (pyridoxal-binding), N-terminal domain	E	0	0	0	0	0	0	0	0	0	0	0	0	0	0	0	0	0	0	0	0	0	0	0	0	0	0	0	0	0	0	0	0	0	0	0	0	0	0	0
COG0404	Glycine cleavage system T protein (aminomethyltransferase)	E	0	0	0	0	0	0	0	0	0	0	0	0	0	0	0	0	0	0	0	0	0	0	0	0	0	0	0	0	0	0	0	0	0	0	0	0	0	0	0
COG0405	Gamma-glutamyltranspeptidase	E	0	0	0	0	0	0	0	0	0	0	0	0	0	0	0	0	0	0	0	0	0	0	0	0	0	0	0	0	0	0	0	0	0	0	0	0	0	0	0
COG0406	Broad specificity phosphatase PhoE	G	3	3	4	4	4	3	4	6	4	4	6	5	5	5	4	4	4	4	5	4	4	5	4	6	5	3	3	3	3	3	3	5	3	3	3	3	3	4	2
COG0407	Uroporphyrinogen-III decarboxylase	H	0	0	0	0	0	0	0	0	0	0	0	0	0	0	0	0	0	0	0	0	0	0	0	0	0	0	0	0	0	0	0	0	0	0	0	0	0	0	0
COG0408	Coproporphyrinogen III oxidase	H	0	0	0	0	0	0	0	0	0	0	0	0	0	0	0	0	0	0	0	0	0	0	0	0	0	0	0	0	0	0	0	0	0	0	0	0	0	0	0
COG0409	Hydrogenase maturation factor	O	0	0	0	0	0	0	0	0	0	0	0	0	0	0	0	0	0	0	0	0	0	0	0	0	0	0	0	0	0	0	0	0	0	0	0	0	0	0	0
COG0410	ABC-type branched-chain amino acid transport system, ATPase component	E	1	1	0	0	0	0	0	0	0	0	0	0	0	0	0	0	0	0	0	0	0	0	0	0	0	0	0	0	0	0	0	0	0	0	0	0	1	0	1
COG0411	ABC-type branched-chain amino acid transport system, ATPase component	E	1	1	0	0	0	0	0	0	0	0	0	0	0	0	0	0	0	0	0	0	0	0	0	0	0	0	0	0	0	0	0	0	0	0	0	0	1	0	1
COG0412	Dienelactone hydrolase	Q	1	1	0	0	0	1	0	0	0	0	0	0	0	0	0	0	0	0	0	0	0	0	0	0	0	0	0	0	0	0	0	0	0	0	0	0	0	0	0
COG0413	Ketopantoate hydroxymethyltransferase	H	0	0	0	1	0	0	0	0	0	0	0	0	1	0	1	0	0	0	0	0	0	1	0	0	0	1	1	0	0	1	0	0	1	1	0	1	0	0	0
COG0414	Panthothenate synthetase	H	0	0	0	1	0	0	0	0	0	0	0	0	1	0	1	0	0	0	0	0	0	1	0	0	0	1	1	0	0	1	0	0	1	1	0	1	0	0	0
COG0415	Deoxyribodipyrimidine photolyase	L	1	1	1	1	1	0	1	1	1	1	1	1	1	1	1	1	1	1	1	1	1	1	1	1	1	0	0	0	0	0	0	1	0	0	0	0	0	1	0
COG0416	Fatty acid/phospholipid biosynthesis enzyme	I	1	1	1	1	1	1	1	1	1	1	1	1	1	1	1	1	1	1	1	1	1	1	1	1	1	1	1	1	1	1	1	1	1	1	1	1	1	1	1
COG0417	DNA polymerase elongation subunit (family B)	L	0	0	0	0	0	0	0	0	0	0	0	0	0	0	0	0	0	0	0	0	0	0	0	0	0	0	0	0	0	0	0	0	0	0	0	0	0	0	0
COG0418	Dihydroorotase	F	0	0	0	0	0	0	0	0	0	0	0	0	0	0	0	0	0	0	0	0	0	0	0	0	0	0	0	0	0	0	0	0	0	0	0	0	0	0	0
COG0419	DNA repair exonuclease SbcCD ATPase subunit	L	1	1	1	1	1	1	1	1	1	1	1	1	1	1	1	1	1	1	1	1	1	1	1	1	1	1	1	1	1	1	1	1	1	1	1	1	1	1	1
COG0420	DNA repair exonuclease SbcCD nuclease subunit	L	2	2	2	2	2	2	2	2	2	2	2	2	2	2	2	2	2	2	2	2	2	2	2	2	2	2	2	2	2	2	2	2	2	2	2	2	2	2	2
COG0421	Spermidine synthase	E	0	0	0	0	0	0	0	0	0	0	0	0	0	0	0	0	0	0	0	0	0	0	0	0	0	0	0	0	0	0	0	0	0	0	0	0	0	0	0
COG0422	Thiamine biosynthesis protein ThiC	H	0	0	0	0	0	0	0	0	0	0	0	0	0	0	0	0	0	0	0	0	0	0	0	0	0	0	0	0	0	0	0	0	0	0	0	0	0	0	0
COG0423	Glycyl-tRNA synthetase (class II)	J	0	0	0	0	0	0	0	0	0	0	0	0	0	0	0	0	0	0	0	0	0	0	0	0	0	0	0	0	0	0	0	0	0	0	0	0	0	0	0
COG0424	Predicted house-cleaning NTP pyrophosphatase, Maf/HAM1 superfamily	Q	1	1	1	1	1	1	1	1	1	1	1	1	1	1	1	1	1	1	1	1	1	1	1	1	1	1	1	1	1	1	1	1	1	1	1	1	1	1	1
COG0425	TusA-related sulfurtransferase	O	0	0	1	1	1	0	1	1	1	1	1	1	1	1	1	1	1	1	1	1	1	1	1	1	1	0	0	0	0	0	0	1	0	0	0	0	0	1	0
COG0426	Flavorubredoxin	C	0	0	0	0	0	0	0	0	0	0	0	0	0	0	0	0	0	0	0	0	0	0	0	0	0	0	0	0	0	0	0	0	0	0	0	0	0	0	0
COG0427	Acyl-CoA hydrolase	C	0	0	0	0	0	0	0	0	0	0	0	0	0	0	0	0	0	0	0	0	0	0	0	0	0	0	0	0	0	0	0	0	0	0	0	0	0	0	0
COG0428	Zinc transporter ZupT	P	1	1	0	0	0	1	0	0	0	0	0	0	0	0	0	0	0	0	0	0	0	0	0	0	0	1	1	1	1	1	1	0	1	1	1	1	1	0	1
COG0429	Predicted hydrolase of the alpha/beta-hydrolase fold	R	0	0	0	0	0	0	0	0	0	0	0	0	0	0	0	0	0	0	0	0	0	0	0	0	0	0	0	0	0	0	0	0	0	0	0	0	0	0	0
COG0430	RNA 3'-terminal phosphate cyclase	A	0	0	0	0	0	0	0	0	0	0	0	0	0	0	0	0	0	0	0	0	0	0	0	0	0	0	0	0	0	0	0	0	0	0	0	0	0	0	0
COG0431	NAD(P)H-dependent FMN reductase	C	6	6	3	3	3	1	3	3	3	3	3	3	3	3	3	3	3	3	3	3	3	3	3	3	3	1	1	1	1	1	1	3	1	1	3	1	4	3	4
COG0432	Thiamin phosphate synthase YjbQ, UPF0047 family	H	1	1	0	1	0	0	0	0	0	0	0	0	0	0	1	0	0	0	0	0	0	0	0	0	0	1	1	0	0	1	1	0	1	1	0	1	1	0	1
COG0433	Archaeal DNA helicase HerA or a related bacterial ATPase, contains HAS-barrel and ATPase domains	L	0	0	0	0	0	0	0	1	0	0	0	0	0	0	0	0	0	0	0	0	0	0	0	0	0	1	0	0	0	0	0	0	0	0	0	1	0	0	0
COG0434	Predicted TIM-barrel enzyme	R	0	0	1	0	0	0	0	1	0	0	1	1	0	1	0	0	0	1	1	0	1	1	1	0	1	0	0	0	0	0	0	1	0	0	0	0	0	0	0
COG0435	Glutathionyl-hydroquinone reductase	C	0	0	0	0	0	0	0	0	0	0	0	0	0	0	0	0	0	0	0	0	0	0	0	0	0	0	0	0	0	0	0	0	0	0	0	0	0	0	0
COG0436	Aspartate/methionine/tyrosine aminotransferase	E	4	4	4	4	4	4	4	4	4	4	4	4	4	4	4	4	4	4	4	4	4	4	4	4	4	4	4	4	4	4	4	4	4	4	4	4	5	4	5
COG0437	Fe-S-cluster-containing dehydrogenase component	C	0	0	0	0	0	0	0	0	0	0	0	0	0	0	0	0	0	0	0	0	0	0	0	0	0	0	0	0	0	0	0	0	0	0	0	0	0	0	0
COG0438	Glycosyltransferase involved in cell wall bisynthesis	M	4	3	1	3	2	3	2	2	2	2	2	2	2	2	3	2	2	2	2	2	4	2	2	3	2	4	3	4	3	4	4	2	4	4	4	4	5	2	5
COG0439	Biotin carboxylase	I	0	0	1	1	1	1	1	1	1	1	1	1	1	1	1	1	1	1	1	1	1	1	1	1	1	1	1	1	1	1	1	1	1	1	1	1	0	1	0
COG0440	Acetolactate synthase, small subunit	E	1	1	0	0	0	0	0	0	0	0	0	0	0	0	0	0	0	0	0	0	0	0	0	0	0	0	0	0	0	0	0	0	0	0	0	0	1	0	1
COG0441	Threonyl-tRNA synthetase	J	1	1	1	1	1	1	1	1	1	1	1	1	1	1	1	1	1	1	1	1	1	1	1	1	1	1	1	1	1	1	1	1	1	1	1	1	1	1	1
COG0442	Prolyl-tRNA synthetase	J	2	2	1	1	1	1	1	1	1	1	1	1	1	1	1	1	1	1	1	1	1	1	1	1	1	1	1	1	1	1	1	1	1	1	1	1	2	1	2
COG0443	Molecular chaperone DnaK (HSP70)	O	1	1	1	1	1	1	1	1	1	1	1	1	1	1	1	1	1	1	1	1	1	1	1	1	1	1	1	1	1	1	1	1	1	1	1	1	1	1	1
COG0444	ABC-type dipeptide/oligopeptide/nickel transport system, ATPase component	EP	3	3	2	2	2	2	2	2	2	2	2	2	2	2	2	2	2	2	2	2	2	2	2	2	2	2	2	2	2	2	2	2	2	2	2	2	5	2	3
COG0445	tRNA U34 5-carboxymethylaminomethyl modifying enzyme MnmG/GidA	J	1	1	1	1	1	1	1	1	1	1	1	1	1	1	1	1	1	1	1	1	1	1	1	1	1	1	1	1	1	1	1	1	1	1	1	1	1	1	1
COG0446	NADPH-dependent 2,4-dienoyl-CoA reductase, sulfur reductase, or a related oxidoreductase	I	4	4	4	4	4	6	4	4	4	4	4	4	4	3	4	4	4	4	4	4	4	4	4	4	4	7	7	5	7	7	6	3	7	7	7	7	4	4	4
COG0447	1,4-Dihydroxy-2-naphthoyl-CoA synthase	H	1	1	1	1	1	0	1	1	1	1	1	1	1	1	1	1	1	1	1	1	1	1	1	1	1	0	0	0	0	0	0	1	0	0	0	0	1	1	1
COG0448	ADP-glucose pyrophosphorylase	G	1	2	0	0	0	0	0	0	0	0	0	0	0	0	0	0	0	0	0	0	0	0	0	0	0	0	0	0	0	0	0	0	0	0	0	0	2	0	2
COG0449	Glucosamine 6-phosphate synthetase, contains amidotransferase and phosphosugar isomerase domains	M	1	1	1	1	1	1	1	1	1	1	1	1	1	1	1	1	1	1	1	1	1	1	1	1	1	1	1	1	1	1	1	1	1	1	1	1	1	1	1
COG0450	Alkyl hydroperoxide reductase subunit AhpC (peroxiredoxin)	V	1	1	1	1	1	0	1	1	1	1	1	1	1	1	1	1	1	1	1	1	1	1	1	1	1	1	1	1	1	1	1	1	1	1	1	1	1	1	1
COG0451	Nucleoside-diphosphate-sugar epimerase	M	5	4	4	4	3	2	4	4	4	4	4	3	4	3	4	3	4	4	3	4	5	3	4	4	4	1	1	5	3	1	1	3	1	1	1	1	2	4	2
COG0452	Phosphopantothenoylcysteine synthetase/decarboxylase	H	0	0	0	0	0	0	0	0	0	0	0	0	0	0	0	0	0	0	0	0	0	0	0	0	0	0	0	0	0	0	0	0	0	0	0	0	0	0	0
COG0454	N-acetyltransferase, GNAT superfamily (includes histone acetyltransferase HPA2)	KR	0	0	0	0	0	0	0	0	0	0	0	0	0	0	0	0	0	0	0	0	0	0	0	0	0	0	0	0	0	0	0	0	0	0	0	0	0	0	0
COG0455	MinD-like ATPase involved in chromosome partitioning or flagellar assembly	D	0	0	0	0	0	0	0	0	0	0	0	0	0	0	0	0	0	0	0	0	0	0	0	0	0	0	0	0	0	0	0	0	0	0	0	0	0	0	0
COG0456	Ribosomal protein S18 acetylase RimI and related acetyltransferases	J	9	9	7	7	7	6	7	7	8	9	7	7	6	7	8	8	7	7	7	7	6	8	7	7	7	7	6	6	5	7	7	7	7	7	8	7	9	7	7
COG0457	Tetratricopeptide (TPR) repeat	R	0	0	0	0	0	0	0	0	0	0	0	0	0	0	0	0	0	0	0	0	0	0	0	0	0	0	0	0	0	0	0	0	0	0	0	0	0	0	0
COG0458	Carbamoylphosphate synthase large subunit	EF	1	1	1	1	1	1	1	1	1	1	1	1	1	1	1	1	1	1	1	1	1	1	1	1	1	1	1	1	1	1	1	1	1	1	1	1	1	1	1
COG0459	Chaperonin GroEL (HSP60 family)	O	1	1	1	1	1	1	1	1	1	1	1	1	1	1	1	1	1	1	1	1	1	1	1	1	1	1	1	1	1	1	1	1	1	1	1	1	1	1	1
COG0460	Homoserine dehydrogenase	E	1	1	1	1	1	0	1	1	1	1	1	1	1	1	1	1	1	1	1	1	1	1	1	1	1	0	0	0	0	0	0	1	0	0	0	0	1	1	1
COG0461	Orotate phosphoribosyltransferase	F	1	1	1	1	1	1	1	1	1	1	1	1	1	1	1	1	1	1	1	1	1	1	1	1	1	1	1	1	1	1	1	1	1	1	1	1	1	1	1
COG0462	Phosphoribosylpyrophosphate synthetase	EF	2	2	2	2	2	2	2	2	2	2	2	2	2	2	2	2	2	2	2	2	2	2	2	2	2	2	2	2	2	2	2	2	2	2	2	2	2	2	2
COG0463	Glycosyltransferase involved in cell wall bisynthesis	M	2	2	3	3	4	1	3	3	3	3	2	4	3	4	3	3	2	4	4	2	5	3	4	5	3	2	1	2	3	2	2	4	2	2	2	2	1	3	2
COG0464	AAA+-type ATPase, SpoVK/Ycf46/Vps4 family	D	0	0	0	0	0	0	0	0	0	0	0	0	0	0	0	0	0	0	0	0	0	0	0	0	0	0	0	0	0	0	0	0	0	0	0	0	0	0	0
COG0465	ATP-dependent Zn proteases	MT	1	1	1	1	1	1	1	1	1	1	1	1	1	1	1	1	1	1	1	1	1	1	1	1	1	1	1	1	1	1	1	1	1	1	1	1	1	1	1
COG0466	ATP-dependent Lon protease, bacterial type	O	0	0	0	0	0	0	0	0	0	0	0	0	0	0	0	0	0	0	0	0	0	0	0	0	0	0	0	0	0	0	0	0	0	0	0	0	0	0	0
COG0467	RecA-superfamily ATPase, KaiC/GvpD/RAD55 family	O	0	0	0	0	0	0	0	0	0	0	0	0	0	0	0	0	0	0	0	0	0	0	0	0	0	0	0	0	0	0	0	0	0	0	0	0	0	0	0
COG0468	RecA/RadA recombinase	TL	1	1	1	1	1	1	1	1	1	1	1	1	1	1	1	1	1	1	1	1	1	1	1	1	1	1	1	1	1	1	1	1	1	1	1	1	1	1	1
COG0469	Pyruvate kinase	G	1	1	1	1	1	1	1	1	1	1	1	1	1	1	1	1	1	1	1	1	1	1	1	1	1	1	1	1	1	1	1	1	1	1	1	1	1	1	1
COG0470	DNA polymerase III, delta prime subunit	L	0	0	0	0	0	0	0	0	0	0	0	0	0	0	0	0	0	0	0	0	0	0	0	0	0	0	0	0	0	0	0	0	0	0	0	0	0	0	0
COG0471	Di- and tricarboxylate transporter	G	1	1	0	0	0	0	0	0	0	0	0	0	0	0	0	0	0	0	0	0	0	0	0	0	0	0	0	0	0	0	0	0	0	0	0	0	0	0	1
COG0472	UDP-N-acetylmuramyl pentapeptide phosphotransferase/UDP-N-acetylglucosamine-1-phosphate transferase	M	2	2	2	2	2	2	2	2	2	2	2	2	2	2	2	2	2	2	2	2	2	2	2	2	2	2	2	2	2	2	2	2	2	2	2	2	2	2	2
COG0473	Isocitrate/isopropylmalate dehydrogenase	CE	1	1	0	0	0	0	0	0	0	0	0	0	0	0	0	0	0	0	0	0	0	0	0	0	0	0	0	0	0	0	0	0	0	0	0	0	1	0	1
COG0474	Magnesium-transporting ATPase (P-type)	P	9	9	7	7	7	5	7	7	7	7	7	7	7	6	7	7	7	7	7	7	7	7	7	7	7	6	6	6	6	6	6	6	6	6	6	6	8	7	11
COG0475	Kef-type K+ transport system, membrane component KefB	P	1	1	1	1	1	1	1	1	1	1	1	1	1	1	1	1	1	1	1	1	1	1	1	1	1	1	1	1	1	1	1	1	1	1	1	1	1	1	1
COG0476	Molybdopterin or thiamine biosynthesis adenylyltransferase	H	0	0	1	1	0	0	1	0	1	1	1	0	1	0	1	1	0	0	0	1	0	0	1	0	0	0	0	0	0	0	0	0	0	0	0	0	0	1	0
COG0477	MFS family permease	EGPR	0	0	0	0	0	0	0	0	0	0	0	0	0	0	0	0	0	0	0	0	0	0	0	0	0	0	0	0	0	0	0	0	0	0	0	0	0	0	0
COG0478	RIO-like serine/threonine protein kinase fused to N-terminal HTH domain	T	0	0	0	0	0	0	0	0	0	0	0	0	0	0	0	0	0	0	0	0	0	0	0	0	0	0	0	0	0	0	0	0	0	0	0	0	0	0	0
COG0479	Succinate dehydrogenase/fumarate reductase, Fe-S protein subunit	C	0	0	0	0	0	0	0	0	0	0	0	0	0	0	0	0	0	0	0	0	0	0	0	0	0	0	0	0	0	0	0	0	0	0	0	0	0	0	0
COG0480	Translation elongation factor EF-G, a GTPase	J	1	1	1	2	2	2	2	2	2	2	1	2	1	2	2	2	1	2	2	1	2	2	2	1	1	2	2	1	1	2	2	2	2	2	2	2	1	2	1
COG0481	Translation elongation factor EF-4, membrane-bound GTPase	J	1	1	1	1	1	1	1	1	1	1	1	1	1	1	1	1	1	1	1	1	1	1	1	1	1	1	1	1	1	1	1	1	1	1	1	1	1	1	1
COG0482	tRNA U34 2-thiouridine synthase MnmA/TrmU, contains the PP-loop ATPase domain	J	1	1	1	1	1	1	1	1	1	1	1	1	1	1	1	1	1	1	1	1	1	1	1	1	1	1	1	1	1	1	1	1	1	1	1	1	1	1	1
COG0483	Archaeal fructose-1,6-bisphosphatase or related enzyme of inositol monophosphatase family	G	1	1	1	1	1	1	1	1	1	1	1	1	1	1	1	1	1	1	1	1	1	1	1	1	1	1	1	1	1	1	1	1	1	1	1	1	1	1	1
COG0484	DnaJ-class molecular chaperone with C-terminal Zn finger domain	O	1	1	1	1	1	1	1	1	1	1	1	1	1	1	1	1	1	1	1	1	1	1	1	1	1	1	1	1	1	1	1	1	1	1	1	1	1	1	1
COG0486	tRNA U34 5-carboxymethylaminomethyl modifying GTPase MnmE/TrmE	J	1	1	1	1	1	1	1	1	1	1	1	1	1	1	1	1	1	1	1	1	1	1	1	1	1	1	1	1	1	1	1	1	1	1	1	1	1	1	1
COG0488	ATPase components of ABC transporters with duplicated ATPase domains	R	7	7	6	6	6	7	6	6	6	6	6	6	6	6	6	7	5	6	6	6	5	6	6	6	6	7	7	7	7	7	7	6	7	7	7	7	7	6	7
COG0489	Chromosome partitioning ATPase, Mrp family, contains Fe-S cluster	D	2	2	0	0	0	1	0	0	0	0	0	0	0	0	0	0	0	0	0	0	1	0	0	0	0	1	1	1	1	1	1	0	1	1	1	1	1	0	1
COG0490	K+/H+ antiporter YhaU, regulatory subunit KhtT	P	0	0	0	0	0	0	0	0	0	0	0	0	0	0	0	0	0	0	0	0	0	0	0	0	0	0	0	0	0	0	0	0	0	0	0	0	0	0	0
COG0491	Glyoxylase or a related metal-dependent hydrolase, beta-lactamase superfamily II	R	1	1	2	1	1	1	2	1	2	2	1	2	1	2	1	1	1	2	2	2	1	1	1	1	1	1	1	1	1	1	1	2	1	1	1	1	1	2	1
COG0492	Thioredoxin reductase	O	3	3	3	3	3	2	3	3	3	3	3	3	3	3	3	3	3	3	3	3	3	3	3	3	3	2	2	2	2	2	2	3	2	2	2	2	2	3	2
COG0493	NADPH-dependent glutamate synthase beta chain or related oxidoreductase	ER	1	1	2	2	2	0	2	2	2	2	2	2	2	2	2	2	2	1	2	2	2	2	2	2	2	0	0	0	0	0	0	2	0	0	0	0	1	2	1
COG0494	8-oxo-dGTP pyrophosphatase MutT and related house-cleaning NTP pyrophosphohydrolases, NUDIX family	V	1	1	1	1	2	2	1	2	1	1	1	2	2	2	1	1	1	1	2	2	2	1	1	2	2	2	2	2	2	2	2	2	2	2	2	2	1	1	1
COG0495	Leucyl-tRNA synthetase	J	1	1	1	1	1	1	1	1	1	1	1	1	1	1	1	1	1	1	1	1	1	1	1	1	1	1	1	1	1	1	1	1	1	1	1	1	1	1	1
COG0496	Broad specificity polyphosphatase and 5'/3'-nucleotidase SurE	L	0	0	0	0	0	0	0	0	0	0	0	0	0	0	0	0	0	0	0	0	0	0	0	0	0	0	0	0	0	0	0	0	0	0	0	0	0	0	0
COG0497	DNA repair ATPase RecN	L	1	1	1	1	1	1	1	1	1	1	1	1	1	1	1	1	1	1	1	1	1	1	1	1	1	1	1	1	1	1	1	1	1	1	1	1	1	1	1
COG0498	Threonine synthase	E	1	1	1	1	1	0	1	1	1	1	1	1	1	1	1	1	1	1	1	1	1	1	1	1	1	0	0	0	0	0	0	1	0	0	0	0	1	1	1
COG0499	S-adenosylhomocysteine hydrolase	H	0	0	0	0	0	0	0	0	0	0	0	0	0	0	0	0	0	0	0	0	0	0	0	0	0	0	0	0	0	0	0	0	0	0	0	0	0	0	0
COG0500	SAM-dependent methyltransferase	QR	0	0	0	0	0	0	0	0	0	0	0	0	0	0	0	0	0	0	0	0	0	0	0	0	0	0	0	0	0	0	0	0	0	0	0	0	0	0	0
COG0501	Zn-dependent protease with chaperone function	O	0	0	1	1	1	0	1	1	1	1	1	0	1	1	1	1	1	0	1	1	1	1	1	1	1	0	0	0	0	0	0	1	0	0	0	0	0	1	0
COG0502	Biotin synthase or related enzyme	H	0	0	0	0	0	0	0	0	0	0	0	0	0	0	0	0	0	0	0	0	0	0	0	0	0	0	0	0	0	0	0	0	0	0	0	0	0	0	0
COG0503	Adenine/guanine phosphoribosyltransferase or related PRPP-binding protein	F	3	3	3	3	3	3	3	3	3	3	3	3	3	3	3	3	3	3	3	3	3	3	3	3	3	3	3	3	3	3	3	3	3	3	3	3	3	3	3
COG0504	CTP synthase (UTP-ammonia lyase)	F	1	1	1	1	1	1	1	1	1	1	1	1	1	1	1	1	1	1	1	1	1	1	1	1	1	1	1	1	1	1	1	1	1	1	1	1	1	1	1
COG0505	Carbamoylphosphate synthase small subunit	EF	1	1	1	1	1	1	1	1	1	1	1	1	1	1	1	1	1	1	1	1	1	1	1	1	1	1	1	1	1	1	1	1	1	1	1	1	1	1	1
COG0506	Proline dehydrogenase	E	0	0	0	0	0	0	0	0	0	0	0	0	0	0	0	0	0	0	0	0	0	0	0	0	0	0	0	0	0	0	0	0	0	0	0	0	0	0	0
COG0507	ATP-dependent exoDNAse (exonuclease V), alpha subunit, helicase superfamily I	L	1	1	1	1	1	1	1	1	1	1	1	1	1	1	1	1	1	1	1	1	1	1	1	1	1	1	1	1	1	1	1	1	1	1	1	1	1	1	1
COG0508	Pyruvate/2-oxoglutarate dehydrogenase complex, dihydrolipoamide acyltransferase (E2) component	C	1	1	2	2	2	1	1	2	2	2	2	2	2	2	2	1	2	2	2	2	2	2	2	2	2	1	1	1	2	1	1	2	1	1	1	1	1	1	1
COG0509	Glycine cleavage system H protein (lipoate-binding)	E	1	1	1	1	1	1	1	1	1	1	1	1	1	1	1	1	1	1	1	1	1	1	1	1	1	1	1	1	1	1	1	1	1	1	1	1	1	1	1
COG0510	Thiamine kinase and related kinases	H	1	1	1	1	1	1	1	1	1	1	1	1	1	1	1	1	1	1	1	1	1	1	1	1	1	1	1	1	1	1	1	1	1	1	1	1	1	1	1
COG0511	Biotin carboxyl carrier protein	HI	2	2	2	2	2	1	2	2	2	2	2	2	2	2	2	2	2	2	2	2	2	2	2	2	2	1	1	1	1	1	1	2	1	1	1	1	2	2	2
COG0512	Anthranilate/para-aminobenzoate synthase component II	EH	1	1	0	0	0	0	0	0	0	0	0	0	0	0	0	0	0	0	0	0	0	0	0	0	0	0	0	0	0	0	0	0	0	0	0	0	0	0	0
COG0513	Superfamily II DNA and RNA helicase	L	3	3	3	3	3	3	3	3	3	3	3	3	3	3	3	3	3	3	3	3	3	3	3	3	3	3	3	3	3	3	3	3	3	3	3	3	3	3	3
COG0514	Superfamily II DNA helicase RecQ	L	1	1	1	1	1	1	1	1	1	1	1	1	1	1	1	1	1	1	1	1	1	1	1	1	1	1	1	1	1	1	1	1	1	1	1	1	1	1	1
COG0515	Serine/threonine protein kinase	T	1	1	1	1	1	1	1	1	1	1	1	2	1	2	1	1	1	1	2	1	1	1	1	1	1	1	1	1	1	1	1	2	1	1	1	1	2	1	2
COG0516	IMP dehydrogenase/GMP reductase	F	2	2	2	2	2	2	2	2	2	2	2	2	2	2	2	2	2	2	2	2	2	2	2	2	2	2	2	2	2	2	2	2	2	2	2	2	2	2	2
COG0517	CBS domain	T	1	1	2	2	2	1	2	2	2	2	2	2	2	2	2	2	2	2	2	2	2	2	2	2	2	1	1	1	1	1	1	2	1	1	1	1	4	2	4
COG0518	GMP synthase - Glutamine amidotransferase domain	F	0	0	0	0	0	0	0	0	0	0	0	0	0	0	0	0	0	0	0	0	0	0	0	0	0	0	0	0	0	0	0	0	0	0	0	0	0	0	0
COG0519	GMP synthase, PP-ATPase domain/subunit	F	1	1	1	1	1	1	1	1	1	1	1	1	1	1	1	1	1	1	1	1	1	1	1	1	1	1	1	1	1	1	1	1	1	1	1	1	1	1	1
COG0520	Selenocysteine lyase/Cysteine desulfurase	E	1	1	2	2	2	1	2	2	2	2	2	2	2	2	2	2	2	2	2	2	2	2	2	2	2	1	1	1	1	1	1	2	1	1	1	1	1	2	1
COG0521	Molybdopterin biosynthesis enzyme MoaB	H	0	0	1	1	1	0	1	1	1	1	1	1	1	1	1	1	1	1	1	1	1	1	1	1	1	0	0	0	0	0	0	1	0	0	0	0	0	1	0
COG0522	Ribosomal protein S4 or related protein	J	1	1	1	1	1	1	1	1	1	1	1	1	1	1	1	1	1	1	1	1	1	1	1	1	1	1	1	1	1	1	1	1	1	1	1	1	1	1	1
COG0523	GTPase, G3E family	R	0	0	1	1	1	0	1	1	1	1	1	1	1	1	1	1	2	1	1	1	1	1	1	1	1	2	2	0	0	2	2	1	2	2	2	2	0	1	0
COG0524	Sugar or nucleoside kinase, ribokinase family	G	3	3	5	5	5	1	5	5	5	5	4	5	4	5	5	5	5	4	5	5	4	4	5	5	5	3	3	3	3	3	3	5	3	3	3	3	3	5	3
COG0525	Valyl-tRNA synthetase	J	1	1	1	1	1	1	1	1	1	1	1	1	1	1	1	1	1	1	1	1	1	1	1	1	1	1	1	1	1	1	1	1	1	1	1	1	1	1	1
COG0526	Thiol-disulfide isomerase or thioredoxin	O	1	1	1	2	1	1	1	1	1	1	1	1	2	1	2	1	1	1	1	1	1	2	1	1	1	1	1	1	1	1	1	1	1	1	1	1	1	1	1
COG0527	Aspartokinase	E	1	1	1	1	1	1	1	1	1	1	1	1	1	1	1	1	1	1	1	1	1	1	1	1	1	1	1	1	1	1	1	1	1	1	1	1	1	1	1
COG0528	Uridylate kinase	F	1	1	1	1	1	1	1	1	1	1	1	1	1	1	1	1	1	1	1	1	1	1	1	1	1	1	1	1	1	1	1	1	1	1	1	1	1	1	1
COG0529	Adenylylsulfate kinase or related kinase	P	0	0	0	0	0	0	0	0	0	0	0	0	0	0	0	0	0	0	0	0	0	0	0	0	0	0	0	0	0	0	0	0	0	0	0	0	0	0	0
COG0530	Ca2+/Na+ antiporter	P	0	0	0	0	0	0	0	0	0	0	0	0	0	0	0	0	0	0	0	0	0	0	0	0	0	0	0	0	0	0	0	0	0	0	0	0	0	0	0
COG0531	Amino acid transporter	E	5	5	7	7	7	10	7	7	7	7	7	7	7	7	7	7	7	7	7	7	7	6	7	7	7	10	10	12	10	10	10	7	10	10	10	10	9	7	9
COG0532	Translation initiation factor IF-2, a GTPase	J	1	1	1	1	1	1	1	1	1	1	1	1	1	1	1	1	1	1	1	1	1	1	1	1	1	1	1	1	1	1	1	1	1	1	1	1	1	1	1
COG0533	tRNA A37 threonylcarbamoyltransferase TsaD	J	1	1	1	1	1	1	1	1	1	1	1	1	1	1	1	1	1	1	1	1	1	1	1	1	1	1	1	1	1	1	1	1	1	1	1	1	1	1	1
COG0534	Na+-driven multidrug efflux pump	V	2	2	1	1	1	1	1	1	1	1	1	1	1	1	1	1	1	1	1	1	1	1	1	1	1	1	1	1	1	1	1	1	1	1	1	1	3	1	3
COG0535	Radical SAM superfamily enzyme, MoaA/NifB/PqqE/SkfB family	R	0	0	0	0	0	0	0	0	0	0	0	0	0	0	0	0	0	0	0	0	0	0	0	1	0	0	0	0	0	0	0	0	0	0	0	0	0	0	0
COG0536	GTPase involved in cell partioning and DNA repair	DL	1	1	1	1	1	1	1	1	1	1	1	1	1	1	1	1	1	1	1	1	1	1	1	1	1	1	1	1	1	1	1	1	1	1	1	1	1	1	1
COG0537	Diadenosine tetraphosphate (Ap4A) hydrolase or other HIT family hydrolase	FGR	3	3	1	1	1	1	1	1	1	1	1	1	1	1	1	1	1	1	1	1	1	1	1	1	1	1	1	1	1	1	1	1	1	1	1	1	2	1	3
COG0538	Isocitrate dehydrogenase	C	1	1	0	0	0	0	0	0	0	0	0	0	0	0	0	0	0	0	0	0	0	0	0	0	0	0	0	0	0	0	0	0	0	0	0	0	1	0	1
COG0539	Ribosomal protein S1	J	1	1	0	0	0	1	0	0	0	0	0	0	0	0	0	0	1	0	0	0	1	0	0	0	0	1	1	1	1	1	1	0	1	1	1	1	1	0	1
COG0540	Aspartate carbamoyltransferase, catalytic chain	F	1	1	1	1	1	1	1	1	1	1	1	1	1	1	1	1	1	1	1	1	1	1	1	1	1	1	1	1	1	1	1	1	1	1	1	1	1	1	1
COG0541	Signal recognition particle GTPase	U	1	1	1	1	1	1	1	1	1	1	1	1	1	1	1	1	1	1	1	1	1	1	1	1	1	1	1	1	1	1	1	1	1	1	1	1	1	1	1
COG0542	ATP-dependent Clp protease ATP-binding subunit ClpA	O	3	3	3	3	4	4	3	3	3	3	3	3	4	3	3	3	3	3	3	3	4	3	3	3	4	3	3	3	3	3	3	3	3	3	3	3	3	3	3
COG0543	NAD(P)H-flavin reductase	CH	1	1	2	2	2	1	2	2	2	2	2	2	2	2	2	2	2	2	2	2	2	2	2	2	2	1	1	1	1	1	1	2	1	1	1	1	1	2	1
COG0544	FKBP-type peptidyl-prolyl cis-trans isomerase (trigger factor)	O	1	1	1	1	1	1	1	1	1	1	1	1	1	1	1	1	1	1	1	1	1	1	1	1	1	1	1	1	1	1	1	1	1	1	1	1	1	1	1
COG0545	FKBP-type peptidyl-prolyl cis-trans isomerase	O	0	0	0	0	0	0	0	0	0	0	0	0	0	0	0	0	0	0	0	0	0	0	0	0	0	0	0	0	0	0	0	0	0	0	0	0	0	0	0
COG0546	Phosphoglycolate phosphatase, HAD superfamily	C	3	3	2	2	3	1	2	2	2	2	2	2	2	2	2	2	2	2	2	2	2	2	3	2	2	2	1	1	1	1	1	2	1	1	1	2	3	2	3
COG0547	Anthranilate phosphoribosyltransferase	E	1	1	0	0	0	0	0	0	0	0	0	0	0	0	0	0	0	0	0	0	0	0	0	0	0	0	0	0	0	0	0	0	0	0	0	0	0	0	0
COG0548	Acetylglutamate kinase	E	1	1	0	0	0	0	0	0	0	0	0	0	0	0	0	0	0	0	0	0	0	0	0	0	0	0	0	0	0	0	0	0	0	0	0	0	1	0	1
COG0549	Carbamate kinase	E	3	3	4	4	4	2	4	4	4	4	4	4	4	4	4	4	4	4	4	4	3	4	4	4	4	1	1	1	1	1	1	4	1	1	1	1	4	4	3
COG0550	DNA topoisomerase IA	L	2	2	2	3	2	4	3	2	2	2	2	2	2	2	2	3	2	2	2	2	2	2	2	2	2	4	5	3	5	4	6	2	5	5	5	6	3	3	2
COG0551	ssDNA-binding Zn-finger and Zn-ribbon domains of topoisomerase 1	L	0	0	0	0	0	0	0	0	0	0	0	0	0	0	0	0	0	0	0	0	0	0	0	0	0	0	0	0	0	0	0	0	0	0	0	0	0	0	0
COG0552	Signal recognition particle GTPase	U	1	1	1	1	1	1	1	1	1	1	1	1	1	1	1	1	1	1	1	1	1	1	1	1	1	1	1	1	1	1	1	1	1	1	1	1	1	1	1
COG0553	Superfamily II DNA or RNA helicase, SNF2 family	KL	1	1	1	1	1	1	1	1	1	1	1	1	1	1	1	1	2	1	1	1	1	1	1	1	1	1	1	1	1	1	1	1	1	1	1	1	1	1	1
COG0554	Glycerol kinase	C	2	2	1	1	1	1	1	1	1	1	1	1	1	1	1	1	1	1	1	1	1	1	1	1	1	1	1	1	1	1	1	1	1	1	1	1	2	1	1
COG0555	ABC-type sulfate transport system, permease component	P	0	0	0	0	0	0	0	0	0	0	0	0	0	0	0	0	0	0	0	0	0	0	0	0	0	0	0	0	0	0	0	0	0	0	0	0	0	0	0
COG0556	Excinuclease UvrABC helicase subunit UvrB	L	1	1	1	1	1	1	1	1	1	1	1	1	1	1	1	1	1	1	1	1	1	1	1	1	1	1	1	1	1	1	1	1	1	1	1	1	1	1	1
COG0557	Exoribonuclease R	K	1	1	1	1	1	1	1	1	1	1	1	1	1	1	1	1	1	1	1	1	1	1	1	1	1	1	1	1	1	1	1	1	1	1	1	1	1	1	1
COG0558	Phosphatidylglycerophosphate synthase	I	2	2	1	1	1	2	1	1	1	1	1	1	1	1	1	1	1	1	1	1	1	1	1	1	1	2	2	2	2	2	2	1	2	2	2	2	1	1	1
COG0559	Branched-chain amino acid ABC-type transport system, permease component	E	1	1	0	0	0	0	0	0	0	0	0	0	0	0	0	0	0	0	0	0	0	0	0	0	0	0	0	0	0	0	0	0	0	0	0	0	1	0	1
COG0560	Phosphoserine phosphatase	E	0	0	0	0	0	0	0	0	0	0	0	0	0	0	0	0	0	0	0	0	0	0	0	0	0	0	0	0	0	0	0	0	0	0	0	0	0	0	0
COG0561	Hydroxymethylpyrimidine pyrophosphatase and other HAD family phosphatases	HR	12	12	7	7	7	8	7	7	7	7	7	7	7	7	7	7	7	7	7	7	7	7	7	7	7	9	9	9	10	9	9	7	9	9	9	9	11	7	12
COG0562	UDP-galactopyranose mutase	M	0	0	1	0	0	0	1	0	1	1	1	0	0	0	0	1	1	1	0	1	0	1	1	0	1	0	0	0	0	0	0	0	0	0	0	0	1	1	1
COG0563	Adenylate kinase or related kinase	F	1	1	1	1	1	2	1	1	1	1	1	1	1	1	1	1	1	1	1	1	1	1	1	1	1	2	2	2	2	2	2	1	2	2	2	2	1	1	1
COG0564	Pseudouridylate synthase, 23S rRNA- or tRNA-specific	J	3	3	3	3	3	3	3	3	3	3	3	3	3	3	3	3	3	3	3	3	3	3	3	3	3	3	3	3	3	3	3	3	3	3	3	3	3	3	3
COG0565	tRNA C32,U32 (ribose-2'-O)-methylase TrmJ or a related methyltransferase	J	0	0	0	0	0	0	0	0	0	0	0	0	0	0	0	0	0	0	0	0	0	0	0	0	0	0	0	0	0	0	0	0	0	0	0	0	0	0	0
COG0566	tRNA G18 (ribose-2'-O)-methylase SpoU	J	2	2	2	2	2	2	2	2	2	2	2	2	2	2	2	2	2	2	2	2	2	2	2	2	2	2	2	2	2	2	2	2	2	2	2	2	2	2	2
COG0567	2-oxoglutarate dehydrogenase complex, dehydrogenase (E1) component, and related enzymes	C	0	0	0	0	0	0	0	0	0	0	0	0	0	0	0	0	0	0	0	0	0	0	0	0	0	0	0	0	0	0	0	0	0	0	0	0	0	0	0
COG0568	DNA-directed RNA polymerase, sigma subunit (sigma70/sigma32)	K	1	1	1	1	1	1	1	1	1	1	2	1	1	1	1	1	1	1	1	1	1	1	1	1	1	1	1	1	1	1	1	1	1	1	1	1	1	1	1
COG0569	Trk K+ transport system, NAD-binding component	P	1	1	1	1	1	1	1	1	1	1	1	1	1	1	1	1	1	1	1	1	1	1	1	1	1	1	1	1	1	1	1	1	1	1	1	1	1	1	1
COG0571	dsRNA-specific ribonuclease	K	1	1	1	1	1	1	1	1	1	1	1	1	1	1	1	1	1	1	1	1	1	1	1	1	1	1	1	1	1	1	1	1	1	1	1	1	1	1	1
COG0572	Uridine kinase	F	1	1	1	1	2	1	1	2	1	1	1	2	1	2	1	1	1	2	2	1	1	1	2	1	1	1	1	1	1	1	1	2	1	1	1	1	1	1	2
COG0573	ABC-type phosphate transport system, permease component	P	1	1	1	1	1	1	1	1	1	1	1	1	1	1	1	1	1	1	1	1	1	1	1	1	1	1	1	1	1	1	1	1	1	1	1	1	1	1	1
COG0574	Phosphoenolpyruvate synthase/pyruvate phosphate dikinase	G	1	1	1	1	1	0	1	1	1	1	1	1	1	1	1	1	1	1	1	1	1	1	1	1	1	0	0	0	0	0	0	1	0	0	0	0	1	1	1
COG0575	CDP-diglyceride synthetase	I	1	1	1	1	1	1	1	1	1	1	1	1	1	1	1	1	1	1	1	1	1	1	1	1	1	1	1	1	1	1	1	1	1	1	1	1	1	1	1
COG0576	Molecular chaperone GrpE (heat shock protein)	O	1	1	1	1	1	1	1	1	1	1	1	1	1	1	1	1	1	1	1	1	1	1	1	1	1	1	1	1	1	1	1	1	1	1	1	1	1	1	1
COG0577	ABC-type antimicrobial peptide transport system, permease component	V	2	2	2	2	2	1	2	2	2	2	2	2	2	2	2	2	2	2	2	2	2	2	2	2	2	1	1	1	1	1	1	2	1	1	1	1	0	2	0
COG0578	Glycerol-3-phosphate dehydrogenase	C	1	1	1	1	1	1	1	1	1	1	1	1	1	1	1	1	1	1	1	1	1	1	1	1	1	1	1	1	1	1	1	1	1	1	1	1	1	1	1
COG0579	L-2-hydroxyglutarate oxidase LhgO	G	0	0	0	0	0	0	0	0	0	0	0	0	0	0	0	0	0	0	0	0	0	0	0	0	0	0	0	0	0	0	0	0	0	0	0	0	0	0	0
COG0580	Glycerol uptake facilitator and related aquaporins (Major Intrinsic Protein Family)	G	1	1	3	2	2	2	2	2	2	2	3	2	2	2	2	3	3	3	2	3	2	2	3	2	2	2	2	2	2	2	2	2	2	2	2	2	1	2	1
COG0581	ABC-type phosphate transport system, permease component	P	1	1	1	1	1	1	1	1	1	1	1	1	1	1	1	1	1	1	1	1	1	1	1	1	1	1	1	1	1	1	1	1	1	1	1	1	1	1	1
COG0582	Integrase	LX	0	0	1	0	0	0	0	0	0	0	0	0	0	0	0	0	0	1	0	0	1	0	1	0	1	0	0	0	0	0	0	0	0	0	0	0	0	0	0
COG0583	DNA-binding transcriptional regulator, LysR family	K	10	10	8	7	8	5	6	8	7	7	8	8	8	8	8	7	8	8	8	8	8	8	8	8	8	6	6	6	7	6	6	8	6	6	6	6	6	6	6
COG0584	Glycerophosphoryl diester phosphodiesterase	I	1	1	1	1	1	3	1	1	1	1	1	1	1	1	1	1	1	1	1	1	1	1	0	1	1	1	1	1	1	1	1	1	1	1	1	1	1	1	1
COG0585	tRNA(Glu) U13 pseudouridine synthase TruD	J	0	0	0	0	0	0	0	0	0	0	0	0	0	0	0	0	0	0	0	0	0	0	0	0	0	0	0	0	0	0	0	0	0	0	0	0	0	0	0
COG0586	Uncharacterized membrane protein DedA, SNARE-associated domain	S	0	0	0	0	0	0	0	0	0	0	0	0	0	0	0	0	0	0	0	0	0	0	0	0	0	0	0	0	0	0	0	0	0	0	0	0	0	0	0
COG0587	DNA polymerase III, alpha subunit	L	1	1	1	1	1	1	1	1	1	1	1	1	1	1	1	1	1	1	1	1	1	1	1	1	1	1	1	1	1	1	1	1	1	1	1	1	1	1	1
COG0588	Phosphoglycerate mutase (BPG-dependent)	G	2	2	1	2	1	2	1	2	1	1	1	2	2	2	2	1	1	1	2	1	1	2	1	1	2	2	2	2	2	2	2	2	2	2	2	2	2	1	2
COG0589	Nucleotide-binding universal stress protein, UspA family	T	3	3	4	4	4	4	4	4	4	4	4	4	4	4	4	4	4	4	4	4	4	4	4	4	4	4	4	4	4	4	4	4	4	4	4	4	3	4	3
COG0590	tRNA(Arg) A34 adenosine deaminase TadA	J	1	1	1	1	1	1	1	1	1	1	1	1	1	1	1	1	1	1	1	1	1	1	1	1	1	1	1	1	1	1	1	1	1	1	1	1	2	1	1
COG0591	Na+/proline symporter	E	0	0	0	0	0	0	0	0	0	0	0	0	0	0	0	0	0	0	0	0	0	0	0	0	0	0	0	0	0	0	0	0	0	0	0	0	0	0	0
COG0592	DNA polymerase III sliding clamp (beta) subunit, PCNA homolog	L	1	1	1	1	1	1	1	1	1	1	1	1	1	1	1	1	1	1	1	1	1	1	1	1	1	1	1	1	1	1	1	1	1	1	1	1	1	1	1
COG0593	Chromosomal replication initiation ATPase DnaA	L	1	1	1	1	1	1	1	1	1	1	1	1	1	1	1	1	1	1	1	1	1	1	1	1	1	1	1	1	1	1	1	1	1	1	1	1	1	1	1
COG0594	RNase P protein component	J	1	1	1	1	1	1	1	1	1	1	1	1	1	1	1	1	1	1	1	1	1	1	1	1	1	1	1	1	1	1	1	1	1	1	1	1	1	1	1
COG0595	mRNA degradation ribonuclease J1/J2	J	3	3	3	3	3	2	3	3	3	3	3	3	3	3	3	3	3	3	3	3	3	3	3	3	3	2	2	2	2	2	2	3	2	2	2	2	3	3	3
COG0596	Pimeloyl-ACP methyl ester carboxylesterase	HR	2	2	2	2	2	2	2	2	2	2	2	2	2	2	2	2	2	2	2	2	2	2	2	2	2	2	2	2	2	2	2	2	2	2	2	2	2	2	2
COG0597	Lipoprotein signal peptidase	MU	1	1	1	1	1	1	1	1	1	1	1	1	1	1	1	1	1	1	1	1	1	1	1	1	1	1	1	1	1	1	1	1	1	1	1	1	1	1	1
COG0598	Mg2+ and Co2+ transporter CorA	P	2	2	1	1	1	3	1	1	1	1	1	1	1	1	1	1	1	1	1	1	1	1	1	1	1	3	3	3	3	3	3	1	3	3	3	3	2	1	2
COG0599	Uncharacterized conserved protein YurZ, alkylhydroperoxidase/carboxymuconolactone decarboxylase family	R	1	1	0	0	0	1	0	0	0	0	1	0	0	0	0	0	0	0	0	0	2	0	0	1	0	1	1	1	1	1	1	0	1	1	1	1	1	0	1
COG0600	ABC-type nitrate/sulfonate/bicarbonate transport system, permease component	P	1	1	0	0	0	1	0	0	0	0	0	0	0	0	0	0	0	0	0	0	0	0	0	0	0	1	1	1	1	1	1	0	1	1	1	1	1	0	1
COG0601	ABC-type dipeptide/oligopeptide/nickel transport system, permease component	EP	3	3	2	2	2	2	2	2	2	2	2	2	2	2	2	2	2	2	2	2	2	2	2	2	2	2	2	2	2	2	2	2	2	2	2	2	4	2	3
COG0602	Organic radical activating enzyme	R	1	1	1	1	1	1	1	1	1	1	1	1	1	1	1	1	1	1	1	1	1	1	1	1	1	1	1	1	1	1	1	1	1	1	1	1	1	1	1
COG0603	7-cyano-7-deazaguanine synthase (queuosine biosynthesis)	J	0	0	0	0	0	0	0	0	0	0	0	0	0	0	0	0	0	0	0	0	0	0	0	0	0	0	0	0	0	0	0	0	0	0	0	0	0	0	0
COG0604	NADPH:quinone reductase or related Zn-dependent oxidoreductase	CR	5	5	3	3	3	4	2	3	3	3	3	3	3	3	3	2	3	3	3	3	3	3	3	3	3	3	3	4	4	3	3	3	3	3	3	3	3	2	4
COG0605	Superoxide dismutase	P	1	1	1	1	1	1	1	1	1	1	1	1	1	1	1	1	1	1	1	1	1	1	1	1	1	1	1	1	1	1	1	1	1	1	1	1	1	1	1
COG0606	Predicted ATPase with chaperone activity	O	0	0	0	0	0	0	0	0	0	0	0	0	0	0	0	0	0	0	0	0	0	0	0	0	0	0	0	0	0	0	0	0	0	0	0	0	0	0	0
COG0607	Rhodanese-related sulfurtransferase	P	3	3	3	3	3	3	3	3	3	3	3	3	3	3	3	3	3	3	3	3	3	3	3	3	3	3	3	3	3	3	3	3	3	3	3	3	3	3	2
COG0608	Single-stranded DNA-specific exonuclease, DHH superfamily, may be involved in archaeal DNA replication intiation	L	1	1	1	1	1	1	1	1	1	1	1	1	1	1	1	1	1	1	1	1	1	1	1	1	1	1	1	1	1	1	1	1	1	1	1	1	1	1	1
COG0609	ABC-type Fe3+-siderophore transport system, permease component	P	3	3	3	3	3	2	3	3	3	3	3	3	3	3	3	3	3	3	3	3	3	3	3	3	3	2	2	2	2	2	2	3	2	2	2	2	3	3	3
COG0610	Type I site-specific restriction-modification system, R (restriction) subunit and related helicases ...	V	0	0	1	1	0	0	1	2	1	1	0	2	2	2	1	1	0	1	2	1	1	1	1	1	1	1	1	0	2	1	1	2	1	1	1	1	0	1	0
COG0611	Thiamine monophosphate kinase	H	0	0	0	0	0	0	0	0	0	0	0	0	0	0	0	0	0	0	0	0	0	0	0	0	0	0	0	0	0	0	0	0	0	0	0	0	0	0	0
COG0612	Predicted Zn-dependent peptidase	R	2	2	2	2	2	2	2	2	2	2	2	2	2	2	2	2	2	2	2	2	2	2	2	2	2	2	2	2	2	2	2	2	2	2	2	2	2	2	2
COG0613	Predicted metal-dependent phosphoesterase TrpH, contains PHP domain	R	0	0	0	0	0	0	0	0	0	0	0	0	0	0	0	0	0	0	0	0	0	0	0	0	0	0	0	0	1	0	0	0	0	0	0	0	0	0	0
COG0614	ABC-type Fe3+-hydroxamate transport system, periplasmic component	P	2	2	2	2	2	1	2	2	2	2	2	2	2	2	2	2	2	2	2	2	2	2	2	2	2	1	1	1	1	1	1	2	1	1	1	1	2	2	2
COG0615	Glycerol-3-phosphate cytidylyltransferase, cytidylyltransferase family	M	1	1	1	1	1	0	1	0	1	1	1	1	1	1	1	1	1	1	1	1	0	0	1	0	0	0	0	0	0	0	0	1	0	0	0	0	1	1	0
COG0616	Periplasmic serine protease, ClpP class	O	1	1	0	0	0	1	0	0	0	0	0	0	0	0	0	0	0	0	0	0	0	0	0	0	0	1	1	1	1	1	1	0	1	1	1	1	1	0	1
COG0617	tRNA nucleotidyltransferase/poly(A) polymerase	J	1	1	1	1	1	1	1	1	1	1	1	1	1	1	1	1	1	1	1	1	1	1	1	1	1	1	1	1	1	1	1	1	1	1	1	1	1	1	1
COG0618	nanoRNase/pAp phosphatase, hydrolyzes c-di-AMP and oligoRNAs	F	1	1	1	1	1	1	1	1	1	1	1	1	1	1	1	1	1	1	1	1	1	1	1	1	1	1	1	1	1	1	1	1	1	1	1	1	1	1	1
COG0619	Energy-coupling factor transporter transmembrane protein EcfT	H	3	3	3	3	3	1	3	3	3	3	3	3	2	3	2	3	4	3	3	3	2	3	3	2	3	2	2	1	1	2	1	3	2	2	2	2	3	3	3
COG0620	Methionine synthase II (cobalamin-independent)	E	1	1	1	1	1	2	1	1	1	0	1	1	1	1	1	1	1	1	1	1	1	1	1	1	1	1	1	1	1	1	1	1	1	1	1	1	1	1	1
COG0621	tRNA A37 methylthiotransferase MiaB	J	0	0	0	0	0	0	0	0	0	0	0	0	0	0	0	0	0	0	0	0	0	0	0	0	0	0	0	0	0	0	0	0	0	0	0	0	0	0	0
COG0622	Predicted phosphodiesterase	R	1	1	1	1	1	1	1	1	1	1	1	1	1	1	1	1	1	1	1	1	1	1	1	1	1	1	1	1	1	1	1	1	1	1	1	1	1	1	1
COG0623	Enoyl-[acyl-carrier-protein] reductase (NADH)	I	1	1	1	1	1	1	1	1	1	1	1	1	1	1	1	1	1	1	1	1	1	1	1	1	1	1	1	1	1	1	1	1	1	1	1	1	1	1	1
COG0624	Acetylornithine deacetylase/Succinyl-diaminopimelate desuccinylase or related deacylase	E	3	3	5	5	5	3	5	5	5	5	5	5	5	5	5	5	5	5	5	5	5	5	5	5	5	3	3	3	3	3	3	5	3	3	3	3	2	5	2
COG0625	Glutathione S-transferase	O	0	0	0	0	0	0	0	0	0	0	0	0	0	0	0	0	0	0	0	0	0	0	0	0	0	0	0	0	0	0	0	0	0	0	0	0	0	0	0
COG0626	Cystathionine beta-lyase/cystathionine gamma-synthase	E	2	2	2	2	2	1	2	2	2	2	2	2	2	2	2	2	1	2	2	2	2	2	2	2	2	1	1	1	1	1	1	2	1	1	1	1	2	2	2
COG0627	S-formylglutathione hydrolase FrmB	V	1	1	1	1	1	1	1	1	1	1	1	1	1	1	1	1	1	1	1	1	1	1	1	1	1	1	1	1	1	1	1	1	1	1	1	1	1	1	1
COG0628	Predicted PurR-regulated permease PerM	R	5	5	5	5	5	5	5	5	5	5	5	5	5	5	5	5	5	5	5	5	5	5	5	5	5	5	5	5	5	5	5	5	5	5	5	5	5	5	6
COG0629	Single-stranded DNA-binding protein	L	3	3	1	4	4	1	3	2	3	3	1	2	2	2	4	1	1	2	2	1	2	6	1	3	1	2	2	1	2	2	2	2	2	2	3	2	2	3	2
COG0630	Type IV secretory pathway ATPase VirB11/Archaellum biosynthesis ATPase	U	0	0	0	0	0	0	0	0	0	0	0	0	0	0	0	0	0	0	0	0	0	0	0	0	0	0	0	0	0	0	0	0	0	0	0	0	0	0	0
COG0631	Serine/threonine protein phosphatase PrpC	T	1	1	1	1	1	1	1	1	1	1	1	1	1	1	1	1	1	1	1	1	1	1	1	1	1	1	1	1	1	1	1	1	1	1	1	1	1	1	1
COG0632	Holliday junction resolvasome RuvABC DNA-binding subunit	L	1	1	1	1	1	1	1	1	1	1	1	1	1	1	1	1	1	1	1	1	1	1	1	1	1	1	1	1	1	1	1	1	1	1	1	1	1	1	1
COG0633	Ferredoxin	C	0	0	0	0	0	0	0	0	0	0	0	0	0	0	0	0	0	0	0	0	0	0	0	0	0	0	0	0	0	0	0	0	0	0	0	0	0	0	0
COG0634	Hypoxanthine-guanine phosphoribosyltransferase	F	1	1	1	1	1	1	1	1	1	1	1	1	1	1	1	1	1	1	1	1	1	1	1	1	1	1	1	1	1	1	1	1	1	1	1	1	1	1	1
COG0635	Coproporphyrinogen III oxidase or related Fe-S oxidoreductase	H	1	1	1	1	1	1	1	1	1	1	1	1	1	1	1	1	1	1	1	1	1	1	1	1	1	1	1	1	1	1	1	1	1	1	1	1	1	1	1
COG0636	FoF1-type ATP synthase, membrane subunit c/Archaeal/vacuolar-type H+-ATPase, subunit K	C	3	3	2	2	2	2	2	2	2	2	2	2	2	2	2	2	2	2	2	2	2	2	2	2	2	2	2	2	2	2	2	2	2	2	2	2	3	2	3
COG0637	Beta-phosphoglucomutase or related phosphatase, HAD superfamily	GR	4	4	4	4	4	6	4	4	4	4	4	4	4	4	4	4	4	4	4	4	4	4	4	4	4	8	7	5	8	8	8	4	7	7	8	8	6	4	5
COG0638	20S proteasome, alpha and beta subunits	O	0	0	0	0	0	0	0	0	0	0	0	0	0	0	0	0	0	0	0	0	0	0	0	0	0	0	0	0	0	0	0	0	0	0	0	0	0	0	0
COG0639	Diadenosine tetraphosphatase ApaH/serine/threonine protein phosphatase, PP2A family	T	1	1	0	0	0	1	0	0	0	0	0	0	0	0	0	0	0	0	0	0	0	0	0	0	0	0	0	0	1	0	0	0	0	0	0	0	1	0	0
COG0640	DNA-binding transcriptional regulator, ArsR family	K	1	1	2	2	2	2	2	2	2	2	2	2	2	2	2	2	2	2	2	2	2	2	2	2	2	3	3	1	5	3	3	2	3	3	2	3	2	2	2
COG0641	Sulfatase maturation enzyme AslB, radical SAM superfamily	O	3	3	0	0	1	0	0	0	0	0	1	1	0	1	0	0	0	0	0	0	0	0	0	0	1	0	0	0	0	0	0	1	0	0	0	0	1	0	2
COG0642	Signal transduction histidine kinase	T	8	8	3	4	3	5	3	3	3	3	3	3	3	3	3	3	3	3	3	3	3	3	3	3	3	6	5	5	7	6	5	3	5	5	6	6	10	3	10
COG0643	Chemotaxis protein histidine kinase CheA	NT	1	1	0	0	0	0	0	0	0	0	0	0	0	0	0	0	0	0	0	0	0	0	0	0	0	0	0	0	0	0	0	0	0	0	0	0	1	0	1
COG0644	Dehydrogenase (flavoprotein)	C	0	0	0	0	0	0	0	0	0	0	0	0	0	0	0	0	0	0	0	0	0	0	0	0	0	0	0	0	0	0	0	0	0	0	0	0	0	0	0
COG0645	Predicted kinase	R	1	1	0	0	0	0	0	0	0	0	0	0	0	0	0	0	0	0	0	0	0	0	0	1	0	0	0	0	0	0	0	0	0	0	0	0	1	0	0
COG0646	Methionine synthase I (cobalamin-dependent), methyltransferase domain	E	0	0	0	0	0	0	0	0	0	0	0	0	0	0	0	0	0	0	0	0	0	0	0	0	0	0	0	0	0	0	0	0	0	0	0	0	0	0	0
COG0647	Ribonucleotide monophosphatase NagD, HAD superfamily	F	1	1	1	1	1	1	1	1	1	1	1	1	1	1	1	1	1	1	1	1	1	1	1	1	1	1	1	1	1	1	1	1	1	1	1	1	1	1	1
COG0648	Endonuclease IV	L	1	1	1	1	1	1	1	1	1	1	1	1	1	1	1	1	1	1	1	1	1	1	1	1	1	1	1	1	1	1	1	1	1	1	1	1	1	1	1
COG0649	NADH:ubiquinone oxidoreductase 49 kD subunit (chain D)	C	0	0	0	0	0	0	0	0	0	0	0	0	0	0	0	0	0	0	0	0	0	0	0	0	0	0	0	0	0	0	0	0	0	0	0	0	0	0	0
COG0650	Formate hydrogenlyase subunit 4	C	0	0	0	0	0	0	0	0	0	0	0	0	0	0	0	0	0	0	0	0	0	0	0	0	0	0	0	0	0	0	0	0	0	0	0	0	0	0	0
COG0651	Formate hydrogenlyase subunit 3/Multisubunit Na+/H+ antiporter, MnhD subunit	CP	0	0	0	0	0	0	0	0	0	0	0	0	0	0	0	0	0	0	0	0	0	0	0	0	0	0	0	0	0	0	0	0	0	0	0	0	0	0	0
COG0652	Peptidyl-prolyl cis-trans isomerase (rotamase) - cyclophilin family	O	2	2	2	2	2	2	2	2	2	2	2	2	2	2	2	2	2	2	2	2	2	2	2	2	2	2	2	2	2	2	2	2	2	2	2	2	2	2	2
COG0653	Preprotein translocase subunit SecA (ATPase, RNA helicase)	U	1	1	1	1	1	1	1	1	1	1	1	1	1	1	1	1	1	1	1	1	1	1	1	1	1	1	1	1	1	1	1	1	1	1	1	1	2	1	2
COG0654	2-polyprenyl-6-methoxyphenol hydroxylase and related FAD-dependent oxidoreductases	CH	0	0	0	0	0	0	0	0	0	0	0	0	0	0	0	0	0	0	0	0	0	0	0	0	0	0	0	0	0	0	0	0	0	0	0	0	0	0	0
COG0655	Multimeric flavodoxin WrbA	C	0	0	0	0	0	0	0	0	0	0	0	0	0	0	0	0	0	0	0	0	0	0	1	0	0	0	0	0	0	0	0	0	0	0	0	0	0	0	0
COG0656	Aldo/keto reductase, related to diketogulonate reductase	Q	7	7	2	2	2	1	2	3	2	2	3	3	2	3	2	2	2	2	3	2	3	2	2	3	2	1	1	1	1	1	1	3	1	1	1	1	5	2	4
COG0657	Acetyl esterase/lipase	I	6	6	3	3	3	2	3	3	3	2	3	3	3	3	3	3	3	3	3	3	3	3	3	3	3	2	2	2	2	2	2	3	2	2	2	2	5	3	4
COG0658	Predicted membrane metal-binding protein	R	0	0	0	0	0	0	0	0	0	0	0	0	0	0	0	0	0	0	0	0	0	0	0	0	0	0	0	0	0	0	0	0	0	0	0	0	0	0	0
COG0659	Sulfate permease or related transporter, MFS superfamily	P	0	0	2	2	2	1	2	2	2	2	2	2	2	2	2	2	2	2	2	2	2	2	2	2	2	1	1	1	1	1	1	2	1	1	1	1	0	2	0
COG0661	Predicted unusual protein kinase regulating ubiquinone biosynthesis, AarF/ABC1/UbiB family	HT	1	1	0	0	0	1	0	0	0	0	0	0	0	0	0	0	0	0	0	0	0	0	0	0	0	1	1	1	1	1	1	0	1	1	1	1	1	0	1
COG0662	Mannose-6-phosphate isomerase, cupin superfamily	G	0	0	0	0	0	1	0	0	0	0	0	0	0	0	0	0	0	0	0	0	0	0	0	0	0	0	0	0	1	0	0	0	0	0	0	0	2	0	0
COG0663	Carbonic anhydrase or acetyltransferase, isoleucine patch superfamily	R	1	1	1	1	1	1	1	1	1	1	1	1	1	1	1	1	1	1	1	1	1	1	1	1	1	1	1	1	1	1	1	1	1	1	1	1	1	1	1
COG0664	cAMP-binding domain of CRP or a regulatory subunit of cAMP-dependent protein kinases	T	4	4	4	3	3	4	3	3	3	3	4	3	4	3	3	4	4	5	3	4	2	3	4	3	3	4	4	3	4	4	3	3	3	4	3	4	6	3	5
COG0665	Glycine/D-amino acid oxidase (deaminating)	E	1	1	1	1	1	1	1	1	1	1	1	1	1	1	1	1	1	1	1	1	1	1	1	1	1	1	1	1	1	1	1	1	1	1	1	1	1	1	1
COG0666	Ankyrin repeat	T	0	0	0	0	0	0	0	0	0	0	0	0	0	0	0	0	0	0	0	0	0	0	0	0	0	0	0	0	0	0	0	0	0	0	0	0	0	0	0
COG0667	Predicted oxidoreductase (related to aryl-alcohol dehydrogenase)	R	1	1	0	0	0	2	0	0	0	0	0	0	0	0	0	0	0	0	0	0	1	0	0	0	0	2	2	2	2	2	2	0	2	2	2	2	3	0	3
COG0668	Small-conductance mechanosensitive channel	M	1	1	1	1	1	1	1	1	1	1	1	1	1	1	1	1	1	1	1	1	1	1	1	1	1	1	1	1	1	1	1	1	1	1	1	1	1	1	1
COG0669	Phosphopantetheine adenylyltransferase	H	1	1	1	1	1	1	1	1	1	1	1	1	1	1	1	1	1	1	1	1	1	1	1	1	1	1	1	1	1	1	1	1	1	1	1	1	1	1	1
COG0670	Integral membrane protein, interacts with FtsH	R	1	1	1	1	1	1	1	1	1	1	1	1	1	1	1	1	1	1	1	1	1	1	1	1	1	1	1	1	1	1	1	1	1	1	1	1	1	1	1
COG0671	Membrane-associated phospholipid phosphatase	I	2	2	1	1	1	1	1	1	1	1	1	1	1	1	1	1	1	1	1	1	1	1	1	1	1	2	2	1	1	2	2	1	2	2	2	2	1	1	2
COG0672	High-affinity Fe2+/Pb2+ permease	P	0	0	0	0	0	0	0	0	0	0	0	0	0	0	0	0	0	0	0	0	0	0	0	0	0	0	0	0	0	0	0	0	0	0	0	0	0	0	0
COG0673	Predicted dehydrogenase	R	9	9	7	7	7	6	7	7	7	7	5	7	5	7	7	7	7	5	7	7	5	5	7	7	7	7	6	5	5	7	5	7	5	7	7	7	6	7	7
COG0674	Pyruvate:ferredoxin oxidoreductase or related 2-oxoacid:ferredoxin oxidoreductase, alpha subunit	C	1	1	2	2	2	1	2	2	2	2	2	2	2	2	2	2	2	2	2	2	2	2	2	2	2	1	1	1	1	1	1	2	1	1	1	1	1	2	1
COG0675	Transposase	X	1	1	1	1	1	1	1	1	1	1	1	1	1	1	1	1	1	1	1	1	2	1	1	1	1	0	0	1	2	0	0	1	0	0	1	0	1	1	1
COG0676	D-hexose-6-phosphate mutarotase	G	0	0	0	0	0	0	0	0	0	0	0	0	0	0	0	0	0	0	0	0	0	0	0	0	0	0	0	0	0	0	0	0	0	0	0	0	0	0	0
COG0677	UDP-N-acetyl-D-mannosaminuronate dehydrogenase	M	1	1	0	0	0	0	0	0	0	0	0	0	0	0	0	0	0	0	0	0	0	0	0	0	0	0	0	0	0	0	0	0	0	0	0	0	0	0	0
COG0678	Peroxiredoxin	O	0	0	0	0	0	0	0	0	0	0	0	0	0	0	0	0	0	0	0	0	0	0	0	0	0	0	0	0	0	0	0	0	0	0	0	0	0	0	0
COG0679	Predicted permease	R	2	2	0	0	0	1	0	0	0	0	0	0	0	0	0	0	0	0	0	0	0	0	0	0	0	1	1	1	1	1	1	0	1	1	1	1	2	0	2
COG0680	Ni,Fe-hydrogenase maturation factor	C	0	0	0	0	0	0	0	0	0	0	0	0	0	0	0	0	0	0	0	0	0	0	0	0	0	0	0	0	0	0	0	0	0	0	0	0	0	0	0
COG0681	Signal peptidase I	U	3	3	4	4	4	2	4	4	4	4	4	4	4	4	4	4	4	4	4	4	4	4	4	4	4	2	2	2	2	2	2	4	2	2	2	2	3	4	3
COG0682	Prolipoprotein diacylglyceryltransferase	M	1	1	1	1	1	1	1	1	1	1	1	1	1	1	1	1	1	1	1	1	1	1	1	1	1	2	2	1	1	2	2	1	2	2	1	2	2	1	1
COG0683	ABC-type branched-chain amino acid transport system, periplasmic component	E	1	1	0	0	0	0	0	0	0	0	0	0	0	0	0	0	0	0	0	0	0	0	0	0	0	0	0	0	0	0	0	0	0	0	0	0	1	0	1
COG0684	Regulator of RNase E activity RraA	J	0	0	0	0	0	0	0	0	0	0	0	0	0	0	0	0	0	0	0	0	0	0	0	0	0	0	0	0	0	0	0	0	0	0	0	0	0	0	0
COG0685	5,10-methylenetetrahydrofolate reductase	E	0	0	0	0	0	0	0	0	0	0	0	0	0	0	0	0	0	0	0	0	0	0	0	0	0	0	0	0	0	0	0	0	0	0	0	0	0	0	0
COG0686	Alanine dehydrogenase	E	1	1	0	0	0	0	0	0	0	0	0	0	0	0	0	0	0	0	0	0	0	0	0	0	0	0	0	0	0	0	0	0	0	0	0	0	1	0	1
COG0687	Spermidine/putrescine-binding periplasmic protein	E	2	2	2	2	2	1	2	2	2	2	2	2	2	2	2	2	2	2	2	2	2	2	2	2	2	1	1	1	1	1	1	2	1	1	1	1	2	2	2
COG0688	Phosphatidylserine decarboxylase	I	1	1	0	0	0	0	0	0	0	0	0	0	0	0	0	0	0	0	0	0	0	0	0	0	0	0	0	0	0	0	0	0	0	0	0	0	0	0	0
COG0689	Ribonuclease PH	J	0	0	1	1	1	1	1	1	1	1	1	1	1	1	1	1	1	1	1	1	1	1	1	1	1	1	1	1	1	1	1	1	1	1	1	1	1	1	1
COG0690	Preprotein translocase subunit SecE	U	1	1	0	0	0	0	0	0	0	0	0	0	0	0	0	0	0	0	0	0	0	0	0	0	0	0	0	0	0	0	0	0	0	0	0	0	0	0	0
COG0691	tmRNA-binding protein	O	1	1	1	1	1	1	1	1	1	1	1	1	1	1	1	1	1	1	1	1	1	1	1	1	1	1	1	1	1	1	1	1	1	1	1	1	1	1	1
COG0692	Uracil DNA glycosylase	L	1	1	1	1	1	1	1	1	1	1	1	1	1	1	1	1	1	1	1	1	1	1	1	1	1	1	1	1	1	1	1	1	1	1	1	1	1	1	1
COG0693	Putative intracellular protease/amidase	R	2	2	1	1	1	2	1	1	1	1	2	1	1	1	1	1	1	1	1	1	1	1	1	2	1	1	1	1	3	1	1	1	1	1	1	1	3	1	4
COG0694	Fe-S cluster biogenesis protein NfuA, 4Fe-4S-binding domain	O	0	0	0	0	0	0	0	0	0	0	0	0	0	0	0	0	0	0	0	0	0	0	0	0	0	0	0	0	0	0	0	0	0	0	0	0	0	0	0
COG0695	Glutaredoxin	O	1	1	1	1	1	1	1	1	1	1	1	1	2	1	1	1	1	1	1	1	2	2	1	1	1	1	1	1	1	1	1	1	1	1	1	1	1	1	2
COG0696	Phosphoglycerate mutase (BPG-independent, AlkP superfamily)	G	0	0	0	0	0	0	0	0	0	0	0	0	0	0	0	0	0	0	0	0	0	0	0	0	0	0	0	0	0	0	0	0	0	0	0	0	0	0	0
COG0697	Permease of the drug/metabolite transporter (DMT) superfamily	EGR	1	1	0	0	0	0	0	0	0	0	0	0	0	0	0	0	0	0	0	0	0	0	0	0	0	0	0	0	0	0	0	0	0	0	0	0	0	0	0
COG0698	Ribose 5-phosphate isomerase RpiB	G	0	0	2	1	0	2	0	2	0	0	2	4	2	4	1	2	2	2	4	2	2	0	2	0	2	0	0	0	0	0	0	4	0	0	2	0	0	0	1
COG0699	Replication fork clamp-binding protein CrfC (dynamin-like GTPase family)	L	0	0	0	0	0	0	0	0	0	0	0	0	0	0	0	0	0	0	0	0	0	0	0	0	0	0	0	0	0	0	0	0	0	0	0	0	0	0	0
COG0700	Spore maturation protein SpmB (function unknown)	S	0	0	0	0	0	0	0	0	0	0	0	0	0	0	0	0	0	0	0	0	0	0	0	0	0	0	0	0	0	0	0	0	0	0	0	0	0	0	0
COG0701	Uncharacterized membrane protein YraQ, UPF0718 family	S	1	1	1	1	1	1	1	1	1	1	1	1	1	1	1	1	1	1	1	1	1	1	1	1	1	1	1	1	1	1	1	1	1	1	1	1	1	1	1
COG0702	Uncharacterized conserved protein YbjT, contains NAD(P)-binding and DUF2867 domains	R	0	0	0	0	0	1	0	0	0	0	0	0	0	0	0	0	0	0	0	0	0	0	0	0	0	1	1	1	1	1	1	0	1	1	1	1	0	0	0
COG0703	Shikimate kinase	E	1	1	1	1	1	1	1	1	1	1	1	1	1	1	1	1	1	1	1	1	1	1	1	1	1	1	1	1	1	1	1	1	1	1	1	1	1	1	1
COG0704	Phosphate uptake regulator	P	1	1	1	1	1	1	1	1	1	1	1	1	1	1	1	1	1	1	1	1	1	1	1	1	1	1	1	1	1	1	1	1	1	1	1	1	1	1	1
COG0705	Membrane associated serine protease, rhomboid family	O	1	1	1	1	1	1	1	1	1	1	1	1	1	1	1	1	1	1	1	1	1	1	1	1	1	1	1	1	1	1	1	1	1	1	1	1	0	1	0
COG0706	Membrane protein insertase Oxa1/YidC/SpoIIIJ, required for the localization of integral membrane proteins	M	1	1	1	1	1	0	1	1	1	1	1	1	1	1	1	1	1	1	1	1	1	1	1	1	1	0	0	0	0	0	0	1	0	0	0	0	1	1	1
COG0707	UDP-N-acetylglucosamine:LPS N-acetylglucosamine transferase	M	1	1	1	1	1	1	1	1	1	1	1	1	1	1	1	1	1	1	1	1	1	1	1	1	1	1	1	1	1	1	1	1	1	1	1	1	1	1	1
COG0708	Exonuclease III	L	1	1	1	1	1	1	1	1	1	1	1	1	1	1	1	1	1	1	1	1	1	1	1	1	1	1	1	1	1	1	1	1	1	1	1	1	1	1	1
COG0709	Selenophosphate synthase	E	0	0	1	1	1	0	1	1	1	1	1	1	1	1	1	1	1	1	1	1	1	1	1	1	1	0	0	0	0	0	0	1	0	0	0	0	0	1	0
COG0710	3-dehydroquinate dehydratase	E	1	1	1	1	1	1	1	1	1	1	1	1	1	1	1	1	1	1	1	1	1	1	1	1	1	1	1	1	1	1	1	1	1	1	1	1	1	1	1
COG0711	FoF1-type ATP synthase, membrane subunit b or b'	C	1	1	1	1	1	1	1	1	1	1	1	1	1	1	1	1	1	1	1	1	1	1	1	1	1	1	1	1	1	1	1	1	1	1	1	1	1	1	1
COG0712	FoF1-type ATP synthase, delta subunit	C	1	1	1	1	1	1	1	1	1	1	1	1	1	1	1	1	1	1	1	1	1	1	1	1	1	1	1	1	1	1	1	1	1	1	1	1	1	1	1
COG0713	NADH:ubiquinone oxidoreductase subunit 11 or 4L (chain K)	C	0	0	0	0	0	0	0	0	0	0	0	0	0	0	0	0	0	0	0	0	0	0	0	0	0	0	0	0	0	0	0	0	0	0	0	0	0	0	0
COG0714	MoxR-like ATPase	R	1	1	0	0	0	1	0	0	0	0	0	0	0	0	0	0	0	0	0	0	0	0	0	0	0	1	1	1	1	1	1	0	1	1	1	1	1	0	1
COG0715	ABC-type nitrate/sulfonate/bicarbonate transport system, periplasmic component	P	1	1	0	0	0	1	0	0	0	0	0	0	0	0	0	0	0	0	0	0	0	0	0	0	0	1	1	1	1	1	1	0	1	1	1	1	1	0	1
COG0716	Flavodoxin	C	1	1	2	2	2	1	2	2	2	2	2	2	2	2	2	2	2	2	2	2	2	2	2	2	2	1	1	1	1	1	1	2	1	1	1	1	1	2	1
COG0717	Deoxycytidine triphosphate deaminase	F	0	0	0	0	0	0	0	0	0	0	0	0	0	0	0	0	0	0	0	0	0	0	0	0	0	0	0	0	0	0	0	0	0	0	0	0	0	0	0
COG0718	Conserved DNA-binding protein YbaB (function unknown)	R	1	1	1	1	1	1	1	1	1	1	1	1	1	1	1	1	1	1	1	1	1	1	1	1	1	1	1	1	1	1	1	1	1	1	1	1	1	1	1
COG0719	Fe-S cluster assembly scaffold protein SufB	O	2	2	2	2	2	2	2	2	2	2	2	2	2	2	2	2	2	2	2	2	2	2	2	2	2	2	2	2	2	2	2	2	2	2	2	2	2	2	2
COG0720	6-pyruvoyl-tetrahydropterin synthase	H	0	0	0	0	0	0	0	0	0	0	0	0	0	0	0	0	0	0	0	0	0	0	0	0	0	0	0	0	0	0	0	0	0	0	0	0	1	0	1
COG0721	Asp-tRNAAsn/Glu-tRNAGln amidotransferase C subunit	J	1	1	1	1	1	1	1	1	1	1	1	1	1	1	1	1	1	1	1	1	1	1	1	1	1	1	1	1	1	1	1	1	1	1	1	1	1	1	1
COG0722	3-deoxy-D-arabino-heptulosonate 7-phosphate (DAHP) synthase	E	0	0	0	0	0	0	0	0	0	0	0	0	0	0	0	0	0	0	0	0	0	0	0	0	0	0	0	0	0	0	0	0	0	0	0	0	0	0	0
COG0723	Rieske Fe-S protein	C	0	0	0	0	0	0	0	0	0	0	0	0	0	0	0	0	0	0	0	0	0	0	0	0	0	0	0	0	0	0	0	0	0	0	0	0	0	0	0
COG0724	RNA recognition motif (RRM) domain	J	0	0	0	0	0	0	0	0	0	0	0	0	0	0	0	0	0	0	0	0	0	0	0	0	0	0	0	0	0	0	0	0	0	0	0	0	0	0	0
COG0725	ABC-type molybdate transport system, periplasmic component	P	0	0	1	1	1	0	1	1	1	1	1	1	1	1	1	1	1	1	1	1	1	1	1	1	1	0	0	0	0	0	0	1	0	0	0	0	0	1	0
COG0726	Peptidoglycan/xylan/chitin deacetylase, PgdA/CDA1 family	GM	2	2	1	2	2	0	2	2	2	2	1	2	1	2	1	1	2	1	2	1	0	2	1	0	2	1	1	2	4	1	1	2	1	1	1	1	1	2	2
COG0727	Fe-S-cluster containining protein	R	0	0	0	0	0	0	0	0	0	0	0	0	0	0	0	0	0	0	0	0	0	0	0	0	0	0	0	0	0	0	0	0	0	0	0	0	0	0	0
COG0728	Peptidoglycan biosynthesis protein MviN/MurJ, putative lipid II flippase	M	0	0	0	0	0	0	1	0	1	1	0	0	0	0	0	0	0	0	0	0	0	0	0	0	0	0	0	0	0	0	0	0	0	0	0	0	0	1	0
COG0729	Outer membrane translocation and assembly module TamA	M	0	0	0	0	0	0	0	0	0	0	0	0	0	0	0	0	0	0	0	0	0	0	0	0	0	0	0	0	0	0	0	0	0	0	0	0	0	0	0
COG0730	Uncharacterized membrane protein YfcA	S	1	1	1	2	2	1	2	2	2	2	1	2	1	2	2	1	2	1	2	1	1	2	0	1	2	1	1	1	1	1	1	2	1	1	1	1	1	2	1
COG0731	Wyosine [tRNA(Phe)-imidazoG37] synthetase, radical SAM superfamily	J	0	0	0	0	0	0	0	0	0	0	0	0	0	0	0	0	0	0	0	0	0	0	0	0	0	0	0	0	0	0	0	0	0	0	0	0	0	0	0
COG0732	Restriction endonuclease S subunit	V	0	0	1	2	0	0	2	2	2	2	0	2	2	2	2	2	0	1	2	1	1	0	1	1	1	1	1	1	2	1	1	2	1	1	1	1	0	2	0
COG0733	Na+-dependent transporter, SNF family	R	0	0	0	0	0	0	0	0	0	0	0	0	0	0	0	0	0	0	0	0	0	0	0	0	0	0	0	0	0	0	0	0	0	0	0	0	0	0	0
COG0735	Fe2+ or Zn2+ uptake regulation protein	P	3	3	3	3	3	3	3	3	3	3	3	3	3	3	3	3	3	3	3	3	3	3	3	3	3	3	3	3	3	3	3	3	3	3	3	3	3	3	3
COG0736	Phosphopantetheinyl transferase (holo-ACP synthase)	I	1	1	1	1	1	1	1	1	1	1	1	1	1	1	1	1	1	1	1	1	1	1	1	1	1	1	1	1	1	1	1	1	1	1	1	1	1	1	1
COG0737	2',3'-cyclic-nucleotide 2'-phosphodiesterase/5'- or 3'-nucleotidase, 5'-nucleotidase family	FV	2	2	3	3	3	2	3	4	3	3	3	3	4	3	3	2	3	2	3	3	3	3	3	3	3	1	1	1	1	1	1	3	1	1	1	1	2	3	2
COG0738	Fucose permease	G	1	1	0	0	0	0	0	0	0	0	0	0	0	0	0	0	0	0	0	0	0	0	0	0	0	0	0	0	1	0	0	0	0	0	1	0	1	0	1
COG0739	Murein DD-endopeptidase MepM and murein hydrolase activator NlpD, contain LysM domain	M	2	2	0	0	0	0	0	0	0	0	0	0	1	0	0	0	0	0	0	0	0	0	0	0	0	0	0	0	0	0	0	0	0	0	0	0	1	0	1
COG0740	ATP-dependent protease ClpP, protease subunit	O	1	1	1	1	1	1	1	1	1	1	2	2	1	1	1	1	1	2	1	2	1	1	1	1	1	1	1	1	1	1	1	1	1	1	1	1	2	1	1
COG0741	Soluble lytic murein transglycosylase and related regulatory proteins (some contain LysM/invasin domains)	M	0	0	0	0	0	0	0	0	0	0	0	0	0	0	0	0	0	0	0	0	0	0	0	0	0	0	0	0	0	0	0	0	0	0	0	0	0	0	0
COG0742	16S rRNA G966 N2-methylase RsmD	J	1	1	1	1	1	1	1	1	1	1	1	1	1	1	1	1	1	1	1	1	1	1	1	1	1	1	1	1	1	1	1	1	1	1	1	1	1	1	1
COG0743	1-deoxy-D-xylulose 5-phosphate reductoisomerase	I	0	0	0	0	0	0	0	0	0	0	0	0	0	0	0	0	0	0	0	0	0	0	0	0	0	0	0	0	0	0	0	0	0	0	0	0	0	0	0
COG0744	Membrane carboxypeptidase (penicillin-binding protein)	M	3	3	3	3	3	3	3	3	3	3	3	3	3	3	3	3	3	3	3	3	3	3	3	3	3	3	3	3	3	3	3	3	3	3	3	3	3	3	3
COG0745	DNA-binding response regulator, OmpR family, contains REC and winged-helix (wHTH) domain	KT	17	17	11	11	11	10	12	12	12	12	11	12	12	12	11	11	12	11	12	11	10	11	11	12	11	11	10	10	11	11	10	12	11	11	11	11	15	12	15
COG0746	Molybdopterin-guanine dinucleotide biosynthesis protein A	H	0	0	1	1	1	0	1	1	1	1	1	1	1	1	1	1	1	1	1	1	1	1	1	1	1	0	0	0	0	0	0	1	0	0	0	0	0	1	0
COG0747	ABC-type transport system, periplasmic component	E	3	3	1	1	1	1	1	1	1	1	1	1	1	1	1	1	1	1	1	1	1	1	1	1	1	1	1	1	1	1	1	1	1	1	1	1	4	1	3
COG0748	Putative heme iron utilization protein	P	0	0	0	0	0	0	0	0	0	0	0	0	0	0	0	0	0	0	0	0	0	0	0	0	0	0	0	0	0	0	0	0	0	0	0	0	0	0	0
COG0749	DNA polymerase I - 3'-5' exonuclease and polymerase domains	L	1	1	1	1	1	1	1	1	1	1	1	1	1	1	1	2	1	1	1	1	1	1	1	1	1	1	1	1	1	1	1	1	1	1	1	1	1	1	1
COG0750	Membrane-associated protease RseP, regulator of RpoE activity	KO	1	1	1	1	1	1	1	1	1	1	1	1	1	1	1	1	1	1	1	1	1	1	1	1	1	1	1	1	1	1	1	1	1	1	1	1	1	1	1
COG0751	Glycyl-tRNA synthetase, beta subunit	J	1	1	1	1	1	1	1	1	1	1	1	1	1	1	1	1	1	1	1	1	1	1	1	1	1	1	1	1	1	1	1	1	1	1	1	1	1	1	1
COG0752	Glycyl-tRNA synthetase, alpha subunit	J	1	1	1	1	1	1	1	1	1	1	1	1	1	1	1	1	1	1	1	1	1	1	1	1	1	1	1	1	1	1	1	1	1	1	1	1	1	1	1
COG0753	Catalase	P	0	0	1	1	1	0	1	1	1	1	1	1	1	1	1	1	1	1	1	1	1	1	1	1	1	0	0	0	0	0	0	1	0	0	0	0	0	1	0
COG0754	Glutathionylspermidine synthase	E	0	0	0	0	0	0	0	0	0	0	0	0	0	0	0	0	0	0	0	0	0	0	0	0	0	0	0	0	0	0	0	0	0	0	0	0	0	0	0
COG0755	ABC-type transport system involved in cytochrome c biogenesis, permease component	O	0	0	0	0	0	0	0	0	0	0	0	0	0	0	0	0	0	0	0	0	0	0	0	0	0	0	0	0	0	0	0	0	0	0	0	0	0	0	0
COG0756	dUTPase	FV	1	1	1	1	1	1	1	1	1	1	1	1	1	1	1	1	1	1	1	1	1	1	1	1	1	1	1	1	1	1	1	1	1	1	1	1	1	1	1
COG0757	3-dehydroquinate dehydratase	E	0	0	0	0	0	0	0	0	0	0	0	0	0	0	0	0	0	0	0	0	0	0	0	0	0	0	0	0	0	0	0	0	0	0	0	0	0	0	0
COG0758	Predicted Rossmann fold nucleotide-binding protein DprA/Smf involved in DNA uptake	L	1	1	1	1	1	1	1	1	1	1	1	1	1	1	1	1	1	1	1	1	1	1	1	1	1	1	1	0	1	1	1	1	1	1	1	1	1	1	1
COG0759	Membrane-anchored protein YidD, putatitve component of membrane protein insertase Oxa1/YidC/SpoIIIJ	M	1	1	1	1	1	1	1	1	1	1	1	1	1	1	1	1	1	1	1	1	1	1	1	1	1	1	1	1	1	1	1	1	1	1	1	1	1	1	1
COG0760	Parvulin-like peptidyl-prolyl isomerase	O	1	1	1	1	1	3	1	1	1	1	1	1	1	1	1	1	1	1	1	1	1	1	1	1	1	3	3	3	3	3	3	1	3	3	3	3	1	1	1
COG0761	4-Hydroxy-3-methylbut-2-enyl diphosphate reductase IspH	I	0	0	0	0	0	0	0	0	0	0	0	0	0	0	0	0	0	0	0	0	0	0	0	0	0	0	0	0	0	0	0	0	0	0	0	0	0	0	0
COG0762	Uncharacterized conserved protein YggT, Ycf19 family	S	1	1	1	1	1	0	1	1	1	1	1	1	1	1	1	1	1	1	1	1	1	1	1	1	1	0	0	0	0	0	0	1	0	0	0	0	0	1	0
COG0763	Lipid A disaccharide synthetase	M	0	0	0	0	0	0	0	0	0	0	0	0	0	0	0	0	0	0	0	0	0	0	0	0	0	0	0	0	0	0	0	0	0	0	0	0	0	0	0
COG0764	3-hydroxymyristoyl/3-hydroxydecanoyl-(acyl carrier protein) dehydratase	I	2	2	2	2	2	2	2	2	2	2	3	2	2	2	2	2	2	2	2	2	2	2	2	2	2	2	2	2	2	2	2	2	2	2	2	2	2	2	2
COG0765	ABC-type amino acid transport system, permease component	E	8	8	6	6	6	6	6	6	6	6	6	6	6	6	6	6	6	6	6	6	6	6	6	6	6	6	6	6	6	6	6	6	6	6	6	6	10	6	8
COG0766	UDP-N-acetylglucosamine enolpyruvyl transferase	M	2	2	2	2	2	2	2	2	2	2	2	2	2	2	2	2	2	2	2	2	2	2	2	2	2	2	2	2	2	2	2	2	2	2	2	2	2	2	2
COG0767	ABC-type transporter Mla maintaining outer membrane lipid asymmetry, permease component MlaE	M	0	0	0	0	0	0	0	0	0	0	0	0	0	0	0	0	0	0	0	0	0	0	0	0	0	0	0	0	0	0	0	0	0	0	0	0	0	0	0
COG0768	Cell division protein FtsI/penicillin-binding protein 2	DM	4	4	3	3	3	3	3	3	3	3	3	3	3	3	3	3	3	3	3	3	3	3	3	3	3	3	3	3	3	3	3	3	3	3	3	3	3	3	3
COG0769	UDP-N-acetylmuramyl tripeptide synthase	M	2	2	2	2	2	2	2	2	2	2	2	2	2	2	2	2	2	2	2	2	2	2	2	2	2	2	2	2	2	2	2	2	2	2	2	2	2	2	2
COG0770	UDP-N-acetylmuramyl pentapeptide synthase	M	1	1	1	1	1	1	1	1	1	1	1	1	1	1	1	1	1	1	1	1	1	1	1	1	1	1	1	1	1	1	1	1	1	1	1	1	1	1	1
COG0771	UDP-N-acetylmuramoylalanine-D-glutamate ligase	M	1	1	1	1	1	1	1	1	1	1	1	1	1	1	1	1	1	1	1	1	1	1	1	1	1	1	1	1	1	1	1	1	1	1	1	1	1	1	1
COG0772	Bacterial cell division protein FtsW, lipid II flippase	D	4	4	4	4	4	3	4	4	4	4	4	4	4	4	4	4	4	4	4	4	4	4	4	4	4	3	3	3	3	3	3	4	3	3	3	3	4	4	4
COG0773	UDP-N-acetylmuramate-alanine ligase	M	1	1	1	1	1	1	1	1	1	1	1	1	1	1	1	1	1	1	1	1	1	1	1	1	1	1	1	1	1	1	1	1	1	1	1	1	1	1	1
COG0774	UDP-3-O-acyl-N-acetylglucosamine deacetylase	M	0	0	0	0	0	0	0	0	0	0	0	0	0	0	0	0	0	0	0	0	0	0	0	0	0	0	0	0	0	0	0	0	0	0	0	0	0	0	0
COG0775	Nucleoside phosphorylase	F	1	1	2	1	1	1	1	1	1	1	2	1	2	1	1	1	1	1	1	2	1	1	1	1	2	1	1	1	1	1	1	1	1	1	1	1	1	1	1
COG0776	Bacterial nucleoid DNA-binding protein	L	1	1	1	1	1	1	1	1	1	1	1	1	1	1	1	1	1	1	1	1	1	1	1	1	1	1	1	1	1	1	1	1	1	1	1	1	1	1	1
COG0777	Acetyl-CoA carboxylase beta subunit	I	1	1	1	1	1	1	1	1	1	1	1	1	1	1	1	1	1	1	1	1	1	1	1	1	1	2	2	2	2	2	2	1	2	2	2	2	1	1	1
COG0778	Nitroreductase	C	4	4	3	3	3	1	3	3	3	3	3	3	3	3	3	3	3	3	3	3	3	3	3	3	3	1	1	1	1	1	1	3	1	1	1	1	3	3	3
COG0779	Ribosome maturation factor RimP	J	1	1	1	1	1	1	1	1	1	1	1	1	1	1	1	1	1	1	1	1	1	1	1	1	1	1	1	1	1	1	1	1	1	1	1	1	1	1	1
COG0780	NADPH-dependent 7-cyano-7-deazaguanine reductase QueF, C-terminal domain, T-fold superfamily	J	0	0	0	0	0	0	0	0	0	0	0	0	0	0	0	0	0	0	0	0	0	0	0	0	0	0	0	0	0	0	0	0	0	0	0	0	0	0	0
COG0781	Transcription termination factor NusB	K	1	1	1	1	1	1	1	1	1	1	1	1	1	1	1	1	1	1	1	1	1	1	1	1	1	1	1	1	1	1	1	1	1	1	1	1	1	1	1
COG0782	Transcription elongation factor, GreA/GreB family	K	1	1	1	1	1	1	1	1	1	1	1	1	1	1	1	1	1	1	1	1	1	1	1	1	1	1	1	1	1	1	1	1	1	1	1	1	1	1	1
COG0783	DNA-binding ferritin-like protein (oxidative damage protectant)	PV	1	1	1	1	1	1	2	1	2	2	1	1	1	1	1	1	1	1	1	1	1	1	1	1	1	1	1	1	2	1	1	1	1	1	1	1	3	2	1
COG0784	CheY chemotaxis protein or a CheY-like REC (receiver) domain	T	0	0	0	0	0	0	0	0	0	0	0	0	0	0	0	0	0	0	0	0	0	0	0	0	0	0	0	0	0	0	0	0	0	0	0	0	1	0	0
COG0785	Cytochrome c biogenesis protein CcdA	CO	0	0	0	0	0	0	0	0	0	0	0	0	0	0	0	0	0	0	0	0	0	0	0	0	0	0	0	0	0	0	0	0	0	0	0	0	0	0	0
COG0786	Na+/glutamate symporter	E	0	0	1	1	1	0	1	1	1	1	1	1	1	1	1	1	1	1	1	1	1	1	1	1	1	0	0	0	0	0	0	1	0	0	0	0	0	1	0
COG0787	Alanine racemase	M	2	2	1	1	1	1	1	1	1	1	1	1	1	1	1	1	1	1	1	1	1	1	1	1	1	1	1	1	1	1	1	1	1	1	1	1	2	1	2
COG0788	Formyltetrahydrofolate hydrolase	F	0	0	0	0	0	0	0	0	0	0	0	0	0	0	0	0	0	0	0	0	0	0	0	0	0	0	0	0	0	0	0	0	0	0	0	0	0	0	0
COG0789	DNA-binding transcriptional regulator, MerR family	K	11	11	4	4	3	3	3	4	4	4	6	4	3	4	4	4	5	4	4	4	3	3	4	6	5	4	4	4	5	4	4	4	4	4	4	4	5	4	6
COG0790	TPR repeat	T	0	0	0	0	0	0	0	0	0	0	0	0	0	0	0	0	0	0	0	0	0	0	0	0	0	0	0	0	0	0	0	0	0	0	0	0	0	0	0
COG0791	Cell wall-associated hydrolase, NlpC family	M	1	1	1	1	1	1	1	1	1	1	0	1	0	1	1	1	0	1	1	0	0	1	1	0	0	0	0	0	0	0	0	1	0	0	0	0	1	1	1
COG0792	Predicted endonuclease distantly related to archaeal Holliday junction resolvase	L	0	0	0	0	0	0	0	0	0	0	0	0	0	0	0	0	0	0	0	0	0	0	0	0	0	0	0	0	0	0	0	0	0	0	0	0	0	0	0
COG0793	C-terminal processing protease CtpA/Prc, contains a PDZ domain	O	1	1	1	1	1	0	1	1	1	1	1	1	1	1	1	1	1	1	1	1	1	1	1	1	1	0	0	0	0	0	0	1	0	0	0	0	1	1	1
COG0794	D-arabinose 5-phosphate isomerase GutQ	GM	0	0	0	3	0	0	0	0	0	0	0	0	0	0	3	0	0	0	0	0	0	0	0	0	0	1	1	0	1	1	1	0	1	1	0	1	2	0	2
COG0795	Lipopolysaccharide export LptBFGC system, permease protein LptF	MN	0	0	0	0	0	0	0	0	0	0	0	0	0	0	0	0	0	0	0	0	0	0	0	0	0	0	0	0	0	0	0	0	0	0	0	0	0	0	0
COG0796	Glutamate racemase	M	1	1	1	1	1	1	1	1	1	1	1	1	1	1	1	1	1	1	1	1	1	1	1	1	1	1	1	1	1	1	1	1	1	1	1	1	1	1	1
COG0797	Rare lipoprotein A, peptidoglycan hydrolase digesting "naked" glycans, contains C-terminal SPOR domain	M	0	0	0	0	0	0	0	0	0	0	0	0	0	0	0	0	0	0	0	0	0	0	0	0	0	0	0	0	0	0	0	0	0	0	0	0	0	0	0
COG0798	Arsenite efflux pump ArsB, ACR3 family	P	0	0	0	0	0	0	0	0	0	0	0	0	0	0	0	0	0	0	0	0	0	0	0	0	0	0	0	0	2	0	0	0	0	0	0	0	0	0	0
COG0799	Ribosomal silencing factor RsfS, regulates association of 30S and 50S subunits	J	1	1	0	0	0	1	0	0	0	0	0	0	0	0	0	0	0	0	0	0	0	0	0	0	0	1	1	1	1	1	1	0	1	1	1	1	1	0	1
COG0800	2-keto-3-deoxy-6-phosphogluconate aldolase	G	3	3	2	2	2	0	2	4	2	2	2	3	4	3	2	2	2	2	3	2	2	4	2	2	5	2	1	1	1	1	1	3	1	1	1	2	6	2	4
COG0801	7,8-dihydro-6-hydroxymethylpterin-pyrophosphokinase	H	0	0	1	1	1	0	1	1	1	1	1	1	1	1	1	1	1	1	1	1	1	1	1	1	1	0	0	0	0	0	0	1	0	0	0	0	0	1	0
COG0802	tRNA A37 threonylcarbamoyladenosine biosynthesis protein TsaE	J	1	1	1	1	1	1	1	1	1	1	1	1	1	1	1	1	1	1	1	1	1	1	1	1	1	1	1	1	1	1	1	1	1	1	1	1	1	1	1
COG0803	ABC-type Zn uptake system ZnuABC, Zn-binding component ZnuA	P	2	2	2	3	3	3	3	3	3	3	2	3	2	3	2	2	3	2	3	2	2	3	2	2	2	4	4	3	3	4	3	3	4	4	4	4	2	3	2
COG0804	Urease alpha subunit	E	1	1	0	0	0	0	0	0	0	0	0	0	0	0	0	0	0	0	0	0	0	0	0	0	0	0	0	0	0	0	0	0	0	0	0	0	0	0	0
COG0805	Sec-independent protein secretion pathway component TatC	U	0	0	0	0	0	0	0	0	0	0	0	0	0	0	0	0	0	0	0	0	0	0	0	0	0	0	0	0	0	0	0	0	0	0	0	0	0	0	0
COG0806	Ribosomal 30S subunit maturation factor RimM, required for 16S rRNA processing	J	1	1	1	1	1	1	1	1	1	1	1	1	1	1	1	1	1	1	1	1	1	1	1	1	1	1	1	1	1	1	1	1	1	1	1	1	1	1	1
COG0807	GTP cyclohydrolase II	H	0	0	0	0	0	0	0	0	0	0	0	0	0	0	0	0	0	0	0	0	0	0	0	0	0	0	0	0	0	0	0	0	0	0	0	0	0	0	0
COG0809	S-adenosylmethionine:tRNA-ribosyltransferase-isomerase (queuine synthetase)	J	1	1	1	1	1	1	1	1	1	1	1	1	1	1	1	1	1	1	1	1	1	1	1	1	1	1	1	1	1	1	1	1	1	1	1	1	1	1	1
COG0810	Periplasmic protein TonB, links inner and outer membranes	M	0	0	0	0	0	0	0	0	0	0	0	0	0	0	0	0	0	0	0	0	0	0	0	0	0	0	0	0	0	0	0	0	0	0	0	0	0	0	0
COG0811	Biopolymer transport protein ExbB/TolQ	U	0	0	0	0	0	0	0	0	0	0	0	0	0	0	0	0	0	0	0	0	0	0	0	0	0	0	0	0	0	0	0	0	0	0	0	0	0	0	0
COG0812	UDP-N-acetylenolpyruvoylglucosamine reductase	M	1	1	2	1	1	1	2	1	2	2	2	1	1	1	1	2	2	2	1	2	1	2	2	1	2	1	1	1	1	1	1	1	1	1	1	1	1	2	1
COG0813	Purine-nucleoside phosphorylase	F	1	1	1	1	1	1	1	1	1	1	1	1	1	1	1	1	1	1	1	1	1	1	1	1	1	1	1	1	1	1	1	1	1	1	1	1	1	1	1
COG0814	Amino acid permease	E	0	0	0	0	0	0	0	0	0	0	0	0	0	0	0	0	0	0	0	0	0	0	0	0	0	0	0	0	0	0	0	0	0	0	0	0	0	0	0
COG0815	Apolipoprotein N-acyltransferase	M	0	0	0	0	0	0	0	0	0	0	0	0	0	0	0	0	0	0	0	0	0	0	0	0	0	0	0	0	0	0	0	0	0	0	0	0	0	0	0
COG0816	RNase H-fold protein, predicted Holliday junction resolvase in Firmicutes and mycoplasms, involved in anti-termination at Rho-dependent terminators	K	1	1	1	1	1	1	1	1	1	1	1	1	1	1	1	1	1	1	1	1	1	1	1	1	1	1	1	1	1	1	1	1	1	1	1	1	1	1	1
COG0817	Holliday junction resolvasome RuvABC endonuclease subunit	L	0	0	0	0	0	0	0	0	0	0	0	0	0	0	0	0	0	0	0	0	0	0	0	0	0	0	0	0	0	0	0	0	0	0	0	0	0	0	0
COG0818	Diacylglycerol kinase	I	1	1	1	1	1	1	1	1	1	1	1	1	1	1	1	1	1	1	1	1	1	1	1	1	1	1	1	1	1	1	1	1	1	1	1	1	1	1	1
COG0819	Thiaminase	H	0	0	1	1	1	0	1	1	1	1	1	1	1	1	1	1	1	1	1	1	1	1	1	1	1	0	0	0	0	0	0	1	0	0	0	0	0	1	0
COG0820	Adenine C2-methylase RlmN of 23S rRNA A2503 and tRNA A37	J	1	1	1	1	1	1	1	1	1	1	1	1	1	1	1	1	1	1	1	1	1	1	1	1	1	1	1	1	1	1	1	1	1	1	1	1	1	1	1
COG0821	4-hydroxy-3-methylbut-2-en-1-yl diphosphate synthase IspG/GcpE	I	0	0	0	0	0	0	0	0	0	0	0	0	0	0	0	0	0	0	0	0	0	0	0	0	0	0	0	0	0	0	0	0	0	0	0	0	0	0	0
COG0822	NifU homolog involved in Fe-S cluster formation	O	1	1	1	1	1	1	1	1	1	1	1	1	1	1	1	1	1	1	1	1	1	1	1	1	1	1	1	1	1	1	1	1	1	1	1	1	1	1	1
COG0823	Periplasmic component of the Tol biopolymer transport system	U	0	0	0	0	0	0	0	0	0	0	0	0	0	0	0	0	0	0	0	0	0	0	0	0	0	0	0	0	0	0	0	0	0	0	0	0	0	0	0
COG0824	Acyl-CoA thioesterase FadM	I	1	1	0	0	0	1	0	0	0	0	1	0	0	0	0	0	0	0	0	0	0	0	0	0	0	1	1	1	1	1	1	0	1	1	1	1	1	0	1
COG0825	Acetyl-CoA carboxylase alpha subunit	I	1	1	1	1	1	1	1	1	1	1	2	1	1	1	1	1	1	1	1	1	1	1	1	1	1	1	1	1	1	1	1	1	1	1	1	1	1	1	1
COG0826	Collagenase-like protease, PrtC family	O	2	2	2	2	2	2	2	2	2	2	2	2	2	2	2	2	2	2	2	2	2	2	2	2	2	2	2	2	2	2	2	2	2	2	2	2	2	2	2
COG0827	Adenine-specific DNA methylase	L	1	1	1	1	1	1	1	1	1	1	1	1	1	1	1	1	1	1	1	1	1	1	1	1	1	1	1	1	1	1	1	1	1	1	1	1	1	1	1
COG0828	Ribosomal protein S21	J	0	0	0	0	0	0	0	0	0	0	0	0	0	0	0	0	0	0	0	0	0	0	0	0	0	0	0	0	0	0	0	0	0	0	0	0	0	0	0
COG0829	Urease accessory protein UreH	O	1	1	0	0	0	0	0	0	0	0	0	0	0	0	0	0	0	0	0	0	0	0	0	0	0	0	0	0	0	0	0	0	0	0	0	0	0	0	0
COG0830	Urease accessory protein UreF	O	1	1	0	0	0	0	0	0	0	0	0	0	0	0	0	0	0	0	0	0	0	0	0	0	0	0	0	0	0	0	0	0	0	0	0	0	0	0	0
COG0831	Urease gamma subunit	E	1	1	0	0	0	0	0	0	0	0	0	0	0	0	0	0	0	0	0	0	0	0	0	0	0	0	0	0	0	0	0	0	0	0	0	0	0	0	0
COG0832	Urease beta subunit	E	1	1	0	0	0	0	0	0	0	0	0	0	0	0	0	0	0	0	0	0	0	0	0	0	0	0	0	0	0	0	0	0	0	0	0	0	0	0	0
COG0833	Amino acid permease	E	0	0	0	0	0	0	0	0	0	0	0	0	0	0	0	0	0	0	0	0	0	0	0	0	0	0	0	0	0	0	0	0	0	0	0	0	0	0	0
COG0834	ABC-type amino acid transport/signal transduction system, periplasmic component/domain	ET	4	4	2	2	2	3	2	2	2	2	2	2	2	2	2	2	2	2	2	2	2	2	2	2	2	3	3	3	3	3	3	2	3	3	3	3	5	2	4
COG0835	Chemotaxis signal transduction protein	NT	2	2	0	0	0	0	0	0	0	0	0	0	0	0	0	0	0	0	0	0	0	0	0	0	0	0	0	0	0	0	0	0	0	0	0	0	2	0	2
COG0836	Mannose-1-phosphate guanylyltransferase	M	0	0	0	0	0	1	0	0	0	0	0	0	0	0	0	0	0	0	0	0	0	0	0	0	0	1	1	0	0	1	1	0	1	1	1	1	0	0	0
COG0837	Glucokinase	G	0	0	0	0	0	0	0	0	0	0	0	0	0	0	0	0	0	0	0	0	0	0	0	0	0	0	0	0	0	0	0	0	0	0	0	0	0	0	0
COG0838	NADH:ubiquinone oxidoreductase subunit 3 (chain A)	C	0	0	0	0	0	0	0	0	0	0	0	0	0	0	0	0	0	0	0	0	0	0	0	0	0	0	0	0	0	0	0	0	0	0	0	0	0	0	0
COG0839	NADH:ubiquinone oxidoreductase subunit 6 (chain J)	C	0	0	0	0	0	0	0	0	0	0	0	0	0	0	0	0	0	0	0	0	0	0	0	0	0	0	0	0	0	0	0	0	0	0	0	0	0	0	0
COG0840	Methyl-accepting chemotaxis protein	NT	2	2	0	0	0	0	0	0	0	0	0	0	0	0	0	0	0	0	0	0	0	0	0	0	0	0	0	0	0	0	0	0	0	0	0	0	2	0	1
COG0841	Multidrug efflux pump subunit AcrB	V	0	0	0	0	0	0	0	0	0	0	0	0	0	0	0	0	0	0	0	0	0	0	0	0	0	0	0	0	0	0	0	0	0	0	0	0	0	0	0
COG0842	ABC-type multidrug transport system, permease component	V	0	0	0	0	0	0	0	0	0	0	0	0	0	0	0	0	0	0	0	0	0	0	0	0	0	0	0	0	0	0	0	0	0	0	0	0	1	0	2
COG0843	Heme/copper-type cytochrome/quinol oxidase, subunit 1	C	0	0	0	0	0	0	0	0	0	0	0	0	0	0	0	0	0	0	0	0	0	0	0	0	0	0	0	0	0	0	0	0	0	0	0	0	0	0	0
COG0845	Multidrug efflux pump subunit AcrA (membrane-fusion protein)	MV	0	0	2	2	2	0	2	2	2	2	2	2	2	2	2	2	2	2	2	2	2	2	2	2	2	0	0	0	0	0	0	2	0	0	0	0	0	2	0
COG0846	NAD-dependent protein deacetylase, SIR2 family	O	1	1	1	1	1	1	1	1	1	1	1	1	1	1	1	1	1	1	1	1	1	1	1	1	1	1	1	1	1	1	1	1	1	1	1	1	1	1	1
COG0847	DNA polymerase III, epsilon subunit or related 3'-5' exonuclease	L	0	0	0	0	0	1	0	0	0	0	0	0	0	0	0	0	0	0	0	0	0	0	0	0	0	1	1	1	1	1	1	0	1	1	1	1	1	0	1
COG0848	Biopolymer transport protein ExbD	U	0	0	0	0	0	0	0	0	0	0	0	0	0	0	0	0	0	0	0	0	0	0	0	0	0	0	0	0	0	0	0	0	0	0	0	0	0	0	0
COG0849	Cell division ATPase FtsA	D	1	1	1	1	1	1	1	1	1	1	1	1	1	1	1	1	1	1	1	1	1	1	1	1	1	1	1	1	1	1	1	1	1	1	1	1	1	1	1
COG0850	Septum formation inhibitor MinC	D	0	0	0	0	0	0	0	0	0	0	0	0	0	0	0	0	0	0	0	0	0	0	0	0	0	0	0	0	0	0	0	0	0	0	0	0	0	0	0
COG0851	Septum formation topological specificity factor MinE	D	0	0	0	0	0	0	0	0	0	0	0	0	0	0	0	0	0	0	0	0	0	0	0	0	0	0	0	0	0	0	0	0	0	0	0	0	0	0	0
COG0852	NADH:ubiquinone oxidoreductase 27 kD subunit (chain C)	C	0	0	0	0	0	0	0	0	0	0	0	0	0	0	0	0	0	0	0	0	0	0	0	0	0	0	0	0	0	0	0	0	0	0	0	0	0	0	0
COG0853	Aspartate 1-decarboxylase	H	0	0	0	1	0	0	0	0	0	0	1	0	1	0	1	0	0	0	0	0	0	1	0	0	0	1	1	0	0	1	0	0	1	1	0	1	0	0	0
COG0854	Pyridoxine 5'-phosphate synthase PdxJ	H	0	0	0	0	0	0	0	0	0	0	0	0	0	0	0	0	0	0	0	0	0	0	0	0	0	0	0	0	0	0	0	0	0	0	0	0	0	0	0
COG0855	Polyphosphate kinase	P	0	0	0	0	0	0	0	0	0	0	0	0	0	0	0	0	0	0	0	0	0	0	0	0	0	0	0	0	0	0	0	0	0	0	0	0	0	0	0
COG0856	Orotate phosphoribosyltransferase homolog	F	0	0	0	0	0	0	0	0	0	0	0	0	0	0	0	0	0	0	0	0	0	0	0	0	0	0	0	0	0	0	0	0	0	0	0	0	0	0	0
COG0857	BioD-like N-terminal domain of phosphotransacetylase	R	0	0	0	0	0	0	0	0	0	0	0	0	0	0	0	0	0	0	0	0	0	0	0	0	0	0	0	0	0	0	0	0	0	0	0	0	0	0	0
COG0858	Ribosome-binding factor A	J	1	1	1	1	1	1	1	1	1	1	1	1	1	1	1	1	1	1	1	1	1	1	1	1	1	1	1	1	1	1	1	1	1	1	1	1	1	1	1
COG0859	ADP-heptose:LPS heptosyltransferase	M	0	0	0	0	0	0	0	0	0	0	0	0	0	0	0	0	0	0	0	0	0	0	0	0	0	0	0	0	0	0	0	0	0	0	0	0	0	0	0
COG0860	N-acetylmuramoyl-L-alanine amidase	M	2	2	0	0	0	1	0	0	0	0	0	0	0	0	0	0	0	0	0	0	0	0	0	0	0	1	1	1	1	1	1	0	1	1	1	1	0	0	0
COG0861	Membrane protein TerC, possibly involved in tellurium resistance	P	0	0	0	0	0	0	0	0	0	0	0	0	0	0	0	0	0	0	0	0	0	0	0	0	0	0	0	0	0	0	0	0	0	0	0	0	0	0	0
COG0863	DNA modification methylase	L	1	1	0	1	0	0	1	0	1	1	0	2	1	1	2	1	0	0	1	0	0	1	0	0	0	0	0	0	0	0	0	1	0	0	0	0	0	1	1
COG0864	Metal-responsive transcriptional regulator, contains CopG/Arc/MetJ DNA-binding domain	K	0	0	0	0	0	0	0	0	0	0	0	0	0	0	0	0	0	0	0	0	0	0	0	0	0	0	0	0	0	0	0	0	0	0	0	0	0	0	0
COG1001	Adenine deaminase	F	0	0	1	1	1	1	1	1	1	1	1	1	1	1	1	1	1	1	1	1	1	1	1	1	1	1	1	1	1	1	1	1	1	1	1	1	0	1	0
COG1002	Type II restriction/modification system, DNA methylase subunit YeeA	V	0	0	0	0	0	0	0	0	0	0	0	0	0	0	0	0	0	0	0	0	0	0	0	0	0	0	0	0	0	0	0	0	0	0	0	0	0	0	0
COG1003	Glycine cleavage system protein P (pyridoxal-binding), C-terminal domain	E	0	0	0	0	0	0	0	0	0	0	0	0	0	0	0	0	0	0	0	0	0	0	0	0	0	0	0	0	0	0	0	0	0	0	0	0	0	0	0
COG1004	UDP-glucose 6-dehydrogenase	M	0	0	0	0	1	0	0	0	0	0	0	0	1	0	0	0	0	0	0	0	1	1	0	0	1	0	0	1	0	0	0	0	0	0	0	0	1	0	2
COG1005	NADH:ubiquinone oxidoreductase subunit 1 (chain H)	C	0	0	0	0	0	0	0	0	0	0	0	0	0	0	0	0	0	0	0	0	0	0	0	0	0	0	0	0	0	0	0	0	0	0	0	0	0	0	0
COG1006	Multisubunit Na+/H+ antiporter, MnhC subunit	P	0	0	0	0	0	0	0	0	0	0	0	0	0	0	0	0	0	0	0	0	0	0	0	0	0	0	0	0	0	0	0	0	0	0	0	0	0	0	0
COG1007	NADH:ubiquinone oxidoreductase subunit 2 (chain N)	C	0	0	0	0	0	0	0	0	0	0	0	0	0	0	0	0	0	0	0	0	0	0	0	0	0	0	0	0	0	0	0	0	0	0	0	0	0	0	0
COG1008	NADH:ubiquinone oxidoreductase subunit 4 (chain M)	C	0	0	0	0	0	0	0	0	0	0	0	0	0	0	0	0	0	0	0	0	0	0	0	0	0	0	0	0	0	0	0	0	0	0	0	0	0	0	0
COG1009	NADH:ubiquinone oxidoreductase subunit 5 (chain L)/Multisubunit Na+/H+ antiporter, MnhA subunit	CP	0	0	0	0	0	0	0	0	0	0	0	0	0	0	0	0	0	0	0	0	0	0	0	0	0	0	0	0	0	0	0	0	0	0	0	0	0	0	0
COG1010	Precorrin-3B methylase	H	0	0	0	0	0	0	0	0	0	0	0	0	0	0	0	0	0	0	0	0	0	0	0	0	0	0	0	0	0	0	0	0	0	0	0	0	0	0	0
COG1011	FMN phosphatase YigB, HAD superfamily	H	2	2	2	2	2	2	2	2	2	2	2	2	2	2	2	2	2	2	2	2	2	1	2	2	2	2	2	2	3	2	2	2	2	2	2	2	2	2	3
COG1012	Acyl-CoA reductase or other NAD-dependent aldehyde dehydrogenase	C	1	1	3	3	3	0	3	3	3	3	2	3	2	3	3	3	3	2	3	3	2	2	3	3	3	0	0	0	0	0	0	3	0	0	0	0	1	3	1
COG1013	Pyruvate:ferredoxin oxidoreductase or related 2-oxoacid:ferredoxin oxidoreductase, beta subunit	C	0	0	0	0	0	0	0	0	0	0	0	0	0	0	0	0	0	0	0	0	0	0	0	0	0	0	0	0	0	0	0	0	0	0	0	0	0	0	0
COG1014	Pyruvate:ferredoxin oxidoreductase or related 2-oxoacid:ferredoxin oxidoreductase, gamma subunit	C	0	0	0	0	0	0	0	0	0	0	0	0	0	0	0	0	0	0	0	0	0	0	0	0	0	0	0	0	0	0	0	0	0	0	0	0	0	0	0
COG1015	Phosphopentomutase	G	1	1	1	1	1	1	1	1	1	1	1	1	1	1	1	1	1	1	1	1	1	1	1	1	1	1	1	2	1	1	1	1	1	1	1	1	1	1	2
COG1017	Hemoglobin-like flavoprotein	C	0	0	0	0	0	0	0	0	0	0	0	0	0	0	0	0	0	0	0	0	0	0	0	0	0	0	0	0	0	0	0	0	0	0	0	0	0	0	0
COG1018	Ferredoxin-NADP reductase	C	0	0	0	0	0	0	0	0	0	0	0	0	0	0	0	0	0	0	0	0	0	0	0	0	0	0	0	0	0	0	0	0	0	0	0	0	0	0	0
COG1019	Phosphopantetheine adenylyltransferase	H	0	0	0	0	0	0	0	0	0	0	0	0	0	0	0	0	0	0	0	0	0	0	0	0	0	0	0	0	0	0	0	0	0	0	0	0	0	0	0
COG1020	Non-ribosomal peptide synthetase component F	Q	0	0	0	0	0	0	0	0	0	0	0	0	0	0	0	0	0	0	0	0	0	0	0	0	0	0	0	0	0	0	0	0	0	0	0	0	0	0	0
COG1021	Non-ribosomal peptide synthetase component E (peptide arylation enzyme)	Q	0	0	0	0	0	0	0	0	0	0	0	0	0	0	0	0	0	0	0	0	0	0	0	0	0	0	0	0	0	0	0	0	0	0	0	0	0	0	0
COG1022	Long-chain acyl-CoA synthetase (AMP-forming)	I	0	0	0	0	0	0	0	0	0	0	0	0	0	0	0	0	0	0	0	0	0	0	0	0	0	0	0	0	0	0	0	0	0	0	0	0	0	0	0
COG1023	6-phosphogluconate dehydrogenase (decarboxylating)	G	1	1	1	1	1	1	1	1	1	1	1	1	1	1	1	1	1	1	1	1	1	1	1	1	1	1	1	1	1	1	1	1	1	1	1	1	1	1	1
COG1024	Enoyl-CoA hydratase/carnithine racemase	I	0	0	0	0	0	0	0	0	0	0	0	0	0	0	0	0	0	0	0	0	0	0	0	0	0	0	0	0	0	0	0	0	0	0	0	0	0	0	0
COG1025	Secreted/periplasmic Zn-dependent peptidases, insulinase-like	O	0	0	0	0	0	0	0	0	0	0	0	0	0	0	0	0	0	0	0	0	0	0	0	0	0	0	0	0	0	0	0	0	0	0	0	0	0	0	0
COG1026	Zn-dependent peptidase, M16 (insulinase) family	O	0	0	0	0	0	0	0	0	0	0	0	0	0	0	0	0	0	0	0	0	0	0	0	0	0	0	0	0	0	0	0	0	0	0	0	0	0	0	0
COG1027	Aspartate ammonia-lyase	E	0	0	0	0	0	0	0	0	0	0	0	0	0	0	0	0	0	0	0	0	0	0	0	0	0	0	0	0	0	0	0	0	0	0	0	0	1	0	0
COG1028	NAD(P)-dependent dehydrogenase, short-chain alcohol dehydrogenase family	IQR	7	7	7	7	6	7	6	7	7	7	8	7	6	7	7	6	7	7	7	7	7	7	8	7	7	7	7	6	6	7	7	7	7	7	7	7	7	6	7
COG1029	Formylmethanofuran dehydrogenase subunit B	C	0	0	0	0	0	0	0	0	0	0	0	0	0	0	0	0	0	0	0	0	0	0	0	0	0	0	0	0	0	0	0	0	0	0	0	0	0	0	0
COG1030	Membrane-bound serine protease (ClpP class)	O	0	0	0	0	0	0	0	0	0	0	0	0	0	0	0	0	0	0	0	0	0	0	0	0	0	0	0	0	0	0	0	0	0	0	0	0	0	0	0
COG1031	Radical SAM superfamily enzyme with C-terminal helix-hairpin-helix motif	R	0	0	0	0	0	0	0	0	0	0	0	0	0	0	0	0	0	0	0	0	0	0	0	0	0	0	0	0	0	0	0	0	0	0	0	0	0	0	0
COG1032	Radical SAM superfamily enzyme YgiQ, UPF0313 family	R	0	0	0	0	0	0	0	0	0	0	0	0	0	0	0	0	0	0	0	0	0	0	0	0	0	0	0	0	0	0	0	0	0	0	0	0	0	0	0
COG1033	Predicted exporter protein, RND superfamily	R	0	0	0	0	0	0	0	0	0	0	0	0	0	0	0	0	0	0	0	0	0	0	0	0	0	0	0	0	0	0	0	0	0	0	0	0	0	0	0
COG1034	NADH dehydrogenase/NADH:ubiquinone oxidoreductase 75 kD subunit (chain G)	C	0	0	0	0	0	0	0	0	0	0	0	0	0	0	0	0	0	0	0	0	0	0	0	0	0	0	0	0	0	0	0	0	0	0	0	0	0	0	0
COG1035	Coenzyme F420-reducing hydrogenase, beta subunit	C	0	0	0	0	0	0	0	0	0	0	0	0	0	0	0	0	0	0	0	0	0	0	0	0	0	0	0	0	0	0	0	0	0	0	0	0	0	0	0
COG1036	Archaeal flavoprotein	C	0	0	0	0	0	0	0	0	0	0	0	0	0	0	0	0	0	0	0	0	0	0	0	0	0	0	0	0	0	0	0	0	0	0	0	0	0	0	0
COG1038	Pyruvate carboxylase	C	1	1	1	1	1	1	1	1	1	1	1	1	1	1	1	1	1	1	1	1	1	1	1	1	1	1	1	1	1	1	1	1	1	1	1	1	1	1	1
COG1039	Ribonuclease HIII	L	1	1	1	1	1	1	1	1	1	1	1	1	1	1	1	1	1	1	1	1	1	1	1	1	1	1	1	1	1	1	1	1	1	1	1	1	1	1	1
COG1040	Predicted amidophosphoribosyltransferases	R	1	1	1	1	1	1	1	1	1	1	1	1	1	1	1	1	1	1	1	1	1	1	1	1	1	1	1	1	1	1	1	1	1	1	1	1	1	1	1
COG1041	tRNA G10 N-methylase Trm11	J	0	0	0	0	0	0	0	0	0	0	0	0	0	0	0	0	0	0	0	0	0	0	0	0	0	0	0	0	0	0	0	0	0	0	0	0	0	0	0
COG1042	Acyl-CoA synthetase (NDP forming)	C	0	0	0	0	0	0	0	0	0	0	0	0	0	0	0	0	0	0	0	0	0	0	0	0	0	0	0	0	0	0	0	0	0	0	0	0	0	0	0
COG1043	Acyl-[acyl carrier protein]--UDP-N-acetylglucosamine O-acyltransferase	M	0	0	0	0	0	0	0	0	0	0	0	0	0	0	0	0	0	0	0	0	0	0	0	0	0	0	0	0	0	0	0	0	0	0	0	0	0	0	0
COG1044	UDP-3-O-[3-hydroxymyristoyl] glucosamine N-acyltransferase	M	0	0	0	0	0	0	0	0	0	0	0	0	0	0	0	0	0	0	0	0	0	0	0	0	0	0	0	0	0	0	0	0	0	0	0	0	0	0	0
COG1045	Serine acetyltransferase	E	1	1	1	1	1	1	1	1	1	1	1	1	1	1	1	1	1	1	1	1	1	1	1	1	1	1	1	1	1	1	1	1	1	1	1	1	2	1	1
COG1047	FKBP-type peptidyl-prolyl cis-trans isomerase 2	O	0	0	0	0	0	0	0	0	0	0	0	0	0	0	0	0	0	0	0	0	0	0	0	0	0	0	0	0	0	0	0	0	0	0	0	0	0	0	0
COG1048	Aconitase A	C	1	1	0	0	0	0	0	0	0	0	0	0	0	0	0	0	0	0	0	0	0	0	0	0	0	0	0	0	0	0	0	0	0	0	0	0	1	0	1
COG1049	Aconitase B	C	0	0	0	0	0	0	0	0	0	0	0	0	0	0	0	0	0	0	0	0	0	0	0	0	0	0	0	0	0	0	0	0	0	0	0	0	0	0	0
COG1051	ADP-ribose pyrophosphatase YjhB, NUDIX family	F	3	3	3	3	3	2	3	3	3	3	3	3	3	3	3	3	3	3	3	4	2	3	3	4	3	2	2	2	2	2	2	3	2	2	2	2	3	3	4
COG1052	Lactate dehydrogenase or related 2-hydroxyacid dehydrogenase	CHR	2	2	1	1	1	2	1	1	1	1	1	1	1	1	1	1	1	1	1	1	1	1	1	1	1	3	3	0	2	3	3	1	3	3	3	3	3	1	2
COG1053	Succinate dehydrogenase/fumarate reductase, flavoprotein subunit	C	3	3	1	1	1	1	1	1	1	1	1	1	1	1	1	1	1	1	1	1	1	1	1	1	1	1	1	1	1	1	1	1	1	1	1	1	2	1	2
COG1054	Predicted sulfurtransferase	R	1	1	1	1	1	1	1	1	1	1	1	1	1	1	1	1	1	1	1	1	1	1	1	1	1	1	1	1	1	1	1	1	1	1	1	1	1	1	1
COG1055	Na+/H+ antiporter NhaD or related arsenite permease	P	1	1	0	0	0	0	0	0	0	0	0	0	0	0	0	0	0	0	0	0	0	0	0	0	0	0	0	0	0	0	0	0	0	0	0	0	1	0	1
COG1056	Nicotinamide mononucleotide adenylyltransferase	H	0	0	0	0	0	0	0	0	0	0	0	0	0	0	0	0	0	0	0	0	0	0	0	0	0	0	0	0	0	0	0	0	0	0	0	0	0	0	0
COG1057	Nicotinic acid mononucleotide adenylyltransferase	H	1	1	1	1	1	1	1	1	1	1	1	1	1	1	1	1	1	1	1	1	1	1	1	1	1	1	1	1	1	1	1	1	1	1	1	1	1	1	1
COG1058	Predicted nucleotide-utilizing enzyme related to molybdopterin-biosynthesis enzyme MoeA	R	1	1	1	1	1	1	1	1	1	1	1	1	1	1	1	1	1	1	1	1	1	1	1	1	1	1	1	1	1	1	1	1	1	1	1	1	1	1	1
COG1059	Thermostable 8-oxoguanine DNA glycosylase	LV	0	0	0	0	0	0	0	0	0	0	0	0	0	0	0	0	0	0	0	0	0	0	0	0	0	0	0	0	0	0	0	0	0	0	0	0	0	0	0
COG1060	2-iminoacetate synthase ThiH (tyrosine cleavage enzyme, thamine biosynthesis)	H	0	0	0	0	0	0	0	0	0	0	0	0	0	0	0	0	0	0	0	0	0	0	0	0	0	0	0	0	0	0	0	0	0	0	0	0	0	0	0
COG1061	Superfamily II DNA or RNA helicase	KL	0	0	0	1	0	0	1	0	0	0	0	0	0	0	1	0	0	0	0	1	0	0	0	0	1	0	0	0	0	0	0	0	0	0	0	0	1	1	0
COG1062	Zn-dependent alcohol dehydrogenase	R	0	0	0	0	0	0	0	0	0	0	0	0	0	0	0	0	0	0	0	0	0	0	0	0	0	0	0	0	0	0	0	0	0	0	0	0	0	0	0
COG1063	Threonine dehydrogenase or related Zn-dependent dehydrogenase	ER	3	3	0	0	0	2	0	0	0	0	0	0	0	0	0	0	0	0	0	0	1	0	0	0	0	2	2	2	3	2	2	0	2	2	2	2	1	0	2
COG1064	D-arabinose 1-dehydrogenase, Zn-dependent alcohol dehydrogenase family	G	0	0	1	0	0	0	0	0	0	0	1	0	0	0	0	1	1	1	0	1	0	0	1	1	0	0	0	0	0	0	0	0	0	0	0	0	0	0	0
COG1066	Predicted ATP-dependent serine protease	O	1	1	1	1	1	1	1	1	1	1	1	1	1	1	1	1	1	1	1	1	1	1	1	1	1	1	1	1	1	1	1	1	1	1	1	1	1	1	1
COG1067	Predicted ATP-dependent protease	O	0	0	0	0	0	0	0	0	0	0	0	0	0	0	0	0	0	0	0	0	0	0	0	0	0	0	0	0	0	0	0	0	0	0	0	0	0	0	0
COG1069	Ribulose kinase	G	0	0	0	0	0	0	0	0	0	0	0	0	0	0	0	0	0	0	0	0	0	0	0	0	0	0	0	0	0	0	0	0	0	0	0	0	0	0	0
COG1070	Sugar (pentulose or hexulose) kinase	G	4	4	2	3	2	2	3	2	3	3	2	2	2	2	2	2	1	2	2	1	1	2	2	1	2	3	3	3	3	3	3	2	3	3	3	3	3	3	3
COG1071	TPP-dependent pyruvate or acetoin dehydrogenase subunit alpha	C	1	1	2	2	2	1	1	2	2	2	2	2	2	2	2	1	2	2	2	2	2	2	2	2	2	1	1	1	2	1	1	2	1	1	1	1	1	1	1
COG1072	Panthothenate kinase	H	1	1	1	1	1	1	1	1	1	1	1	1	1	1	1	1	1	1	1	1	1	1	1	1	1	1	1	1	1	1	1	1	1	1	1	1	1	1	1
COG1073	Fermentation-respiration switch protein FrsA, has esterase activity, DUF1100 family	T	4	4	2	2	2	3	2	2	2	2	3	2	2	2	2	2	2	2	2	2	2	2	2	3	2	3	3	3	4	3	3	2	3	3	3	3	2	2	1
COG1074	ATP-dependent exoDNAse (exonuclease V) beta subunit (contains helicase and exonuclease domains)	L	1	1	1	1	1	1	1	1	1	1	1	1	1	1	1	1	1	1	1	1	1	1	1	1	1	1	1	1	1	1	1	1	1	1	1	1	1	1	1
COG1075	Triacylglycerol esterase/lipase EstA, alpha/beta hydrolase fold	I	0	0	0	0	0	0	0	0	0	0	0	0	0	0	0	0	0	0	0	0	0	0	0	0	0	0	0	0	0	0	0	0	0	0	0	0	0	0	0
COG1076	DnaJ-domain-containing proteins 1	O	0	0	0	0	0	0	0	0	0	0	0	0	0	0	0	0	0	0	0	0	0	0	0	0	0	0	0	0	0	0	0	0	0	0	0	0	0	0	0
COG1077	Actin-like ATPase involved in cell morphogenesis	D	0	0	0	0	0	0	0	0	0	0	0	0	0	0	0	0	0	0	0	0	0	0	0	0	0	0	0	0	0	0	0	0	0	0	0	0	0	0	0
COG1078	HD superfamily phosphohydrolase	R	1	1	1	1	1	1	1	1	1	1	1	1	1	1	1	1	1	1	1	1	1	1	1	1	1	1	1	1	1	1	1	1	1	1	1	1	1	1	1
COG1079	ABC-type uncharacterized transport system, permease component	R	1	1	1	1	1	1	1	1	1	1	1	1	1	1	1	1	1	1	1	1	1	1	1	1	1	1	1	1	1	1	1	1	1	1	1	1	1	1	1
COG1080	Phosphoenolpyruvate-protein kinase (PTS system EI component in bacteria)	G	1	1	1	1	1	1	1	1	1	1	1	1	1	1	1	1	1	1	1	1	1	1	1	1	1	1	1	1	1	1	1	1	1	1	1	1	1	1	1
COG1082	Sugar phosphate isomerase/epimerase	G	5	5	2	2	2	2	2	2	2	2	1	2	1	2	2	2	1	1	2	1	0	1	2	1	2	3	3	3	3	3	3	2	3	3	3	3	3	2	3
COG1083	CMP-N-acetylneuraminic acid synthetase	M	0	0	0	0	0	0	0	0	0	0	0	0	0	0	0	0	0	0	0	0	0	0	0	0	0	1	1	0	0	1	0	0	0	1	1	1	0	0	0
COG1084	GTP-binding protein, GTP1/Obg family	R	0	0	0	0	0	0	0	0	0	0	0	0	0	0	0	0	0	0	0	0	0	0	0	0	0	0	0	0	0	0	0	0	0	0	0	0	0	0	0
COG1085	Galactose-1-phosphate uridylyltransferase	G	0	0	0	0	0	0	0	0	0	0	0	0	0	0	0	0	0	0	0	0	0	0	0	0	0	0	0	0	0	0	0	0	0	0	0	0	0	0	0
COG1086	NDP-sugar epimerase, includes UDP-GlcNAc-inverting 4,6-dehydratase FlaA1 and capsular polysaccharide biosynthesis protein EpsC	MO	1	1	0	0	0	0	0	0	0	0	0	0	0	0	0	0	0	0	0	0	1	0	0	0	0	0	0	1	0	0	0	0	0	0	0	0	1	0	1
COG1087	UDP-glucose 4-epimerase	M	1	1	1	2	0	2	2	2	2	2	2	2	0	2	2	2	2	0	2	2	2	2	0	2	0	2	2	2	2	2	1	0	1	2	2	2	1	2	1
COG1088	dTDP-D-glucose 4,6-dehydratase	M	0	0	1	1	1	1	1	1	1	1	1	1	1	1	1	1	1	1	1	1	1	1	1	1	1	1	1	1	1	1	1	1	1	1	1	1	0	1	2
COG1089	GDP-D-mannose dehydratase	M	0	0	0	0	0	0	0	0	0	0	0	0	0	0	0	0	0	0	0	0	0	0	0	0	0	0	0	0	0	0	0	0	0	0	0	0	0	0	0
COG1090	NAD dependent epimerase/dehydratase family enzyme	R	0	0	0	0	0	0	0	0	0	0	0	0	0	0	0	0	0	0	0	0	0	0	0	0	0	0	0	0	0	0	0	0	0	0	0	0	0	0	0
COG1091	dTDP-4-dehydrorhamnose reductase	M	0	0	1	1	1	1	1	1	1	1	1	1	1	1	1	1	1	1	1	1	1	1	1	1	1	1	1	1	1	1	1	1	1	1	1	1	0	1	2
COG1092	23S rRNA G2069 N7-methylase RlmK or C1962 C5-methylase RlmI	J	1	1	1	1	1	1	1	1	1	1	1	1	1	1	1	1	1	1	1	1	1	1	1	1	1	1	1	1	1	1	1	1	1	1	1	1	1	1	1
COG1093	Translation initiation factor 2, alpha subunit (eIF-2alpha)	J	0	0	0	0	0	0	0	0	0	0	0	0	0	0	0	0	0	0	0	0	0	0	0	0	0	0	0	0	0	0	0	0	0	0	0	0	0	0	0
COG1094	rRNA processing protein Krr1/Pno1, contains KH domain	J	0	0	0	0	0	0	0	0	0	0	0	0	0	0	0	0	0	0	0	0	0	0	0	0	0	0	0	0	0	0	0	0	0	0	0	0	0	0	0
COG1095	DNA-directed RNA polymerase, subunit E'/Rpb7	K	0	0	0	0	0	0	0	0	0	0	0	0	0	0	0	0	0	0	0	0	0	0	0	0	0	0	0	0	0	0	0	0	0	0	0	0	0	0	0
COG1096	Exosome complex RNA-binding protein Csl4, contains S1 and Zn-ribbon domains	J	0	0	0	0	0	0	0	0	0	0	0	0	0	0	0	0	0	0	0	0	0	0	0	0	0	0	0	0	0	0	0	0	0	0	0	0	0	0	0
COG1097	Exosome complex RNA-binding protein Rrp4, contains S1 and KH domains	J	0	0	0	0	0	0	0	0	0	0	0	0	0	0	0	0	0	0	0	0	0	0	0	0	0	0	0	0	0	0	0	0	0	0	0	0	0	0	0
COG1098	Predicted RNA-binding protein, contains ribosomal protein S1 (RPS1) domain	R	2	2	2	2	2	2	2	2	2	2	2	2	2	2	2	2	2	2	2	2	2	2	2	2	2	2	2	2	2	2	2	2	2	2	2	2	2	2	2
COG1099	Predicted metal-dependent hydrolase, TIM-barrel fold	R	0	0	0	0	0	0	0	0	0	0	0	0	0	0	0	0	0	0	0	0	0	0	0	0	0	0	0	0	0	0	0	0	0	0	0	0	0	0	0
COG1100	GTPase SAR1 family domain	R	0	0	0	0	0	0	0	0	0	0	0	0	0	0	0	0	0	0	0	0	0	0	0	0	0	0	0	0	0	0	0	0	0	0	0	0	0	0	0
COG1101	ABC-type uncharacterized transport system, ATPase component	R	2	2	1	1	1	2	1	1	1	1	1	1	1	1	1	1	1	1	1	1	1	1	1	1	1	2	2	2	2	2	2	1	2	2	2	2	2	1	2
COG1102	Cytidylate kinase	F	0	0	0	0	0	0	0	0	0	0	0	0	0	0	0	0	0	0	0	0	0	0	0	0	0	0	0	0	0	0	0	0	0	0	0	0	0	0	0
COG1103	Archaeal Cys-tRNA synthase (O-phospho-L-seryl-tRNA:Cys-tRNA synthase)	J	0	0	0	0	0	0	0	0	0	0	0	0	0	0	0	0	0	0	0	0	0	0	0	0	0	0	0	0	0	0	0	0	0	0	0	0	0	0	0
COG1104	Cysteine sulfinate desulfinase/cysteine desulfurase or related enzyme	E	2	2	2	2	2	2	2	2	2	2	2	2	2	2	2	2	2	2	2	2	2	2	2	2	2	2	2	2	2	2	2	2	2	2	2	2	2	2	2
COG1105	Fructose-1-phosphate kinase or kinase (PfkB)	G	1	1	3	3	4	2	3	4	3	3	3	5	4	5	3	3	3	3	5	3	3	3	3	3	4	1	1	2	3	1	1	5	1	1	2	1	2	3	3
COG1106	ATPase/GTPase, AAA15 family	R	0	0	0	0	0	0	0	0	0	0	1	1	0	1	0	0	1	1	1	1	0	0	0	1	0	0	0	0	0	0	0	1	0	0	0	0	0	0	0
COG1107	Archaea-specific RecJ-like exonuclease, contains DnaJ-type Zn finger domain	L	0	0	0	0	0	0	0	0	0	0	0	0	0	0	0	0	0	0	0	0	0	0	0	0	0	0	0	0	0	0	0	0	0	0	0	0	0	0	0
COG1108	ABC-type Mn2+/Zn2+ transport system, permease component	P	1	1	2	3	3	2	3	3	3	3	2	3	2	3	2	2	2	2	3	2	2	3	2	2	2	3	3	2	2	3	2	3	3	3	3	3	1	3	1
COG1109	Phosphomannomutase	G	3	3	3	3	3	4	3	3	3	3	3	3	3	3	3	3	3	3	3	3	3	3	3	3	3	4	4	3	3	4	4	3	4	4	4	4	4	3	3
COG1110	Reverse gyrase	L	0	0	0	0	0	0	0	0	0	0	0	0	0	0	0	0	0	0	0	0	0	0	0	0	0	0	0	0	0	0	0	0	0	0	0	0	0	0	0
COG1111	ERCC4-related helicase	L	0	0	0	0	0	0	0	0	0	0	0	0	0	0	0	0	0	0	0	0	0	0	0	0	0	0	0	0	0	0	0	0	0	0	0	0	0	0	0
COG1112	Superfamily I DNA and/or RNA helicase	L	0	0	0	0	0	0	0	0	0	0	0	0	0	0	0	0	0	0	0	0	0	0	0	0	0	0	0	0	0	0	0	0	0	0	0	0	0	0	0
COG1113	L-asparagine transporter and related permeases	E	1	1	1	1	1	3	1	1	1	1	1	1	1	1	1	1	1	1	1	1	1	1	1	1	1	4	4	4	4	4	4	1	4	4	4	4	1	1	1
COG1114	Branched-chain amino acid permeases	E	1	1	1	1	1	2	1	1	1	1	1	1	1	1	1	1	1	1	1	1	1	1	1	1	1	2	2	2	2	2	2	1	2	2	2	2	1	1	1
COG1115	Na+/alanine symporter	E	0	0	0	0	0	0	0	0	0	0	0	0	0	0	0	0	0	0	0	0	0	0	0	0	0	0	0	0	0	0	0	0	0	0	0	0	0	0	0
COG1116	ABC-type nitrate/sulfonate/bicarbonate transport system, ATPase component	P	1	1	1	1	1	1	1	1	1	1	1	1	1	1	1	1	1	1	1	1	1	1	1	1	1	1	1	1	1	1	1	1	1	1	1	1	1	1	1
COG1117	ABC-type phosphate transport system, ATPase component	P	2	2	2	2	2	2	2	2	2	2	2	2	2	2	2	2	2	2	2	2	2	2	2	2	2	2	2	2	2	2	2	2	2	2	2	2	2	2	2
COG1118	ABC-type sulfate/molybdate transport systems, ATPase component	P	0	0	1	1	1	0	1	1	1	1	1	1	1	1	1	1	1	1	1	1	1	1	1	1	1	0	0	0	0	0	0	1	0	0	0	0	0	1	0
COG1119	ABC-type molybdenum transport system, ATPase component/photorepair protein PhrA	P	1	1	0	0	0	0	0	0	0	0	0	0	0	0	0	0	0	0	0	0	0	0	0	0	0	0	0	0	0	0	0	0	0	0	0	0	1	0	1
COG1120	ABC-type cobalamin/Fe3+-siderophores transport system, ATPase component	HP	2	2	2	3	2	1	2	2	3	3	2	2	2	2	3	3	3	2	2	2	2	2	3	2	3	1	1	1	1	1	1	2	1	1	1	1	2	3	2
COG1121	ABC-type Mn2+/Zn2+ transport system, ATPase component	P	2	2	2	3	3	2	3	3	3	3	3	3	2	3	2	3	3	2	3	2	2	3	2	3	2	3	3	2	2	3	3	3	3	3	3	3	2	3	2
COG1122	Energy-coupling factor transporter ATP-binding protein EcfA2	PR	2	2	4	3	3	2	3	3	3	3	4	3	3	3	3	4	4	4	3	4	3	3	4	3	4	2	2	2	2	2	2	3	2	2	2	2	3	3	3
COG1123	ABC-type glutathione transport system ATPase component, contains duplicated ATPase domain	O	3	3	1	2	2	0	2	2	2	2	1	2	1	2	1	1	2	1	2	1	1	2	1	1	1	1	1	0	0	1	0	2	1	1	1	1	1	2	1
COG1124	ABC-type dipeptide/oligopeptide/nickel transport system, ATPase component	EP	0	0	0	0	0	0	0	0	0	0	0	0	0	0	0	0	0	0	0	0	0	0	0	0	0	0	0	0	0	0	0	0	0	0	0	0	0	0	0
COG1125	ABC-type proline/glycine betaine transport system, ATPase component	E	2	2	2	2	2	2	2	2	2	2	2	2	2	2	2	2	2	2	2	2	2	2	2	2	2	2	2	2	2	2	2	2	2	2	2	2	2	2	2
COG1126	ABC-type polar amino acid transport system, ATPase component	E	6	6	5	5	5	4	5	5	5	5	5	5	5	5	5	5	5	5	5	5	5	5	5	5	5	4	4	4	4	4	4	5	4	4	4	4	8	5	6
COG1127	ABC-type transporter Mla maintaining outer membrane lipid asymmetry, ATPase component MlaF	M	0	0	0	0	0	0	0	0	0	0	0	0	0	0	0	0	0	0	0	0	0	0	0	0	0	0	0	0	0	0	0	0	0	0	0	0	0	0	0
COG1129	ABC-type sugar transport system, ATPase component	G	3	3	0	0	0	1	0	0	0	0	0	0	0	0	0	0	0	0	0	0	0	0	0	0	0	1	1	1	1	1	1	0	1	1	1	1	1	0	1
COG1131	ABC-type multidrug transport system, ATPase component	V	14	14	8	7	4	8	8	5	9	9	7	4	7	4	7	8	6	4	4	5	4	6	7	4	6	8	8	7	10	8	8	4	8	8	8	8	14	9	15
COG1132	ABC-type multidrug transport system, ATPase and permease component	V	26	26	17	17	18	14	18	18	18	18	16	19	17	19	15	16	19	17	18	16	17	19	17	16	19	15	15	13	13	15	15	19	15	15	15	15	25	18	24
COG1133	ABC-type long-chain fatty acid transport system, fused permease and ATPase components	I	0	0	0	0	0	0	0	0	0	0	0	0	0	0	0	0	0	0	0	0	0	0	0	0	0	0	0	0	0	0	0	0	0	0	0	0	0	0	0
COG1134	ABC-type polysaccharide/polyol phosphate transport system, ATPase component	GM	1	1	2	1	1	1	2	1	2	2	2	1	1	1	1	2	2	2	1	2	1	2	2	1	2	1	1	1	1	1	1	1	1	1	1	1	1	2	1
COG1135	ABC-type methionine transport system, ATPase component	E	2	2	2	2	2	2	2	2	2	2	2	2	2	2	2	2	2	2	2	2	2	2	2	2	2	2	2	2	2	2	2	2	2	2	2	2	2	2	2
COG1136	ABC-type lipoprotein export system, ATPase component	M	14	14	9	9	8	8	8	8	8	8	9	9	9	9	8	7	8	8	9	8	8	8	8	7	8	9	8	7	8	9	8	9	9	10	9	9	10	8	10
COG1137	ABC-type lipopolysaccharide export system, ATPase component	M	0	0	0	0	0	0	0	0	0	0	0	0	0	0	0	0	0	0	0	0	0	0	0	0	0	0	0	0	0	0	0	0	0	0	0	0	0	0	0
COG1138	Cytochrome c biogenesis factor	CO	0	0	0	0	0	0	0	0	0	0	0	0	0	0	0	0	0	0	0	0	0	0	0	0	0	0	0	0	0	0	0	0	0	0	0	0	0	0	0
COG1139	L-lactate utilization protein LutB, contains a ferredoxin-type domain	C	0	0	1	1	1	0	1	1	1	1	1	1	1	1	1	1	1	1	1	1	1	1	1	1	1	0	0	0	0	0	0	1	0	0	0	0	0	1	0
COG1140	Nitrate reductase beta subunit	CP	0	0	0	0	0	0	0	0	0	0	0	0	0	0	0	0	0	0	0	0	0	0	0	0	0	0	0	0	0	0	0	0	0	0	0	0	0	0	0
COG1141	Ferredoxin	C	1	1	1	1	1	1	1	1	1	1	1	1	1	1	1	1	1	0	1	1	1	1	1	1	1	1	1	1	1	1	1	1	1	1	1	1	1	1	1
COG1142	Fe-S-cluster-containing hydrogenase component 2	C	0	0	0	0	0	0	0	0	0	0	0	0	0	0	0	0	0	0	0	0	0	0	0	0	0	0	0	0	0	0	0	0	0	0	0	0	0	0	0
COG1143	Formate hydrogenlyase subunit 6/NADH:ubiquinone oxidoreductase 23 kD subunit (chain I)	C	0	0	0	0	0	0	0	0	0	0	0	0	0	0	0	0	0	0	0	0	0	0	0	0	0	0	0	0	0	0	0	0	0	0	0	0	0	0	0
COG1144	Pyruvate:ferredoxin oxidoreductase or related 2-oxoacid:ferredoxin oxidoreductase, delta subunit	C	0	0	0	0	0	0	0	0	0	0	0	0	0	0	0	0	0	0	0	0	0	0	0	0	0	0	0	0	0	0	0	0	0	0	0	0	0	0	0
COG1145	Ferredoxin	C	0	0	0	0	0	0	0	0	0	0	0	0	0	0	0	0	0	0	0	0	0	0	0	0	0	0	0	0	0	0	0	0	0	0	0	0	0	0	0
COG1146	NAD-dependent dihydropyrimidine dehydrogenase, PreA subunit	F	0	0	0	0	0	0	0	0	0	0	0	0	0	0	0	0	0	0	0	0	0	0	0	0	0	0	0	0	0	0	0	0	0	0	0	0	0	0	0
COG1148	Heterodisulfide reductase, subunit A (polyferredoxin)	C	0	0	0	0	0	0	0	0	0	0	0	0	0	0	0	0	0	0	0	0	0	0	0	0	0	0	0	0	0	0	0	0	0	0	0	0	0	0	0
COG1149	MinD superfamily P-loop ATPase, contains an inserted ferredoxin domain	R	0	0	0	0	0	0	0	0	0	0	0	0	0	0	0	0	0	0	0	0	0	0	0	0	0	0	0	0	0	0	0	0	0	0	0	0	0	0	0
COG1150	Heterodisulfide reductase, subunit C	C	0	0	0	0	0	0	0	0	0	0	0	0	0	0	0	0	0	0	0	0	0	0	0	0	0	0	0	0	0	0	0	0	0	0	0	0	0	0	0
COG1151	Hydroxylamine reductase (hybrid-cluster protein)	CP	0	0	0	0	0	0	0	0	0	0	0	0	0	0	0	0	0	0	0	0	0	0	0	0	0	0	0	0	0	0	0	0	0	0	0	0	0	0	0
COG1152	CO dehydrogenase/acetyl-CoA synthase alpha subunit	C	0	0	0	0	0	0	0	0	0	0	0	0	0	0	0	0	0	0	0	0	0	0	0	0	0	0	0	0	0	0	0	0	0	0	0	0	0	0	0
COG1153	Formylmethanofuran dehydrogenase subunit D	C	0	0	0	0	0	0	0	0	0	0	0	0	0	0	0	0	0	0	0	0	0	0	0	0	0	0	0	0	0	0	0	0	0	0	0	0	0	0	0
COG1154	Deoxyxylulose-5-phosphate synthase	HI	1	1	0	0	0	1	0	0	0	0	0	0	0	0	0	0	0	0	0	0	0	0	0	0	0	1	1	1	1	1	1	0	1	1	1	1	1	0	1
COG1155	Archaeal/vacuolar-type H+-ATPase catalytic subunit A/Vma1	C	2	2	1	1	1	1	1	1	1	1	1	1	1	1	1	1	1	1	1	1	1	1	1	1	1	1	1	1	1	1	1	1	1	1	1	1	2	1	2
COG1156	Archaeal/vacuolar-type H+-ATPase subunit B/Vma2	C	2	2	1	1	1	1	1	1	1	1	1	1	1	1	1	1	1	1	1	1	1	1	1	1	1	1	1	1	1	1	1	1	1	1	1	1	2	1	2
COG1157	Flagellar biosynthesis/type III secretory pathway ATPase	NU	1	1	0	0	0	0	0	0	0	0	0	0	0	0	0	0	0	0	0	0	0	0	0	0	0	0	0	0	0	0	0	0	0	0	0	0	1	0	1
COG1158	Transcription termination factor Rho	K	1	1	1	1	1	1	1	1	1	1	1	1	1	1	1	1	1	1	1	1	1	1	1	1	1	1	1	1	1	1	1	1	1	1	1	1	1	1	1
COG1159	GTPase Era, involved in 16S rRNA processing	J	1	1	1	1	1	1	1	1	1	1	1	1	1	1	1	1	1	1	1	1	1	1	1	1	1	1	1	1	1	1	1	1	1	1	1	1	1	1	1
COG1160	Predicted GTPases	R	1	1	1	1	1	1	1	1	1	1	1	1	1	1	1	1	1	1	1	1	1	1	1	1	1	1	1	1	1	1	1	1	1	1	1	1	1	1	1
COG1161	Ribosome biogenesis GTPase A	J	2	2	2	2	2	2	2	2	2	2	2	2	2	2	2	2	2	2	2	2	2	2	2	2	2	2	2	2	2	2	2	2	2	2	2	2	2	2	2
COG1162	Putative ribosome biogenesis GTPase RsgA	J	2	2	1	1	1	1	1	1	1	1	1	1	1	1	1	1	1	1	1	1	1	1	1	1	1	1	1	1	1	1	1	1	1	1	1	1	2	1	3
COG1163	Ribosome-interacting GTPase 1	J	0	0	0	0	0	0	0	0	0	0	0	0	0	0	0	0	0	0	0	0	0	0	0	0	0	0	0	0	0	0	0	0	0	0	0	0	0	0	0
COG1164	Oligoendopeptidase F	E	3	3	2	2	2	2	2	2	2	2	2	1	2	2	2	2	2	2	2	2	2	2	2	2	2	2	2	2	2	2	2	2	2	2	2	2	3	2	3
COG1165	2-succinyl-5-enolpyruvyl-6-hydroxy-3-cyclohexene-1-carboxylate synthase	H	1	1	1	1	1	1	1	1	1	1	1	1	1	1	1	1	1	1	1	1	1	1	1	1	1	1	1	0	0	1	0	1	1	1	1	1	1	1	1
COG1166	Arginine decarboxylase (spermidine biosynthesis)	E	0	0	0	0	0	0	0	0	0	0	0	0	0	0	0	0	0	0	0	0	0	0	0	0	0	0	0	0	0	0	0	0	0	0	0	0	0	0	0
COG1167	DNA-binding transcriptional regulator, MocR family, contains an aminotransferase domain	EK	2	2	1	1	2	2	1	2	1	1	2	2	2	2	1	1	2	2	2	2	1	2	2	2	2	2	2	2	2	2	2	2	2	2	2	2	2	1	1
COG1168	Bifunctional PLP-dependent enzyme with beta-cystathionase and maltose regulon repressor activities	ER	3	3	2	2	2	1	2	2	2	2	2	2	2	2	2	2	2	2	2	2	2	2	2	2	2	1	1	1	1	1	1	2	1	1	1	1	2	2	2
COG1169	Isochorismate synthase EntC	HQ	1	1	1	1	1	0	1	1	1	1	1	1	1	1	1	1	1	1	1	1	1	1	1	1	1	0	0	0	0	0	0	1	0	0	0	0	1	1	1
COG1171	Threonine dehydratase	E	2	2	1	1	1	0	1	1	1	1	1	1	1	1	1	1	1	1	1	1	1	1	1	1	1	0	0	0	0	0	0	1	0	0	0	0	2	1	2
COG1172	Ribose/xylose/arabinose/galactoside ABC-type transport system, permease component	G	3	3	0	0	0	0	0	0	0	0	0	0	0	0	0	0	0	0	0	0	0	0	0	0	0	0	0	0	0	0	0	0	0	0	0	0	0	0	0
COG1173	ABC-type dipeptide/oligopeptide/nickel transport system, permease component	EP	3	3	2	2	2	2	2	2	2	2	2	2	2	2	2	2	2	2	2	2	2	2	2	2	2	2	2	2	2	2	2	2	2	2	2	2	4	2	3
COG1174	ABC-type proline/glycine betaine transport system, permease component	E	2	2	2	2	2	2	2	2	2	2	2	2	2	2	2	2	2	2	2	2	2	2	2	2	2	2	2	2	2	2	2	2	2	2	2	2	2	2	2
COG1175	ABC-type sugar transport system, permease component	G	14	14	3	3	3	7	3	3	3	3	3	3	2	3	3	3	3	4	3	3	2	2	3	3	3	7	7	7	9	7	7	3	7	7	9	7	15	3	13
COG1176	ABC-type spermidine/putrescine transport system, permease component I	E	1	1	2	2	2	1	2	2	2	2	2	2	2	2	2	2	2	2	2	2	2	2	2	2	2	1	1	1	1	1	1	2	1	1	1	1	1	2	1
COG1177	ABC-type spermidine/putrescine transport system, permease component II	E	1	1	2	2	2	1	2	2	2	2	2	2	2	2	2	2	2	2	2	2	2	2	2	2	2	2	1	1	1	2	2	2	2	2	2	2	1	2	1
COG1178	ABC-type Fe3+ transport system, permease component	P	0	0	0	0	0	0	0	0	0	0	0	0	0	0	0	0	0	0	0	0	0	0	0	0	0	0	0	0	0	0	0	0	0	0	0	0	0	0	0
COG1179	tRNA A37 threonylcarbamoyladenosine dehydratase	J	0	0	0	0	0	0	0	0	0	0	0	0	0	0	0	0	0	0	0	0	0	0	0	0	0	0	0	0	0	0	0	0	0	0	0	0	0	0	0
COG1180	Pyruvate-formate lyase-activating enzyme	O	1	1	1	1	1	1	1	1	1	1	1	1	1	1	1	1	1	1	1	1	1	1	1	1	1	1	1	1	1	1	1	1	1	1	1	1	1	1	1
COG1181	D-alanine-D-alanine ligase and related ATP-grasp enzymes	MR	2	2	1	1	1	1	1	1	1	1	1	1	1	1	1	1	1	1	1	1	1	1	1	1	1	2	2	1	1	2	2	1	2	2	2	2	3	1	2
COG1182	FMN-dependent NADH-azoreductase	C	1	1	1	1	1	1	1	1	1	1	1	1	1	1	1	1	1	1	1	1	1	1	1	1	1	1	1	1	1	1	1	1	1	1	1	1	1	1	1
COG1183	Phosphatidylserine synthase	I	1	1	0	0	0	0	0	0	0	0	0	0	0	0	0	0	0	0	0	0	0	0	0	0	0	0	0	0	0	0	0	0	0	0	0	0	0	0	0
COG1184	Translation initiation factor 2B subunit, eIF-2B alpha/beta/delta family	J	0	0	0	0	0	0	0	0	0	0	0	0	0	0	0	0	0	0	0	0	0	0	0	0	0	0	0	0	0	0	0	0	0	0	0	0	0	0	0
COG1185	Polyribonucleotide nucleotidyltransferase (polynucleotide phosphorylase)	J	1	1	1	1	1	1	1	1	1	1	1	1	1	1	1	1	1	1	1	1	1	1	1	1	1	1	1	1	1	1	1	1	1	1	1	1	1	1	1
COG1186	Protein chain release factor B	J	1	1	1	1	1	1	1	1	1	1	1	1	1	1	1	1	1	1	1	1	1	1	1	1	1	1	1	1	1	1	1	1	1	1	1	1	1	1	1
COG1187	16S rRNA U516 pseudouridylate synthase RsuA and related 23S rRNA U2605, pseudouridylate synthases	J	3	3	3	3	3	3	3	3	3	3	3	3	3	3	3	3	3	3	3	3	3	3	3	3	3	3	3	3	3	3	3	3	3	3	3	3	3	3	3
COG1188	Ribosomal 50S subunit-recycling heat shock protein, contains S4 domain	J	1	1	1	1	1	1	1	1	1	1	1	1	1	1	1	1	1	1	1	1	1	1	1	1	1	1	1	1	1	1	1	1	1	1	1	1	1	1	1
COG1189	Predicted rRNA methylase YqxC, contains S4 and FtsJ domains	J	1	1	1	1	1	1	1	1	1	1	1	1	1	1	1	1	1	1	1	1	1	1	1	1	1	1	1	1	1	1	1	1	1	1	1	1	1	1	1
COG1190	Lysyl-tRNA synthetase (class II)	J	1	1	1	1	1	1	1	1	1	1	1	1	1	1	1	1	1	1	1	1	1	1	1	1	1	1	1	1	1	1	1	1	1	1	1	1	1	1	1
COG1191	DNA-directed RNA polymerase specialized sigma subunit	K	1	1	0	0	0	0	0	0	0	0	0	0	0	0	0	0	0	0	0	0	0	0	0	0	0	0	0	0	0	0	0	0	0	0	0	0	1	0	1
COG1192	Cellulose biosynthesis protein BcsQ	N	1	1	1	3	4	2	2	4	2	3	1	3	3	3	3	2	2	3	3	1	1	7	1	2	2	5	4	1	2	5	4	3	5	5	5	5	1	2	1
COG1193	dsDNA-specific endonuclease/ATPase MutS2	L	2	2	2	2	2	1	2	2	2	2	2	2	2	2	2	2	2	2	2	2	2	2	2	2	2	1	1	1	1	1	1	2	1	1	1	1	2	2	2
COG1194	Adenine-specific DNA glycosylase, acts on AG and A-oxoG pairs	L	1	1	1	1	1	1	1	1	1	1	1	1	1	1	1	1	1	1	1	1	1	1	1	1	1	1	1	1	1	1	1	1	1	1	1	1	1	1	1
COG1195	Recombinational DNA repair ATPase RecF	L	1	1	1	1	1	1	1	1	1	1	1	1	1	1	1	1	1	1	1	1	1	1	1	1	1	1	1	1	1	1	1	1	1	1	1	1	1	1	1
COG1196	Chromosome segregation ATPase	D	1	1	1	1	1	1	1	1	1	1	1	1	1	1	1	1	1	1	1	1	1	1	1	1	1	1	1	1	1	1	1	1	1	1	1	1	1	1	1
COG1197	Transcription-repair coupling factor (superfamily II helicase)	KL	1	1	1	1	1	1	1	1	1	1	1	1	1	1	1	1	1	1	1	1	1	1	1	1	1	1	1	1	1	1	1	1	1	1	1	1	1	1	1
COG1198	Primosomal protein N' (replication factor Y) - superfamily II helicase	L	1	1	1	1	1	1	1	1	1	1	1	1	1	1	1	1	1	1	1	1	1	1	1	1	1	1	1	1	1	1	1	1	1	1	1	1	1	1	1
COG1199	Rad3-related DNA helicase	L	2	2	2	2	2	2	2	2	2	2	2	2	2	2	2	2	2	2	2	2	2	2	2	2	2	2	2	2	2	2	2	2	2	2	2	2	2	2	2
COG1200	RecG-like helicase	L	1	1	1	1	1	1	1	1	1	1	1	1	1	1	1	1	1	1	1	1	1	1	1	1	1	1	1	1	1	1	1	1	1	1	1	1	1	1	1
COG1201	Lhr-like helicase	L	0	0	0	0	0	0	0	0	0	0	0	0	0	0	0	0	0	0	0	0	0	0	0	0	0	0	0	0	0	0	0	0	0	0	0	0	0	0	0
COG1202	Superfamily II helicase, archaea-specific	L	0	0	0	0	0	0	0	0	0	0	0	0	0	0	0	0	0	0	0	0	0	0	0	0	0	0	0	0	0	0	0	0	0	0	0	0	0	0	0
COG1203	CRISPR/Cas system-associated endonuclease/helicase Cas3	V	0	0	0	0	0	0	0	0	0	0	0	0	0	0	0	0	0	0	0	0	0	0	0	0	0	0	0	0	0	0	0	0	0	0	0	0	0	0	0
COG1204	Replicative superfamily II helicase	L	0	0	0	0	0	0	0	0	0	0	0	0	0	0	0	0	0	0	0	0	0	0	0	0	0	0	0	0	0	0	0	0	0	0	0	0	0	0	0
COG1205	ATP-dependent helicase YprA, contains C-terminal metal-binding DUF1998 domain	L	0	0	0	0	0	0	0	0	0	0	0	0	0	0	0	0	0	0	0	0	0	0	0	0	0	0	0	0	0	0	0	0	0	0	0	0	0	0	0
COG1206	Folate-dependent tRNA-U54 methylase TrmFO/GidA	J	1	1	1	1	1	1	1	1	1	1	1	1	1	1	1	1	1	1	1	1	1	1	1	1	1	1	1	1	1	1	1	1	1	1	1	1	1	1	1
COG1207	Bifunctional protein GlmU, N-acetylglucosamine-1-phosphate-uridyltransferase/glucosamine-1-phosphate-acetyltransferase	M	1	1	1	1	1	1	1	1	1	1	1	1	1	1	1	1	1	1	1	1	1	1	1	1	1	1	1	1	1	1	1	1	1	1	1	1	1	1	1
COG1208	NDP-sugar pyrophosphorylase, includes eIF-2Bgamma, eIF-2Bepsilon, and LPS biosynthesis proteins	JM	0	0	0	0	0	0	0	0	0	0	0	0	0	0	0	0	0	0	0	0	0	0	0	0	0	0	0	0	0	0	0	0	0	0	0	0	0	0	0
COG1209	dTDP-glucose pyrophosphorylase	M	0	0	1	1	1	2	1	1	1	1	1	1	1	1	1	1	1	1	1	1	1	1	1	1	1	2	2	1	1	2	2	1	2	2	2	2	0	1	2
COG1210	UTP-glucose-1-phosphate uridylyltransferase	M	1	1	1	1	1	2	1	1	1	1	1	1	1	1	1	1	1	1	1	1	1	1	1	1	1	2	2	2	2	2	2	1	2	2	2	2	1	1	1
COG1211	2-C-methyl-D-erythritol 4-phosphate cytidylyltransferase	I	0	0	1	1	0	1	1	1	1	1	1	0	1	0	1	1	1	1	0	1	1	0	1	1	1	0	0	1	1	0	0	0	0	0	0	0	0	1	0
COG1212	CMP-2-keto-3-deoxyoctulosonic acid synthetase	M	0	0	0	0	0	0	0	0	0	0	0	0	0	0	0	0	0	0	0	0	0	0	0	0	0	0	0	0	0	0	0	0	0	0	0	0	0	0	0
COG1213	Choline kinase	I	0	0	0	0	0	0	0	0	0	0	0	0	0	0	0	0	0	0	0	0	0	0	0	0	0	0	0	0	0	0	0	0	0	0	0	0	0	0	0
COG1214	tRNA A37 threonylcarbamoyladenosine modification protein TsaB	J	1	1	1	1	1	1	1	1	1	1	1	1	1	1	1	1	1	1	1	1	1	1	1	1	1	1	1	1	1	1	1	1	1	1	1	1	1	1	1
COG1215	Glycosyltransferase, catalytic subunit of cellulose synthase and poly-beta-1,6-N-acetylglucosamine synthase	N	3	3	0	1	2	0	1	2	1	1	1	2	2	2	1	1	2	2	2	2	1	3	2	2	3	1	1	0	1	1	1	2	1	1	1	1	3	1	3
COG1216	Glycosyltransferase, GT2 family	G	0	0	3	3	3	3	3	3	3	3	3	3	3	3	3	3	3	3	3	3	3	3	3	3	3	3	3	4	3	3	3	3	3	3	3	3	0	3	4
COG1217	Predicted membrane GTPase involved in stress response	T	1	1	1	1	1	1	1	1	1	1	1	1	1	1	1	1	1	1	1	1	1	1	1	1	1	1	1	1	1	1	1	1	1	1	1	1	1	1	1
COG1218	3'-Phosphoadenosine 5'-phosphosulfate (PAPS) 3'-phosphatase	P	0	0	0	0	0	0	0	0	0	0	0	0	0	0	0	0	0	0	0	0	0	0	0	0	0	0	0	0	0	0	0	0	0	0	0	0	0	0	0
COG1219	ATP-dependent protease Clp, ATPase subunit	O	1	1	1	1	1	1	1	1	1	1	1	1	1	1	1	1	1	1	1	1	1	1	1	1	1	1	1	1	1	1	1	1	1	1	1	1	1	1	1
COG1220	ATP-dependent protease HslVU (ClpYQ), ATPase subunit	O	1	1	1	1	1	1	1	1	1	1	1	1	1	1	1	1	1	1	1	1	1	1	1	1	1	1	1	1	1	1	1	1	1	1	1	1	1	1	1
COG1221	Transcriptional regulators containing an AAA-type ATPase domain and a DNA-binding domain	KT	1	1	2	2	2	1	2	2	2	2	2	2	2	2	2	2	2	2	2	2	1	1	2	2	2	1	1	0	1	1	1	2	1	1	1	1	0	2	2
COG1222	ATP-dependent 26S proteasome regulatory subunit	O	0	0	0	0	0	0	0	0	0	0	0	0	0	0	0	0	0	0	0	0	0	0	0	0	0	0	0	0	0	0	0	0	0	0	0	0	0	0	0
COG1223	Predicted ATPase, AAA+ superfamily	R	0	0	0	0	0	0	0	0	0	0	0	0	0	0	0	0	0	0	0	0	0	0	0	0	0	0	0	0	0	0	0	0	0	0	0	0	0	0	0
COG1224	DNA helicase TIP49, TBP-interacting protein	K	0	0	0	0	0	0	0	0	0	0	0	0	0	0	0	0	0	0	0	0	0	0	0	0	0	0	0	0	0	0	0	0	0	0	0	0	0	0	0
COG1225	Peroxiredoxin	O	0	0	0	0	0	0	0	0	0	0	0	0	0	0	0	0	0	0	0	0	0	0	0	0	0	0	0	0	0	0	0	0	0	0	0	0	0	0	0
COG1226	Voltage-gated potassium channel Kch	P	0	0	0	0	0	0	0	0	0	0	0	0	0	0	0	0	0	0	0	0	0	0	0	0	0	0	0	0	0	0	0	0	0	0	0	0	0	0	0
COG1227	Inorganic pyrophosphatase/exopolyphosphatase	CP	1	1	1	1	1	1	1	1	1	1	1	1	1	1	1	1	1	1	1	1	1	1	1	1	1	1	1	1	1	1	1	1	1	1	1	1	1	1	1
COG1228	Imidazolonepropionase or related amidohydrolase	Q	0	0	0	0	0	1	0	0	0	0	0	0	0	0	0	0	0	0	0	0	0	0	0	0	0	1	1	1	1	1	1	0	1	1	1	1	1	0	1
COG1229	Formylmethanofuran dehydrogenase subunit A	C	0	0	0	0	0	0	0	0	0	0	0	0	0	0	0	0	0	0	0	0	0	0	0	0	0	0	0	0	0	0	0	0	0	0	0	0	0	0	0
COG1230	Co/Zn/Cd efflux system component	P	0	0	0	0	0	1	0	0	0	0	0	0	0	0	0	0	0	0	0	0	0	0	0	0	0	1	1	1	2	1	1	0	1	1	1	1	0	0	0
COG1231	Monoamine oxidase	E	0	0	0	0	0	0	0	0	0	0	0	0	0	0	0	0	0	0	0	0	0	0	0	0	0	0	0	0	0	0	0	0	0	0	0	0	0	0	0
COG1232	Protoporphyrinogen oxidase	H	0	0	0	0	0	0	0	0	0	0	0	0	0	0	0	0	0	0	0	0	0	0	0	0	0	0	0	0	0	0	0	0	0	0	0	0	0	0	0
COG1233	Phytoene dehydrogenase-related protein	Q	2	2	0	0	0	0	0	0	0	0	0	0	0	0	0	0	0	0	0	0	0	0	0	0	0	0	0	0	0	0	0	0	0	0	0	0	1	0	1
COG1234	Ribonuclease BN, tRNA processing enzyme	J	2	2	2	2	2	2	2	2	2	2	2	2	2	2	2	2	2	2	2	2	2	2	2	2	2	2	2	2	2	2	2	2	2	2	2	2	2	2	2
COG1235	Phosphoribosyl 1,2-cyclic phosphodiesterase	P	1	1	2	2	2	1	1	2	1	1	2	2	3	2	2	2	2	2	2	2	1	2	2	2	2	1	1	1	1	1	1	2	1	1	1	1	3	1	3
COG1236	RNA processing exonuclease, beta-lactamase fold, Cft2 family	J	0	0	0	0	0	0	0	0	0	0	0	0	0	0	0	0	0	0	0	0	0	0	0	0	0	0	0	0	0	0	0	0	0	0	0	0	0	0	0
COG1237	Metal-dependent hydrolase, beta-lactamase superfamily II	R	0	0	0	0	0	0	0	0	0	0	0	0	0	0	0	0	0	0	0	0	0	0	0	0	0	1	1	0	0	1	1	0	1	1	1	1	0	0	0
COG1238	Uncharacterized membrane protein YqaA, SNARE-associated domain	S	0	0	0	0	0	0	0	0	0	0	0	0	0	0	0	0	0	0	0	0	0	0	0	0	0	0	0	0	0	0	0	0	0	0	0	0	0	0	0
COG1239	Mg-chelatase subunit ChlI	H	0	0	0	0	0	0	0	0	0	0	0	0	0	0	0	0	0	0	0	0	0	0	0	0	0	0	0	0	0	0	0	0	0	0	0	0	0	0	0
COG1240	Mg-chelatase subunit ChlD	H	0	0	0	0	0	0	0	0	0	0	0	0	0	0	0	0	0	0	0	0	0	0	0	0	0	0	0	0	0	0	0	0	0	0	0	0	0	0	0
COG1241	DNA replicative helicase MCM subunit Mcm2, Cdc46/Mcm family	L	0	0	0	0	0	0	0	0	0	0	0	0	0	0	0	0	0	0	0	0	0	0	0	0	0	0	0	0	0	0	0	0	0	0	0	0	0	0	0
COG1242	Radical SAM superfamily enzyme	R	1	1	1	1	1	1	1	1	1	1	1	1	1	1	1	1	1	1	1	1	1	1	1	1	1	1	1	1	1	1	1	1	1	1	1	1	1	1	1
COG1243	Histone acetyltransferase, component of the RNA polymerase elongator complex	BK	0	0	0	0	0	0	0	0	0	0	0	0	0	0	0	0	0	0	0	0	0	0	0	0	0	0	0	0	0	0	0	0	0	0	0	0	0	0	0
COG1244	Uncharacterized Fe-S cluster-containing protein. MiaB family	R	0	0	0	0	0	0	0	0	0	0	0	0	0	0	0	0	0	0	0	0	0	0	0	0	0	0	0	0	0	0	0	0	0	0	0	0	0	0	0
COG1245	Translation initiation factor RLI1, contains Fe-S and AAA+ ATPase domains	J	0	0	0	0	0	0	0	0	0	0	0	0	0	0	0	0	0	0	0	0	0	0	0	0	0	0	0	0	0	0	0	0	0	0	0	0	0	0	0
COG1246	N-acetylglutamate synthase or related acetyltransferase, GNAT family	E	0	0	1	1	1	0	1	1	1	1	1	1	1	1	1	1	1	1	1	1	1	1	1	1	1	0	0	0	0	0	0	1	0	0	0	0	1	1	1
COG1247	L-amino acid N-acyltransferase YncA	E	1	1	0	0	0	0	0	0	0	0	0	0	0	0	0	0	0	0	0	0	0	0	0	0	0	0	0	0	1	0	0	0	0	0	0	0	1	0	1
COG1249	Pyruvate/2-oxoglutarate dehydrogenase complex, dihydrolipoamide dehydrogenase (E3) component or related enzyme	C	3	3	3	3	4	4	2	4	3	3	4	4	4	4	3	2	3	3	4	4	3	3	3	4	4	4	4	4	5	4	4	4	4	4	4	4	3	2	3
COG1250	3-hydroxyacyl-CoA dehydrogenase	I	0	0	0	0	0	0	0	0	0	0	0	0	0	0	0	0	0	0	0	0	0	0	0	0	0	0	0	0	0	0	0	0	0	0	0	0	0	0	0
COG1251	NAD(P)H-nitrite reductase, large subunit	C	0	0	0	0	0	0	0	0	0	0	0	0	0	0	0	0	0	0	0	0	0	0	0	0	0	0	0	0	0	0	0	0	0	0	0	0	0	0	0
COG1252	NADH dehydrogenase, FAD-containing subunit	C	2	2	2	2	2	1	2	2	2	2	2	2	2	2	2	2	2	2	2	2	2	2	2	2	2	1	1	1	1	1	1	2	1	1	1	1	2	2	2
COG1253	Hemolysin or related protein, contains CBS domains	R	1	1	1	1	1	2	1	1	1	1	1	1	1	1	1	1	1	1	1	1	1	1	1	1	1	2	2	2	2	2	2	1	2	2	2	2	1	1	1
COG1254	Acylphosphatase	C	1	1	1	1	1	1	1	1	1	1	1	1	1	1	1	1	1	1	1	1	1	1	1	1	1	1	1	1	1	1	1	1	1	1	1	1	1	1	1
COG1255	Uncharacterized protein, UPF0146 family	S	0	0	0	0	0	0	0	0	0	0	0	0	0	0	0	0	0	0	0	0	0	0	0	0	0	0	0	0	0	0	0	0	0	0	0	0	0	0	0
COG1256	Flagellar hook-associated protein FlgK	N	1	1	0	0	0	0	0	0	0	0	0	0	0	0	0	0	0	0	0	0	0	0	0	0	0	0	0	0	0	0	0	0	0	0	0	0	1	0	1
COG1257	Hydroxymethylglutaryl-CoA reductase	I	1	1	1	1	1	1	1	1	1	1	1	1	1	1	1	1	1	1	1	1	1	1	1	1	1	1	1	1	1	1	1	1	1	1	1	1	1	1	1
COG1258	tRNA U54 and U55 pseudouridine synthase Pus10	J	0	0	0	0	0	0	0	0	0	0	0	0	0	0	0	0	0	0	0	0	0	0	0	0	0	0	0	0	0	0	0	0	0	0	0	0	0	0	0
COG1259	Bifunctional DNase/RNase	R	0	0	0	0	0	0	0	0	0	0	0	0	0	0	0	0	0	0	0	0	0	0	0	0	0	0	0	0	0	0	0	0	0	0	0	0	0	0	0
COG1260	Myo-inositol-1-phosphate synthase	I	0	0	0	0	0	0	0	0	0	0	0	0	0	0	0	0	0	0	0	0	0	0	0	0	0	0	0	0	0	0	0	0	0	0	0	0	0	0	0
COG1261	Flagella basal body P-ring formation protein FlgA	N	0	0	0	0	0	0	0	0	0	0	0	0	0	0	0	0	0	0	0	0	0	0	0	0	0	0	0	0	0	0	0	0	0	0	0	0	0	0	0
COG1262	Formylglycine-generating enzyme, required for sulfatase activity, contains SUMF1/FGE domain	O	1	1	0	0	0	0	0	0	0	0	0	0	0	0	0	0	0	0	0	0	0	0	0	0	0	0	0	0	0	0	0	0	0	0	0	0	1	0	1
COG1263	Phosphotransferase system IIC components, glucose/maltose/N-acetylglucosamine-specific	G	20	20	10	10	10	10	10	10	10	10	9	10	7	9	9	9	9	9	10	9	9	10	9	9	10	11	11	11	11	11	11	10	11	11	9	11	12	10	13
COG1264	Phosphotransferase system IIB components	G	0	0	0	0	0	0	0	0	0	0	0	0	0	0	0	0	0	0	0	0	0	0	0	0	0	0	0	0	0	0	0	0	0	0	0	0	0	0	0
COG1266	Membrane protease YdiL, CAAX protease family	O	0	0	0	0	0	1	0	0	0	0	0	0	0	0	0	0	0	0	0	0	0	0	0	0	0	1	1	1	1	1	1	0	1	1	1	1	0	0	0
COG1267	Phosphatidylglycerophosphatase A	I	1	1	1	1	1	1	1	1	1	1	1	1	1	1	1	1	1	1	1	1	1	1	1	1	1	1	1	1	1	1	1	1	1	1	1	1	1	1	1
COG1268	Biotin transporter BioY	H	1	1	1	1	1	1	1	1	1	1	1	1	1	1	1	1	2	1	1	1	1	1	1	1	1	1	1	1	1	1	1	1	1	1	1	1	1	1	1
COG1269	Archaeal/vacuolar-type H+-ATPase subunit I/STV1	C	2	2	1	1	1	1	1	1	1	1	1	1	1	1	1	1	1	1	1	1	1	1	1	1	1	1	1	1	1	1	1	1	1	1	1	1	2	1	2
COG1270	Cobalamin biosynthesis protein CobD/CbiB	H	0	0	0	0	0	0	0	0	0	0	0	0	0	0	0	0	0	0	0	0	0	0	0	0	0	0	0	0	0	0	0	0	0	0	0	0	0	0	0
COG1271	Cytochrome bd-type quinol oxidase, subunit 1	C	1	1	1	1	1	0	1	1	1	1	1	1	1	1	1	1	1	1	1	1	1	1	1	1	1	0	0	0	0	0	0	1	0	0	0	0	1	1	1
COG1272	Predicted membrane channel-forming protein YqfA, hemolysin III family	U	1	1	1	1	1	1	1	1	1	1	1	1	1	1	1	1	1	1	1	1	1	1	1	1	1	1	1	1	1	1	1	1	1	1	1	1	2	1	2
COG1273	Non-homologous end joining protein Ku, dsDNA break repair	L	0	0	0	0	0	0	0	0	0	0	0	0	0	0	0	0	0	0	0	0	0	0	0	0	0	0	0	0	0	0	0	0	0	0	0	0	0	0	0
COG1274	Phosphoenolpyruvate carboxykinase, GTP-dependent	C	0	0	0	0	0	0	0	0	0	0	0	0	0	0	0	0	0	0	0	0	0	0	0	0	0	0	0	0	0	0	0	0	0	0	0	0	0	0	0
COG1275	Tellurite resistance protein TehA and related permeases	V	1	1	1	1	1	1	1	1	1	1	1	1	1	1	1	1	1	1	1	1	1	1	1	1	1	1	1	1	1	1	1	1	1	1	1	1	1	1	1
COG1276	Putative copper export protein	P	0	0	0	0	0	0	0	0	0	0	0	0	0	0	0	0	0	0	0	0	0	0	0	0	0	0	0	0	0	0	0	0	0	0	0	0	0	0	0
COG1277	ABC-type transport system involved in multi-copper enzyme maturation, permease component	O	0	0	0	0	0	0	0	1	0	0	0	0	0	0	0	0	0	0	0	0	0	0	0	0	0	0	0	0	1	0	0	0	0	0	0	0	1	0	1
COG1278	Cold shock protein, CspA family	K	4	4	4	5	5	6	5	6	5	5	4	5	5	6	5	5	4	4	6	4	4	4	4	5	5	5	5	7	6	5	5	6	5	5	5	5	4	5	4
COG1279	Arginine exporter protein ArgO	E	0	0	0	0	0	0	0	0	0	0	0	0	0	0	0	0	0	0	0	0	0	0	0	0	0	0	0	0	0	0	0	0	0	0	0	0	0	0	0
COG1280	Threonine/homoserine/homoserine lactone efflux protein	E	0	0	0	0	0	0	0	0	0	0	0	0	0	0	0	0	0	0	0	0	0	0	0	0	0	0	0	0	0	0	0	0	0	0	0	0	0	0	0
COG1281	Redox-regulated molecular chaperone, HSP33 family	O	1	1	1	1	1	1	1	1	1	1	1	1	1	1	1	1	1	1	1	1	1	1	1	1	1	1	1	1	1	1	1	1	1	1	1	1	1	1	1
COG1282	NAD/NADP transhydrogenase beta subunit	C	0	0	0	0	0	0	0	0	0	0	0	0	0	0	0	0	0	0	0	0	0	0	0	0	0	0	0	0	0	0	0	0	0	0	0	0	0	0	0
COG1283	Na+/phosphate symporter	P	0	0	0	0	0	0	0	0	0	0	0	0	0	0	0	0	0	0	0	0	0	0	0	0	0	0	0	0	0	0	0	0	0	0	0	0	0	0	0
COG1284	Uncharacterized membrane-anchored protein YitT, contains DUF161 and DUF2179 domains	S	5	5	4	4	4	4	4	4	4	4	4	4	4	4	4	4	4	4	4	4	4	4	4	4	4	4	4	4	4	4	4	4	4	4	4	4	6	4	6
COG1285	Uncharacterized membrane protein YhiD, involved in acid resistance	S	1	1	2	2	1	1	2	2	2	2	2	2	2	2	2	2	2	2	2	2	2	1	2	2	1	1	1	1	1	1	1	2	1	1	1	1	1	2	2
COG1286	Uncharacterized membrane protein, required for colicin V production	S	1	1	1	1	1	1	1	1	1	1	1	1	1	1	1	1	1	1	1	1	1	1	1	1	1	1	1	1	1	1	1	1	1	1	1	1	1	1	1
COG1287	Asparagine N-glycosylation enzyme, membrane subunit Stt3	O	0	0	0	0	0	0	0	0	0	0	0	0	0	0	0	0	0	0	0	0	0	0	0	0	0	0	0	0	0	0	0	0	0	0	0	0	0	0	0
COG1288	Uncharacterized membrane protein YfcC, ion transporter superfamily	R	2	2	1	1	1	2	1	1	1	1	1	1	1	1	1	1	1	1	1	1	1	1	1	1	1	3	3	2	2	3	3	1	3	3	3	3	2	1	1
COG1289	Uncharacterized membrane protein YccC	S	0	0	0	0	0	0	0	0	0	0	0	0	0	0	0	0	0	0	0	0	0	0	0	0	0	0	0	0	0	0	0	0	0	0	0	0	0	0	0
COG1290	Cytochrome b subunit of the bc complex	C	0	0	0	0	0	0	0	0	0	0	0	0	0	0	0	0	0	0	0	0	0	0	0	0	0	0	0	0	0	0	0	0	0	0	0	0	0	0	0
COG1291	Flagellar motor component MotA	N	1	1	0	0	0	0	0	0	0	0	0	0	0	0	0	0	0	0	0	0	0	0	0	0	0	0	0	0	0	0	0	0	0	0	0	0	1	0	1
COG1292	Choline-glycine betaine transporter	M	0	0	0	0	0	0	0	0	0	0	0	0	0	0	0	0	0	0	0	0	0	0	0	0	0	0	0	0	0	0	0	0	0	0	0	0	0	0	0
COG1293	Predicted component of the ribosome quality control (RQC) complex, YloA/Tae2 family, contains fibronectin-binding (FbpA) and DUF814 domains	J	1	1	1	1	1	1	1	1	1	1	1	1	1	1	1	1	1	1	1	1	1	1	1	1	1	1	1	1	1	1	1	1	1	1	1	1	1	1	1
COG1294	Cytochrome bd-type quinol oxidase, subunit 2	C	1	1	1	1	1	0	1	1	1	1	1	1	1	1	1	1	1	1	1	1	1	1	1	1	1	0	0	0	0	0	0	1	0	0	0	0	1	1	1
COG1295	Uncharacterized membrane protein, BrkB/YihY/UPF0761 family (not an RNase)	S	1	1	1	1	1	1	1	1	1	1	1	1	1	1	1	1	1	1	1	1	1	1	1	1	1	1	1	1	1	1	1	1	1	1	1	1	1	1	1
COG1296	Predicted branched-chain amino acid permease (azaleucine resistance)	E	1	1	1	1	1	2	1	1	1	1	1	1	1	1	1	1	1	1	1	1	1	1	1	1	1	2	2	1	2	2	2	1	2	2	2	2	1	1	1
COG1297	Uncharacterized membrane protein, oligopeptide transporter (OPT) family	S	0	0	0	0	0	0	0	0	0	0	0	0	0	0	0	0	0	0	0	0	0	0	0	0	0	0	0	0	0	0	0	0	0	0	0	0	0	0	0
COG1298	Flagellar biosynthesis pathway, component FlhA	N	1	1	0	0	0	0	0	0	0	0	0	0	0	0	0	0	0	0	0	0	0	0	0	0	0	0	0	0	0	0	0	0	0	0	0	0	1	0	1
COG1299	Phosphotransferase system, fructose-specific IIC component	G	3	3	4	4	4	3	4	5	4	4	3	4	5	4	4	4	3	3	4	3	4	5	4	4	5	2	2	4	5	2	2	4	2	2	2	2	3	4	5
COG1300	Uncharacterized membrane protein SpoIIM, required for sporulation	D	0	0	0	0	0	0	0	0	0	0	0	0	0	0	0	0	0	0	0	0	0	0	0	0	0	0	0	0	0	0	0	0	0	0	0	0	0	0	0
COG1301	Na+/H+-dicarboxylate symporter	C	2	2	2	2	2	0	2	2	2	2	2	2	2	2	2	2	2	2	2	2	2	2	2	2	2	0	0	0	0	0	0	2	0	0	0	0	1	2	1
COG1302	Uncharacterized conserved protein YloU, alkaline shock protein (Asp23) family	S	5	5	4	6	4	4	6	5	6	6	4	5	5	4	5	4	4	4	5	4	4	5	4	4	5	4	4	4	4	4	4	5	4	4	4	4	5	6	5
COG1303	Predicted rRNA methylase, SpoU family	R	0	0	0	0	0	0	0	0	0	0	0	0	0	0	0	0	0	0	0	0	0	0	0	0	0	0	0	0	0	0	0	0	0	0	0	0	0	0	0
COG1304	FMN-dependent dehydrogenase, includes L-lactate dehydrogenase and type II isopentenyl diphosphate isomerase	CIR	2	2	1	1	1	3	1	1	1	1	1	1	1	1	1	1	1	1	1	1	1	1	1	1	1	3	3	3	3	3	3	1	3	3	3	3	2	1	2
COG1305	Transglutaminase-like enzyme, putative cysteine protease	O	0	0	1	0	1	0	0	0	0	0	1	1	0	1	0	0	0	1	1	1	1	0	0	1	0	0	0	0	0	0	0	1	0	0	0	0	1	0	0
COG1306	Uncharacterized protein	S	0	0	0	0	0	0	0	0	0	0	0	0	0	0	0	0	0	0	0	0	0	0	0	0	0	0	0	0	0	0	0	0	0	0	0	0	0	0	0
COG1307	Fatty acid-binding protein DegV (function unknown)	I	4	4	4	4	4	4	4	4	4	4	4	4	4	4	4	4	4	4	4	4	4	4	4	4	4	4	4	4	4	4	4	4	4	4	4	4	4	4	4
COG1308	Transcription factor homologous to NACalpha-BTF3	K	0	0	0	0	0	0	0	0	0	0	0	0	0	0	0	0	0	0	0	0	0	0	0	0	0	0	0	0	0	0	0	0	0	0	0	0	0	0	0
COG1309	DNA-binding transcriptional regulator, AcrR family	K	9	9	6	7	8	8	7	7	7	8	5	7	7	7	6	6	6	6	7	6	6	7	6	6	7	9	9	8	9	9	8	7	9	9	9	9	6	8	7
COG1310	Proteasome lid subunit RPN8/RPN11, contains Jab1/MPN domain metalloenzyme (JAMM) motif	O	0	0	0	0	0	0	0	0	0	0	0	0	0	0	0	0	0	0	0	0	0	0	0	0	0	0	0	0	0	0	0	0	0	0	0	0	0	0	0
COG1311	Archaeal DNA polymerase II, small subunit/DNA polymerase delta, subunit B	L	0	0	0	0	0	0	0	0	0	0	0	0	0	0	0	0	0	0	0	0	0	0	0	0	0	0	0	0	0	0	0	0	0	0	0	0	0	0	0
COG1312	D-mannonate dehydratase	G	2	2	1	1	1	1	1	1	1	1	1	1	1	1	1	1	1	1	1	1	1	1	1	1	1	3	2	2	2	2	2	1	2	2	2	3	1	1	1
COG1313	Uncharacterized Fe-S protein PflX, radical SAM superfamily	R	0	0	0	0	0	0	0	0	0	0	0	0	0	0	0	0	0	0	0	0	0	0	0	0	0	0	0	0	0	0	0	0	0	0	0	0	0	0	0
COG1314	Preprotein translocase subunit SecG	U	1	1	1	1	1	1	1	1	1	1	1	1	1	1	1	1	1	1	1	1	1	1	1	1	1	1	1	1	1	1	1	1	1	1	1	1	1	1	1
COG1315	Uncharacterized conserved protein, DUF342 family	S	0	0	0	0	0	0	0	0	0	0	0	0	0	0	0	0	0	0	0	0	0	0	0	0	0	0	0	0	0	0	0	0	0	0	0	0	0	0	0
COG1316	Anionic cell wall polymer biosynthesis enzyme, LytR-Cps2A-Psr (LCP) family	M	5	5	5	5	5	3	5	5	5	5	5	5	5	5	5	5	5	5	5	5	6	5	5	5	5	4	4	4	5	4	4	5	4	4	4	4	6	5	6
COG1317	Flagellar biosynthesis/type III secretory pathway protein FliH	NU	1	1	0	0	0	0	0	0	0	0	0	0	0	0	0	0	0	0	0	0	0	0	0	0	0	0	0	0	0	0	0	0	0	0	0	0	1	0	1
COG1318	Predicted transcriptional regulator	K	0	0	0	0	0	0	0	0	0	0	0	0	0	0	0	0	0	0	0	0	0	0	0	0	0	0	0	0	0	0	0	0	0	0	0	0	0	0	0
COG1319	CO or xanthine dehydrogenase, FAD-binding subunit	C	0	0	0	0	0	0	0	0	0	0	0	0	0	0	0	0	0	0	0	0	0	0	0	0	0	0	0	0	0	0	0	0	0	0	0	0	0	0	0
COG1320	Multisubunit Na+/H+ antiporter, MnhG subunit	P	0	0	0	0	0	0	0	0	0	0	0	0	0	0	0	0	0	0	0	0	0	0	0	0	0	0	0	0	0	0	0	0	0	0	0	0	0	0	0
COG1321	Mn-dependent transcriptional regulator, DtxR family	K	1	1	1	1	1	1	1	1	1	1	1	1	1	1	1	1	1	1	1	1	1	1	1	1	1	1	1	1	1	1	1	1	1	1	1	1	1	1	1
COG1322	DNA anti-recombination protein (rearrangement mutator) RmuC	L	0	0	0	0	0	0	0	0	0	0	0	0	0	0	0	0	0	0	0	0	0	0	0	0	0	0	0	0	0	0	0	0	0	0	0	0	0	0	0
COG1323	Predicted nucleotidyltransferase	R	1	1	1	1	1	1	1	1	1	1	1	1	1	1	1	1	1	1	1	1	1	1	1	1	1	1	1	1	1	1	1	1	1	1	1	1	1	1	1
COG1324	Uncharacterized protein involved in tolerance to divalent cations	P	0	0	0	0	0	0	0	0	0	0	0	0	0	0	0	0	0	0	0	0	0	0	0	0	0	0	0	0	0	0	0	0	0	0	0	0	0	0	0
COG1325	Exosome subunit, RNA binding protein with dsRBD fold	J	0	0	0	0	0	0	0	0	0	0	0	0	0	0	0	0	0	0	0	0	0	0	0	0	0	0	0	0	0	0	0	0	0	0	0	0	0	0	0
COG1326	Uncharacterized archaeal Zn-finger protein	R	0	0	0	0	0	0	0	0	0	0	0	0	0	0	0	0	0	0	0	0	0	0	0	0	0	0	0	0	0	0	0	0	0	0	0	0	0	0	0
COG1327	Transcriptional regulator NrdR, contains Zn-ribbon and ATP-cone domains	K	1	1	1	1	1	1	1	1	1	1	1	1	1	1	1	1	1	1	1	1	1	1	1	1	1	1	1	1	1	1	1	1	1	1	1	1	1	1	1
COG1328	Anaerobic ribonucleoside-triphosphate reductase	F	1	1	1	1	1	1	1	1	1	1	1	1	1	1	1	1	1	1	1	1	1	1	1	1	1	1	1	1	1	1	1	1	1	1	1	1	1	1	1
COG1329	RNA polymerase-interacting regulator, CarD/CdnL/TRCF family	K	0	0	0	0	0	0	0	0	0	0	0	0	0	0	0	0	0	0	0	0	0	0	0	0	0	0	0	0	0	0	0	0	0	0	0	0	0	0	0
COG1330	Exonuclease V gamma subunit	L	0	0	0	0	0	0	0	0	0	0	0	0	0	0	0	0	0	0	0	0	0	0	0	0	0	0	0	0	0	0	0	0	0	0	0	0	0	0	0
COG1331	Uncharacterized conserved protein YyaL, SSP411 family, contains thoiredoxin and six-hairpin glycosidase-like domains	R	0	0	0	0	0	0	0	0	0	0	0	0	0	0	0	0	0	0	0	0	0	0	0	0	0	0	0	0	0	0	0	0	0	0	0	0	0	0	0
COG1332	CRISPR/Cas system CSM-associated protein Csm5, group 7 of RAMP superfamily	V	0	0	0	0	0	0	0	0	0	0	0	0	0	0	0	0	0	0	0	0	0	0	0	0	0	0	0	0	0	0	0	0	0	0	0	0	0	0	0
COG1333	Cytochrome c biogenesis protein ResB	CO	0	0	0	0	0	0	0	0	0	0	0	0	0	0	0	0	0	0	0	0	0	0	0	0	0	0	0	0	0	0	0	0	0	0	0	0	0	0	0
COG1334	Uncharacterized conserved protein, FlaG/YvyC family	R	1	1	0	0	0	0	0	0	0	0	0	0	0	0	0	0	0	0	0	0	0	0	0	0	0	0	0	0	0	0	0	0	0	0	0	0	0	0	0
COG1335	Nicotinamidase-related amidase	HR	3	3	2	2	3	5	2	2	2	2	2	2	3	2	2	2	2	2	2	2	2	2	2	2	3	5	5	5	5	5	5	2	5	5	5	5	4	2	3
COG1336	CRISPR/Cas system CMR subunit Cmr4, Cas7 group, RAMP superfamily	V	0	0	0	0	0	0	0	0	0	0	0	0	0	0	0	0	0	0	0	0	0	0	0	0	0	0	0	0	0	0	0	0	0	0	0	0	0	0	0
COG1337	CRISPR/Cas system CSM-associated protein Csm3, group 7 of RAMP superfamily	V	0	0	0	0	0	0	0	0	0	0	0	0	0	0	0	0	0	0	0	0	0	0	0	0	0	0	0	0	0	0	0	0	0	0	0	0	0	0	0
COG1338	Flagellar biosynthetic protein FliP	N	1	1	0	0	0	0	0	0	0	0	0	0	0	0	0	0	0	0	0	0	0	0	0	0	0	0	0	0	0	0	0	0	0	0	0	0	1	0	1
COG1339	Archaeal CTP-dependent riboflavin kinase	H	0	0	0	0	0	0	0	0	0	0	0	0	0	0	0	0	0	0	0	0	0	0	0	0	0	0	0	0	0	0	0	0	0	0	0	0	0	0	0
COG1340	Uncharacterized coiled-coil protein, contains DUF342 domain	S	0	0	0	0	0	0	0	0	0	0	0	0	0	0	0	0	0	0	0	0	0	0	0	0	0	0	0	0	0	0	0	0	0	0	0	0	0	0	0
COG1341	Polynucleotide 5'-kinase, involved in rRNA processing	J	0	0	0	0	0	0	0	0	0	0	0	0	0	0	0	0	0	0	0	0	0	0	0	0	0	0	0	0	0	0	0	0	0	0	0	0	0	0	0
COG1342	Predicted DNA-binding protein, UPF0251 family	R	0	0	0	0	0	0	0	0	0	0	0	0	0	0	0	0	0	0	0	0	0	0	0	0	0	0	0	0	0	0	0	0	0	0	0	0	0	0	0
COG1343	CRISPR/Cas system-associated endoribonuclease Cas2	V	0	0	0	0	0	0	0	0	0	0	0	0	0	0	0	0	0	0	0	0	0	0	0	0	0	0	0	0	0	0	0	0	0	0	0	0	0	0	0
COG1344	Flagellin and related hook-associated protein FlgL	N	2	2	0	0	0	0	0	0	0	0	0	0	0	0	0	0	0	0	0	0	0	0	0	0	0	0	0	0	0	0	0	0	0	0	0	0	2	0	2
COG1345	Flagellar capping protein FliD	N	1	1	0	0	0	0	0	0	0	0	0	0	0	0	0	0	0	0	0	0	0	0	0	0	0	0	0	0	0	0	0	0	0	0	0	0	1	0	1
COG1346	Putative effector of murein hydrolase	M	0	0	1	1	1	1	1	1	1	1	1	1	1	1	1	1	1	1	1	1	1	1	1	1	1	1	1	1	1	1	1	1	1	1	1	1	0	1	0
COG1347	Na+-transporting NADH:ubiquinone oxidoreductase, subunit NqrD	C	0	0	0	0	0	0	0	0	0	0	0	0	0	0	0	0	0	0	0	0	0	0	0	0	0	0	0	0	0	0	0	0	0	0	0	0	0	0	0
COG1348	Nitrogenase subunit NifH, an ATPase	P	0	0	0	0	0	0	0	0	0	0	0	0	0	0	0	0	0	0	0	0	0	0	0	0	0	0	0	0	0	0	0	0	0	0	0	0	0	0	0
COG1349	DNA-binding transcriptional regulator of sugar metabolism, DeoR/GlpR family	GK	2	2	4	4	5	5	4	4	4	4	4	6	4	6	4	4	3	4	6	4	4	3	5	3	4	4	4	3	5	4	4	6	4	4	5	4	4	4	5
COG1350	Predicted alternative tryptophan synthase beta-subunit (paralog of TrpB)	E	0	0	0	0	0	0	0	0	0	0	0	0	0	0	0	0	0	0	0	0	0	0	0	0	0	0	0	0	0	0	0	0	0	0	0	0	0	0	0
COG1351	Thymidylate synthase ThyX	F	0	0	0	0	0	0	0	0	0	0	0	0	0	0	0	0	0	0	0	0	0	0	0	0	0	0	0	0	0	0	0	0	0	0	0	0	0	0	0
COG1352	Methylase of chemotaxis methyl-accepting proteins	NT	1	1	0	0	0	0	0	0	0	0	0	0	0	0	0	0	0	0	0	0	0	0	0	0	0	0	0	0	0	0	0	0	0	0	0	0	1	0	1
COG1353	CRISPR/Cas system-associated protein Cas10, large subunit of type III CRISPR-Cas systems, contains HD superfamily nuclease domain	V	0	0	0	0	0	0	0	0	0	0	0	0	0	0	0	0	0	0	0	0	0	0	0	0	0	0	0	0	0	0	0	0	0	0	0	0	0	0	0
COG1354	Chromatin segregation and condensation protein Rec8/ScpA/Scc1, kleisin family	L	1	1	1	1	1	1	1	1	1	1	1	1	1	1	1	1	1	1	1	1	1	1	1	1	1	1	1	1	1	1	1	1	1	1	1	1	1	1	1
COG1355	Predicted class III extradiol dioxygenase, MEMO1 family	R	0	0	0	0	0	0	0	0	0	0	0	0	0	0	0	0	0	0	0	0	0	0	0	0	0	0	0	0	0	0	0	0	0	0	0	0	0	0	0
COG1356	Transcriptional regulator	K	0	0	0	0	0	0	0	0	0	0	0	0	0	0	0	0	0	0	0	0	0	0	0	0	0	0	0	0	0	0	0	0	0	0	0	0	0	0	0
COG1357	Uncharacterized protein YjbI, contains pentapeptide repeats	S	1	1	1	1	1	1	1	1	1	1	1	1	1	1	1	1	1	1	1	1	1	1	1	1	1	2	2	2	1	2	2	1	2	2	2	2	1	1	1
COG1358	Ribosomal protein L7Ae or related RNA K-turn-binding protein	J	1	1	1	1	1	1	1	1	1	1	1	1	1	1	1	1	1	1	1	1	1	1	1	1	1	1	1	1	1	1	1	1	1	1	1	1	1	1	1
COG1359	Quinol monooxygenase YgiN	C	2	2	1	1	1	1	1	1	1	1	1	1	1	1	1	1	1	1	1	1	1	1	1	1	1	1	1	1	1	1	1	1	1	1	1	1	1	1	1
COG1360	Flagellar motor protein MotB	N	1	1	0	0	0	0	0	0	0	0	0	0	0	0	0	0	0	0	0	0	0	0	0	0	0	0	0	0	0	0	0	0	0	0	0	0	1	0	1
COG1361	Uncharacterized conserved protein	S	0	0	0	0	0	0	0	0	0	0	0	0	0	0	0	0	0	0	0	0	0	0	0	0	0	0	0	0	0	0	0	0	0	0	0	0	0	0	0
COG1362	Aspartyl aminopeptidase	E	0	0	0	0	0	0	0	0	0	0	0	0	0	0	0	0	0	0	0	0	0	0	0	0	0	0	0	0	0	0	0	0	0	0	0	0	0	0	0
COG1363	Putative aminopeptidase FrvX	EG	2	2	3	3	3	2	3	3	3	3	3	3	3	3	3	3	3	3	3	3	3	3	3	3	3	2	2	2	2	2	2	3	2	2	2	2	5	3	5
COG1364	N-acetylglutamate synthase (N-acetylornithine aminotransferase)	E	1	1	0	0	0	0	0	0	0	0	0	0	0	0	0	0	0	0	0	0	0	0	0	0	0	0	0	0	0	0	0	0	0	0	0	0	1	0	1
COG1365	Predicted ATPase, PP-loop superfamily	R	0	0	0	0	0	0	0	0	0	0	0	0	0	0	0	0	0	0	0	0	0	0	0	0	0	0	0	0	0	0	0	0	0	0	0	0	0	0	0
COG1366	Anti-anti-sigma regulatory factor (antagonist of anti-sigma factor)	T	0	0	0	0	0	0	0	0	0	0	0	0	0	0	0	0	0	0	0	0	0	0	0	0	0	0	0	0	0	0	0	0	0	0	0	0	0	0	0
COG1367	CRISPR/Cas system CMR-associated protein Cmr1, group 7 of RAMP superfamily	V	0	0	0	0	0	0	0	0	0	0	0	0	0	0	0	0	0	0	0	0	0	0	0	0	0	0	0	0	0	0	0	0	0	0	0	0	0	0	0
COG1368	Phosphoglycerol transferase MdoB or a related enzyme of AlkP superfamily	M	2	2	3	3	4	3	3	4	3	3	3	4	3	4	3	3	3	3	4	3	2	3	4	4	3	4	4	4	4	4	4	4	4	4	4	4	2	3	3
COG1369	RNase P/RNase MRP subunit POP5	J	0	0	0	0	0	0	0	0	0	0	0	0	0	0	0	0	0	0	0	0	0	0	0	0	0	0	0	0	0	0	0	0	0	0	0	0	0	0	0
COG1370	tRNA-guanine transglycosylase, archaeosine-15-forming	J	0	0	0	0	0	0	0	0	0	0	0	0	0	0	0	0	0	0	0	0	0	0	0	0	0	0	0	0	0	0	0	0	0	0	0	0	0	0	0
COG1371	SHS2 domain protein implicated in nucleic acid metabolism	R	0	0	0	0	0	0	0	0	0	0	0	0	0	0	0	0	0	0	0	0	0	0	0	0	0	0	0	0	0	0	0	0	0	0	0	0	0	0	0
COG1372	Intein/homing endonuclease	LX	0	0	0	0	0	0	0	0	0	0	0	0	0	0	0	0	0	0	0	0	0	0	0	0	0	0	0	0	0	0	0	0	0	0	0	0	0	0	0
COG1373	Predicted ATPase, AAA+ superfamily	R	1	1	1	0	0	0	0	0	0	0	0	0	0	0	0	0	0	0	0	0	0	0	0	0	0	0	0	0	0	0	0	0	0	0	0	0	0	0	0
COG1374	Rbosome biogenesis protein Nip4, contains PUA domain	J	0	0	0	0	0	0	0	0	0	0	0	0	0	0	0	0	0	0	0	0	0	0	0	0	0	0	0	0	0	0	0	0	0	0	0	0	0	0	0
COG1376	Lipoprotein-anchoring transpeptidase ErfK/SrfK	M	0	0	0	0	0	0	0	0	0	0	0	0	0	0	0	0	0	0	0	0	0	0	0	0	0	0	0	0	0	0	0	0	0	0	0	0	1	0	0
COG1377	Flagellar biosynthesis protein FlhB	N	1	1	0	0	0	0	0	0	0	0	0	0	0	0	0	0	0	0	0	0	0	0	0	0	0	0	0	0	0	0	0	0	0	0	0	0	1	0	1
COG1378	Sugar-specific transcriptional regulator TrmB	K	0	0	0	1	1	0	1	1	1	1	0	1	0	1	1	0	1	0	1	0	0	1	0	0	1	0	0	0	0	0	0	1	0	0	0	0	0	1	0
COG1379	PHP family phosphoesterase with a Zn ribbon	R	0	0	0	0	0	0	0	0	0	0	0	0	0	0	0	0	0	0	0	0	0	0	0	0	0	0	0	0	0	0	0	0	0	0	0	0	0	0	0
COG1380	Putative effector of murein hydrolase LrgA, UPF0299 family	R	0	0	1	1	1	1	1	1	1	1	1	1	1	1	1	1	1	1	1	1	1	1	1	1	1	1	1	1	1	1	1	1	1	1	1	1	0	1	0
COG1381	Recombinational DNA repair protein (RecF pathway)	L	1	1	1	1	1	1	1	1	1	1	1	1	1	1	1	1	1	1	1	1	1	1	1	1	1	1	1	1	1	1	1	1	1	1	1	1	1	1	1
COG1382	Prefoldin, chaperonin cofactor	O	0	0	0	0	0	0	0	0	0	0	0	0	0	0	0	0	0	0	0	0	0	0	0	0	0	0	0	0	0	0	0	0	0	0	0	0	0	0	0
COG1383	Ribosomal protein S17E	J	0	0	0	0	0	0	0	0	0	0	0	0	0	0	0	0	0	0	0	0	0	0	0	0	0	0	0	0	0	0	0	0	0	0	0	0	0	0	0
COG1384	Lysyl-tRNA synthetase, class I	J	0	0	0	0	0	0	0	0	0	0	0	0	0	0	0	0	0	0	0	0	0	0	0	0	0	0	0	0	0	0	0	0	0	0	0	0	0	0	0
COG1385	16S rRNA U1498 N3-methylase RsmE	J	1	1	1	1	1	1	1	1	1	1	1	1	1	1	1	1	1	1	1	1	1	1	1	1	1	1	1	1	1	1	1	1	1	1	1	1	1	1	1
COG1386	Chromosome segregation and condensation protein ScpB	K	1	1	1	1	1	1	1	1	1	1	1	1	1	1	1	1	1	1	1	1	1	1	1	1	1	1	1	1	1	1	1	1	1	1	1	1	1	1	1
COG1387	Histidinol phosphatase or related hydrolase of the PHP family	ER	3	3	0	0	0	1	0	0	0	0	0	0	0	0	0	0	0	0	0	0	0	0	0	0	0	2	1	1	0	2	2	0	2	2	2	2	2	0	1
COG1388	LysM repeat	M	0	0	0	0	0	0	0	0	0	0	0	0	0	0	0	0	0	0	0	0	0	0	0	0	0	0	0	0	0	0	0	0	0	0	0	0	0	0	0
COG1389	DNA topoisomerase VI, subunit B	L	0	0	0	0	0	0	0	0	0	0	0	0	0	0	0	0	0	0	0	0	0	0	0	0	0	0	0	0	0	0	0	0	0	0	0	0	0	0	0
COG1390	Archaeal/vacuolar-type H+-ATPase subunit E/Vma4	C	2	2	0	0	0	1	0	0	0	0	0	0	0	0	0	0	0	0	0	0	0	0	0	0	0	1	1	1	0	1	1	0	1	1	1	1	2	0	1
COG1391	Glutamine synthetase adenylyltransferase	O	0	0	0	0	0	0	0	0	0	0	0	0	0	0	0	0	0	0	0	0	0	0	0	0	0	0	0	0	0	0	0	0	0	0	0	0	0	0	0
COG1392	Uncharacterized conserved protein YkaA, distantly related to PhoU, UPF0111/DUF47 family	S	1	1	1	1	1	0	1	1	1	1	1	1	1	1	1	1	1	1	1	1	1	1	1	1	1	0	0	0	0	0	0	1	0	0	0	0	1	1	1
COG1393	Arsenate reductase and related proteins, glutaredoxin family	P	3	3	2	2	2	5	2	2	2	2	2	2	2	2	2	2	2	2	2	2	2	2	2	2	2	6	6	6	6	6	6	2	6	6	6	6	3	2	3
COG1394	Archaeal/vacuolar-type H+-ATPase subunit D/Vma8	C	2	2	1	1	1	1	1	1	1	1	1	1	1	1	1	1	1	1	1	1	1	1	1	1	1	1	1	1	1	1	1	1	1	1	1	1	2	1	2
COG1395	Predicted transcriptional regulator	K	0	0	0	0	0	0	0	0	0	0	0	0	0	0	0	0	0	0	0	0	0	0	0	0	0	0	0	0	0	0	0	0	0	0	0	0	0	0	0
COG1396	Transcriptional regulator, contains XRE-family HTH domain	K	4	4	2	3	2	1	4	2	3	3	3	3	2	3	2	3	2	2	3	2	2	2	2	3	1	2	1	0	2	2	1	3	2	2	2	2	5	4	4
COG1397	ADP-ribosylglycohydrolase	O	0	0	0	0	0	0	0	0	0	0	0	0	0	0	0	0	0	0	0	0	0	0	0	0	0	0	0	0	0	0	0	0	0	0	0	0	0	0	1
COG1398	Fatty-acid desaturase	I	0	0	0	0	0	0	0	0	0	0	0	0	0	0	0	0	0	0	0	0	0	0	0	0	0	0	0	0	0	0	0	0	0	0	0	0	0	0	0
COG1399	Uncharacterized metal-binding protein YceD, DUF177 family	S	1	1	1	1	1	1	1	1	1	1	1	1	1	1	1	1	1	1	1	1	1	1	1	1	1	1	1	1	1	1	1	1	1	1	1	1	1	1	1
COG1400	Signal recognition particle subunit SEC65	U	0	0	0	0	0	0	0	0	0	0	0	0	0	0	0	0	0	0	0	0	0	0	0	0	0	0	0	0	0	0	0	0	0	0	0	0	0	0	0
COG1401	5-methylcytosine-specific restriction endonuclease McrBC, GTP-binding regulatory subunit McrB	V	0	0	0	0	0	0	0	0	0	0	0	0	0	0	0	0	0	0	0	0	0	0	0	0	0	0	0	0	0	0	0	0	0	0	0	0	0	0	0
COG1402	Creatinine amidohydrolase/Fe(II)-dependent formamide hydrolase involved in riboflavin and F420 biosynthesis	HQ	0	0	0	0	0	0	0	0	0	0	0	0	0	0	0	0	0	0	0	0	0	0	0	0	0	0	0	0	0	0	0	0	0	0	0	0	0	0	0
COG1403	5-methylcytosine-specific restriction endonuclease McrA	V	0	0	0	0	0	1	0	0	0	0	0	0	0	0	0	0	0	0	0	0	0	0	0	0	0	1	1	0	0	1	1	0	1	1	1	1	0	0	0
COG1404	Serine protease, subtilisin family	O	0	0	0	0	0	0	0	0	0	0	0	0	0	0	0	0	0	0	0	0	0	0	0	0	0	0	0	0	0	0	0	0	0	0	0	0	0	0	0
COG1405	Transcription initiation factor TFIIIB, Brf1 subunit/Transcription initiation factor TFIIB	K	0	0	0	0	0	0	0	0	0	0	0	0	0	0	0	0	0	0	0	0	0	0	0	0	0	0	0	0	0	0	0	0	0	0	0	0	0	0	0
COG1406	Chemotaxis protein CheX, a CheY~P-specific phosphatase	N	0	0	0	0	0	0	0	0	0	0	0	0	0	0	0	0	0	0	0	0	0	0	0	0	0	0	0	0	0	0	0	0	0	0	0	0	0	0	0
COG1407	Metallophosphoesterase superfamily enzyme	R	0	0	0	0	0	0	0	0	0	0	0	0	0	0	0	0	0	0	0	0	0	0	0	0	0	0	0	0	0	0	0	0	0	0	0	0	0	0	0
COG1408	Predicted phosphohydrolase, MPP superfamily	R	2	2	2	2	2	0	2	2	2	2	2	2	2	2	2	2	2	2	2	2	2	2	2	2	2	0	0	0	0	0	0	2	0	0	0	0	1	2	1
COG1409	3',5'-cyclic AMP phosphodiesterase CpdA	T	0	0	0	0	0	1	0	0	0	0	0	0	1	0	0	0	0	1	0	0	0	0	0	0	0	0	0	0	0	0	0	0	0	0	0	0	0	0	0
COG1410	Methionine synthase I, cobalamin-binding domain	E	0	0	0	0	0	0	0	0	0	0	0	0	0	0	0	0	0	0	0	0	0	0	0	0	0	0	0	0	0	0	0	0	0	0	0	0	0	0	0
COG1411	Uncharacterized protein related to proFAR isomerase (HisA)	R	0	0	0	0	0	0	0	0	0	0	0	0	0	0	0	0	0	0	0	0	0	0	0	0	0	0	0	0	0	0	0	0	0	0	0	0	0	0	0
COG1412	rRNA-processing protein FCF1	J	0	0	0	0	0	0	0	0	0	0	0	0	0	0	0	0	0	0	0	0	0	0	0	0	0	0	0	0	0	0	0	0	0	0	0	0	0	0	0
COG1413	HEAT repeat	R	0	0	0	0	0	0	0	0	0	0	0	0	0	0	0	0	0	0	0	0	0	0	0	0	0	0	0	0	0	0	0	0	0	0	0	0	0	0	0
COG1414	DNA-binding transcriptional regulator, IclR family	K	1	1	1	1	1	0	1	1	1	1	1	1	1	1	1	1	1	1	1	1	1	1	1	1	1	1	1	1	1	1	1	1	1	1	1	1	1	1	1
COG1415	Uncharacterized protein	S	0	0	0	0	0	0	0	0	0	0	0	0	0	0	0	0	0	0	0	0	0	0	0	0	0	0	0	0	0	0	0	0	0	0	0	0	0	0	0
COG1416	Intracellular sulfur oxidation protein, DsrE/DsrF family	P	0	0	0	0	0	1	0	0	0	0	0	0	0	0	0	0	0	0	0	0	0	0	0	0	0	1	1	1	1	1	1	0	1	1	1	1	0	0	0
COG1417	Uncharacterized protein	S	0	0	0	0	0	0	0	0	0	0	0	0	0	0	0	0	0	0	0	0	0	0	0	0	0	0	0	0	0	0	0	0	0	0	0	0	0	0	0
COG1418	HD superfamily phosphodieaserase, includes HD domain of RNase Y	JR	3	3	2	2	2	3	2	2	2	2	2	2	2	2	2	2	2	2	2	2	2	2	2	2	2	3	3	3	3	3	3	2	3	3	3	3	3	2	3
COG1419	Flagellar biosynthesis GTPase FlhF	N	0	0	0	0	0	0	0	0	0	0	0	0	0	0	0	0	0	0	0	0	0	0	0	0	0	0	0	0	0	0	0	0	0	0	0	0	0	0	0
COG1420	Transcriptional regulator of heat shock response	K	1	1	1	1	1	1	1	1	1	1	1	1	1	1	1	1	1	1	1	1	1	1	1	1	1	1	1	1	1	1	1	1	1	1	1	1	1	1	1
COG1421	CRISPR/Cas system CSM-associated protein Csm2, small subunit	V	0	0	0	0	0	0	0	0	0	0	0	0	0	0	0	0	0	0	0	0	0	0	0	0	0	0	0	0	0	0	0	0	0	0	0	0	0	0	0
COG1422	Uncharacterized archaeal membrane protein, DUF106 family, distantly related to YidC/Oxa1	S	0	0	0	0	0	0	0	0	0	0	0	0	0	0	0	0	0	0	0	0	0	0	0	0	0	0	0	0	0	0	0	0	0	0	0	0	0	0	0
COG1423	ATP-dependent RNA circularization protein, DNA/RNA ligase (PAB1020) family	L	0	0	0	0	0	0	0	0	0	0	0	0	0	0	0	0	0	0	0	0	0	0	0	0	0	0	0	0	0	0	0	0	0	0	0	0	0	0	0
COG1424	Pimeloyl-CoA synthetase	H	0	0	0	0	0	0	0	0	0	0	0	0	0	0	0	0	0	0	0	0	0	0	0	0	0	0	0	0	0	0	0	0	0	0	0	0	0	0	0
COG1426	Cytoskeletal protein RodZ, contains Xre-like HTH and DUF4115 domains	D	1	1	1	1	1	1	1	1	1	1	1	1	1	1	1	1	1	1	1	1	1	1	1	1	1	1	1	1	1	1	1	1	1	1	1	1	1	1	1
COG1427	Predicted periplasmic solute-binding protein	R	0	0	0	0	0	0	0	0	0	0	0	0	0	0	0	0	0	0	0	0	0	0	0	0	0	0	0	0	0	0	0	0	0	0	0	0	0	0	0
COG1428	Deoxyadenosine/deoxycytidine kinase	F	2	2	1	1	1	3	1	1	1	1	1	1	1	1	1	1	1	1	1	1	1	1	1	1	1	3	3	3	3	3	3	1	3	3	3	3	2	1	2
COG1429	Cobalamin biosynthesis protein CobN, Mg-chelatase	H	0	0	0	0	0	0	0	0	0	0	0	0	0	0	0	0	0	0	0	0	0	0	0	0	0	0	0	0	0	0	0	0	0	0	0	0	0	0	0
COG1430	Uncharacterized conserved membrane protein, UPF0127 family	S	0	0	0	0	0	0	0	0	0	0	0	0	0	0	0	0	0	0	0	0	0	0	0	0	0	0	0	0	0	0	0	0	0	0	0	0	0	0	0
COG1431	Argonaute homolog, implicated in RNA metabolism and viral defense	JV	0	0	0	0	0	0	0	0	0	0	0	0	0	0	0	0	0	0	0	0	0	0	0	0	0	0	0	0	0	0	0	0	0	0	0	0	0	0	0
COG1432	Uncharacterized conserved protein, LabA/DUF88 family	S	0	0	0	0	0	0	0	0	0	0	0	0	0	0	0	0	0	0	0	0	0	0	0	0	0	0	0	0	0	0	0	0	0	0	0	0	0	0	0
COG1433	Predicted Fe-Mo cluster-binding protein, NifX family	O	0	0	0	0	0	0	0	0	0	0	0	0	0	0	0	0	0	0	0	0	0	0	0	0	0	0	0	0	0	0	0	0	0	0	0	0	0	0	0
COG1434	Uncharacterized SAM-binding protein YcdF, DUF218 family	R	1	1	2	2	3	2	1	2	2	2	3	2	2	2	2	1	2	2	2	2	2	2	2	2	2	2	2	2	2	2	2	2	2	2	2	2	1	1	1
COG1435	Thymidine kinase	F	1	1	1	1	1	2	1	1	1	1	1	1	1	1	1	1	1	1	1	1	1	1	1	1	1	1	1	1	1	1	1	1	1	1	1	1	1	1	1
COG1436	Archaeal/vacuolar-type H+-ATPase subunit F/Vma7	C	2	2	1	1	1	1	1	1	1	1	1	1	1	1	1	1	1	1	1	1	1	1	1	1	1	1	1	1	1	1	1	1	1	1	1	1	2	1	2
COG1437	Adenylate cyclase class IV, CYTH domain (includes archaeal enzymes of unknown function)	RT	0	0	0	0	0	0	0	0	0	0	0	0	0	0	0	0	0	0	0	0	0	0	0	0	0	0	0	0	0	0	0	0	0	0	0	0	0	0	0
COG1438	Arginine repressor	K	3	3	4	4	4	3	4	4	4	4	4	4	4	4	4	4	4	4	4	4	4	4	4	4	4	3	3	3	3	3	3	4	3	3	3	3	3	4	3
COG1439	rRNA maturation endonuclease Nob1	J	0	0	0	0	0	0	0	0	0	0	0	0	0	0	0	0	0	0	0	0	0	0	0	0	0	0	0	0	0	0	0	0	0	0	0	0	0	0	0
COG1440	Phosphotransferase system cellobiose-specific component IIB	G	8	8	6	5	5	5	5	5	4	5	4	5	4	5	5	5	5	5	5	5	5	4	5	6	5	4	4	5	4	4	4	5	4	4	4	4	10	5	8
COG1441	O-succinylbenzoate synthase	H	0	0	0	0	0	0	0	0	0	0	0	0	0	0	0	0	0	0	0	0	0	0	0	0	0	0	0	0	0	0	0	0	0	0	0	0	0	0	0
COG1442	Lipopolysaccharide biosynthesis protein, LPS:glycosyltransferase	M	1	1	2	2	2	2	2	2	2	2	2	2	2	2	2	2	2	2	2	2	2	2	2	2	2	2	2	2	2	2	2	2	2	2	2	2	1	2	2
COG1443	Isopentenyldiphosphate isomerase	I	0	0	0	0	0	0	0	0	0	0	0	0	0	0	0	0	0	0	0	0	0	0	0	0	0	0	0	0	0	0	0	0	0	0	0	0	0	0	0
COG1444	tRNA(Met) C34 N-acetyltransferase TmcA	J	0	0	0	0	0	0	0	0	0	0	0	0	0	0	0	0	0	0	0	0	0	0	0	0	0	0	0	0	0	0	0	0	0	0	0	0	0	0	0
COG1445	Phosphotransferase system fructose-specific component IIB	G	2	2	1	1	1	0	1	2	1	1	0	1	2	1	1	1	0	1	1	0	1	2	1	1	2	0	0	2	1	0	0	1	0	0	0	0	0	1	2
COG1446	Isoaspartyl peptidase or L-asparaginase, Ntn-hydrolase superfamily	E	1	1	1	1	1	0	1	1	1	1	1	1	1	1	1	1	1	1	1	1	1	1	1	1	1	0	0	0	0	0	0	1	0	0	0	0	1	1	1
COG1447	Phosphotransferase system cellobiose-specific component IIA	G	3	3	3	1	1	5	1	2	1	1	1	2	2	2	1	1	1	2	2	1	2	1	1	2	2	4	4	4	3	4	4	2	4	4	5	4	5	1	5
COG1448	Aspartate/tyrosine/aromatic aminotransferase	E	0	0	0	0	0	0	0	0	0	0	0	0	0	0	0	0	0	0	0	0	0	0	0	0	0	0	0	0	0	0	0	0	0	0	0	0	0	0	0
COG1449	Alpha-amylase/alpha-mannosidase, GH57 family	G	0	0	0	0	0	0	0	0	0	0	0	0	0	0	0	0	0	0	0	0	0	0	0	0	0	0	0	0	0	0	0	0	0	0	0	0	0	0	0
COG1450	Type II secretory pathway component GspD/PulD (secretin)	U	0	0	0	0	0	0	0	0	0	0	0	0	0	0	0	0	0	0	0	0	0	0	0	0	0	0	0	0	0	0	0	0	0	0	0	0	0	0	0
COG1451	Predicted metal-dependent hydrolase	R	0	0	0	0	0	0	0	0	0	0	0	0	0	0	0	0	0	0	0	0	0	0	0	0	0	0	0	0	0	0	0	0	0	0	0	0	0	0	0
COG1452	LPS assembly outer membrane protein LptD (organic solvent tolerance protein OstA)	M	0	0	0	0	0	0	0	0	0	0	0	0	0	0	0	0	0	0	0	0	0	0	0	0	0	0	0	0	0	0	0	0	0	0	0	0	0	0	0
COG1453	Predicted oxidoreductase of the aldo/keto reductase family	R	0	0	0	0	0	0	0	0	0	0	0	0	0	0	0	0	0	0	0	0	0	0	0	0	0	0	0	0	0	0	0	0	0	0	0	0	0	0	0
COG1454	Alcohol dehydrogenase, class IV	C	2	2	2	2	2	1	2	2	2	2	2	2	2	2	2	2	2	2	2	2	2	2	2	2	2	2	2	2	2	2	2	2	2	2	2	2	2	2	3
COG1455	Phosphotransferase system cellobiose-specific component IIC	G	20	20	8	8	7	10	7	8	6	6	7	8	11	8	8	7	8	7	8	7	8	7	7	9	10	9	9	9	9	9	9	8	9	9	9	9	21	7	17
COG1456	CO dehydrogenase/acetyl-CoA synthase gamma subunit (corrinoid Fe-S protein)	C	0	0	0	0	0	0	0	0	0	0	0	0	0	0	0	0	0	0	0	0	0	0	0	0	0	0	0	0	0	0	0	0	0	0	0	0	0	0	0
COG1457	Purine-cytosine permease or related protein	F	0	0	1	1	1	0	1	1	1	1	1	1	1	1	1	1	1	1	1	1	1	1	1	1	1	0	0	0	0	0	0	1	0	0	0	0	0	1	0
COG1458	Predicted DNA-binding protein containing PIN domain, UPF0278 family	R	0	0	0	0	0	0	0	0	0	0	0	0	0	0	0	0	0	0	0	0	0	0	0	0	0	0	0	0	0	0	0	0	0	0	0	0	0	0	0
COG1459	Type II secretory pathway, component PulF	NUW	2	2	1	1	1	1	1	0	1	1	1	1	1	1	1	1	1	0	1	1	1	1	1	1	1	1	1	1	1	1	1	1	1	1	1	1	1	1	1
COG1460	DNA-directed RNA polymerase, subunit F	K	0	0	0	0	0	0	0	0	0	0	0	0	0	0	0	0	0	0	0	0	0	0	0	0	0	0	0	0	0	0	0	0	0	0	0	0	0	0	0
COG1461	Predicted kinase related to dihydroxyacetone kinase	R	1	1	1	1	1	1	1	1	1	1	1	1	1	1	1	1	1	1	1	1	1	1	1	1	1	1	1	1	1	1	1	1	1	1	1	1	1	1	1
COG1462	Curli biogenesis system outer membrane secretion channel CsgG	M	0	0	0	0	0	0	0	0	0	0	0	0	0	0	0	0	0	0	0	0	0	0	0	0	0	0	0	0	0	0	0	0	0	0	0	0	0	0	0
COG1463	ABC-type transporter Mla maintaining outer membrane lipid asymmetry, periplasmic component MlaD	M	0	0	0	0	0	0	0	0	0	0	0	0	0	0	0	0	0	0	0	0	0	0	0	0	0	0	0	0	0	0	0	0	0	0	0	0	0	0	0
COG1464	ABC-type metal ion transport system, periplasmic component/surface antigen	P	5	5	3	3	3	2	3	3	3	3	3	3	3	3	3	3	3	3	3	3	3	3	3	3	3	2	2	2	3	2	2	3	2	2	2	2	4	3	4
COG1465	3-dehydroquinate synthase, class II	E	0	0	0	0	0	0	0	0	0	0	0	0	0	0	0	0	0	0	0	0	0	0	0	0	0	0	0	0	0	0	0	0	0	0	0	0	0	0	0
COG1466	DNA polymerase III, delta subunit	L	1	1	1	1	1	1	1	1	1	1	1	1	1	1	1	1	1	1	1	1	1	1	1	1	1	1	1	1	1	1	1	1	1	1	1	1	1	1	1
COG1467	Eukaryotic-type DNA primase, catalytic (small) subunit	L	0	0	0	0	0	0	0	0	0	0	0	0	0	0	0	0	0	0	0	0	0	0	0	0	0	0	0	0	0	0	0	0	0	0	0	0	0	0	0
COG1468	CRISPR/Cas system-associated exonuclease Cas4, RecB family	V	0	0	0	0	0	0	0	0	0	0	0	0	0	0	0	0	0	0	0	0	0	0	0	0	0	0	0	0	0	0	0	0	0	0	0	0	0	0	0
COG1469	GTP cyclohydrolase FolE2	H	0	0	0	0	0	0	0	0	0	0	0	0	0	0	0	0	0	0	0	0	0	0	0	0	0	0	0	0	0	0	0	0	0	0	0	0	0	0	0
COG1470	Uncharacterized membrane protein	S	0	0	0	0	0	0	0	0	0	0	0	0	0	0	0	0	0	0	0	0	0	0	0	0	0	0	0	0	0	0	0	0	0	0	0	0	0	0	0
COG1471	Ribosomal protein S4E	J	0	0	0	0	0	0	0	0	0	0	0	0	0	0	0	0	0	0	0	0	0	0	0	0	0	0	0	0	0	0	0	0	0	0	0	0	0	0	0
COG1472	Periplasmic beta-glucosidase and related glycosidases	G	3	3	1	1	1	0	1	1	1	1	1	1	1	1	1	1	1	1	1	1	1	1	1	1	1	1	0	0	1	0	0	1	0	0	0	1	6	1	4
COG1473	Metal-dependent amidase/aminoacylase/carboxypeptidase	R	2	2	3	3	3	2	3	3	3	3	3	3	3	3	3	3	3	3	3	3	3	3	3	3	3	2	2	2	2	2	2	3	2	2	2	2	3	3	3
COG1474	Cdc6-related protein, AAA superfamily ATPase	L	0	0	0	0	0	0	0	0	0	0	0	0	0	0	0	0	0	0	0	0	0	0	0	0	0	0	0	0	0	0	0	0	0	0	0	0	0	0	0
COG1475	Chromosome segregation protein Spo0J, contains ParB-like nuclease domain	D	2	2	2	1	1	1	2	1	2	2	1	1	1	1	1	1	1	1	1	1	1	1	1	1	1	1	1	1	1	1	1	1	1	1	1	1	2	2	2
COG1476	DNA-binding transcriptional regulator, XRE-family HTH domain	K	11	11	3	4	3	3	4	6	3	4	2	3	6	3	6	5	3	6	3	2	3	9	4	3	3	6	6	3	4	6	6	3	7	7	6	6	8	5	6
COG1477	Thiamine biosynthesis lipoprotein ApbE	H	3	3	2	2	2	1	2	2	2	2	2	2	2	2	2	2	2	2	2	2	2	2	2	2	2	1	1	1	1	1	1	2	1	1	2	1	3	2	3
COG1478	F420-0:Gamma-glutamyl ligase (F420 biosynthesis)	H	0	0	0	0	0	0	0	0	0	0	0	0	0	0	0	0	0	0	0	0	0	0	0	0	0	0	0	0	0	0	0	0	0	0	0	0	0	0	0
COG1479	Uncharacterized conserved protein, contains ParB-like and HNH nuclease domains	S	0	0	0	1	0	0	0	0	0	1	0	1	0	1	1	1	0	0	1	0	0	0	0	0	0	0	0	0	0	0	0	1	0	0	0	0	0	1	0
COG1480	Membrane-associated HD superfamily phosphohydrolase	R	1	1	1	1	1	1	1	1	1	1	1	1	1	1	1	1	1	1	1	1	1	1	1	1	1	1	1	1	1	1	1	1	1	1	1	1	1	1	1
COG1481	DNA-binding transcriptional regulator WhiA, involved in cell division	K	1	1	1	1	1	1	1	1	1	1	1	1	1	1	1	1	1	1	1	1	1	1	1	1	1	1	1	1	1	1	1	1	1	1	1	1	1	1	1
COG1482	Mannose-6-phosphate isomerase, class I	G	1	1	1	1	1	1	1	1	1	1	1	1	1	1	1	1	1	1	1	1	1	1	1	1	1	1	1	1	2	1	1	1	1	1	1	1	2	1	1
COG1483	Predicted ATPase, AAA+ superfamily	R	0	0	0	0	0	0	0	0	0	0	0	0	0	0	0	0	0	0	0	0	0	0	0	0	0	0	0	0	0	0	0	0	0	0	0	0	0	0	0
COG1484	DNA replication protein DnaC	L	1	1	2	2	2	1	2	2	2	2	3	3	2	2	4	2	2	3	2	3	2	4	2	2	2	3	3	1	2	3	3	2	3	3	3	3	4	2	1
COG1485	Predicted ATPase	R	0	0	0	0	0	0	0	0	0	0	0	0	0	0	0	0	0	0	0	0	0	0	0	0	0	0	0	0	0	0	0	0	0	0	0	0	0	0	0
COG1486	Alpha-galactosidase/6-phospho-beta-glucosidase, family 4 of glycosyl hydrolase	G	6	6	1	1	1	2	1	1	1	1	1	1	2	1	1	1	1	1	1	1	1	1	1	1	1	2	2	2	2	2	2	1	2	2	3	2	3	1	4
COG1487	Predicted nucleic acid-binding protein, contains PIN domain	R	0	0	0	0	0	0	0	0	0	0	0	0	0	0	0	0	0	0	0	0	0	0	0	0	0	0	0	0	0	0	0	0	0	0	0	0	0	0	0
COG1488	Nicotinic acid phosphoribosyltransferase	H	1	1	1	1	1	1	1	1	1	1	1	1	1	1	1	1	1	1	1	1	1	1	1	1	1	1	1	1	1	1	1	1	1	1	1	1	1	1	1
COG1489	DNA-binding protein, stimulates sugar fermentation	GT	1	1	1	1	1	1	1	1	1	1	1	1	1	1	1	1	1	1	1	1	1	1	1	1	1	1	1	1	1	1	1	1	1	1	1	1	1	1	1
COG1490	D-Tyr-tRNAtyr deacylase	J	1	1	1	1	1	1	1	1	1	1	1	1	1	1	1	1	1	1	1	1	1	1	1	1	1	1	1	1	1	1	1	1	1	1	1	1	1	1	1
COG1491	Predicted nucleic acid-binding OB-fold protein	R	0	0	0	0	0	0	0	0	0	0	0	0	0	0	0	0	0	0	0	0	0	0	0	0	0	0	0	0	0	0	0	0	0	0	0	0	0	0	0
COG1492	Cobyric acid synthase	H	0	0	0	0	0	0	0	0	0	0	0	0	0	0	0	0	0	0	0	0	0	0	0	0	0	0	0	0	0	0	0	0	0	0	0	0	0	0	0
COG1493	Serine kinase of the HPr protein, regulates carbohydrate metabolism	T	1	1	1	1	1	1	1	1	1	1	1	1	1	1	1	1	1	1	1	1	1	1	1	1	1	1	1	1	1	1	1	1	1	1	1	1	1	1	1
COG1494	Fructose-1,6-bisphosphatase/sedoheptulose 1,7-bisphosphatase or related protein	G	0	0	0	0	0	0	0	0	0	0	0	0	0	0	0	0	0	0	0	0	0	0	0	0	0	0	0	0	0	0	0	0	0	0	0	0	0	0	0
COG1495	Disulfide bond formation protein DsbB	O	0	0	0	0	0	0	0	0	0	0	0	0	0	0	0	0	0	0	0	0	0	0	0	0	0	0	0	0	0	0	0	0	0	0	0	0	0	0	0
COG1496	Copper oxidase (laccase) domain	P	0	0	0	0	0	0	0	0	0	0	0	0	0	0	0	0	0	0	0	0	0	0	0	0	0	0	0	0	0	0	0	0	0	0	0	0	0	0	0
COG1497	Predicted transcriptional regulator	K	0	0	0	0	0	0	0	0	0	0	0	0	0	0	0	0	0	0	0	0	0	0	0	0	0	0	0	0	0	0	0	0	0	0	0	0	0	0	0
COG1498	RNA processing factor Prp31, contains Nop domain	J	0	0	0	0	0	0	0	0	0	0	0	0	0	0	0	0	0	0	0	0	0	0	0	0	0	0	0	0	0	0	0	0	0	0	0	0	0	0	0
COG1499	NMD protein affecting ribosome stability and mRNA decay	J	0	0	0	0	0	0	0	0	0	0	0	0	0	0	0	0	0	0	0	0	0	0	0	0	0	0	0	0	0	0	0	0	0	0	0	0	0	0	0
COG1500	Ribosome maturation protein Sdo1	J	0	0	0	0	0	0	0	0	0	0	0	0	0	0	0	0	0	0	0	0	0	0	0	0	0	0	0	0	0	0	0	0	0	0	0	0	0	0	0
COG1501	Alpha-glucosidase, glycosyl hydrolase family GH31	G	2	2	1	1	0	0	1	0	1	1	1	0	0	0	0	1	1	2	0	1	0	0	1	1	0	0	0	0	0	0	0	0	0	0	0	0	0	1	1
COG1502	Phosphatidylserine/phosphatidylglycerophosphate/cardiolipin synthase or related enzyme	I	2	2	2	2	2	2	2	2	2	2	2	2	2	2	2	2	2	2	2	2	2	2	2	2	2	2	2	2	2	2	2	2	2	2	2	2	2	2	2
COG1503	Peptide chain release factor 1 (eRF1)	J	0	0	0	0	0	0	0	0	0	0	0	0	0	0	0	0	0	0	0	0	0	0	0	0	0	0	0	0	0	0	0	0	0	0	0	0	0	0	0
COG1504	Uncharacterized protein	S	0	0	0	0	0	0	0	0	0	0	0	0	0	0	0	0	0	0	0	0	0	0	0	0	0	0	0	0	0	0	0	0	0	0	0	0	0	0	0
COG1505	Prolyl oligopeptidase PreP, S9A serine peptidase family	E	0	0	0	0	0	0	0	0	0	0	0	0	0	0	0	0	0	0	0	0	0	0	0	0	0	0	0	0	0	0	0	0	0	0	0	0	0	0	0
COG1506	Dipeptidyl aminopeptidase/acylaminoacyl peptidase	E	1	1	0	0	0	0	0	0	0	0	0	0	0	0	0	0	0	0	0	0	0	0	0	0	0	0	0	0	0	0	0	0	0	0	0	0	1	0	1
COG1507	Uncharacterized protein	S	0	0	0	0	0	0	0	0	0	0	0	0	0	0	0	0	0	0	0	0	0	0	0	0	0	0	0	0	0	0	0	0	0	0	0	0	0	0	0
COG1508	DNA-directed RNA polymerase specialized sigma subunit, sigma54 homolog	K	1	1	1	1	1	1	1	1	1	1	1	1	1	1	1	1	1	1	1	1	1	1	1	1	1	1	1	1	1	1	1	1	1	1	1	1	1	1	1
COG1509	L-lysine 2,3-aminomutase (EF-P beta-lysylation pathway)	E	0	0	0	0	0	0	0	0	0	0	0	0	0	0	0	0	0	0	0	0	0	0	0	0	0	0	0	0	0	0	0	0	0	0	0	0	0	0	0
COG1510	DNA-binding transcriptional regulator GbsR, MarR family	K	0	0	0	0	0	0	0	0	0	0	0	0	0	0	0	0	0	0	0	0	0	0	0	0	0	0	0	0	0	0	0	0	0	0	0	0	0	0	0
COG1511	Uncharacterized membrane protein YhgE, phage infection protein (PIP) family	S	1	1	1	1	1	1	1	1	1	1	1	1	1	1	1	1	1	1	1	1	1	1	1	1	1	1	1	1	1	1	1	1	1	1	1	1	1	1	1
COG1512	Uncharacterized membrane protein YgcG, contains a TPM-fold domain	S	1	1	1	1	1	1	1	1	1	1	1	1	1	1	1	1	1	1	1	1	1	1	1	1	1	1	1	1	1	1	1	1	1	1	1	1	2	1	2
COG1513	Cyanate lyase	P	0	0	0	0	0	0	0	0	0	0	0	0	0	0	0	0	0	0	0	0	0	0	0	0	0	0	0	0	0	0	0	0	0	0	0	0	0	0	0
COG1514	2'-5' RNA ligase	J	0	0	0	0	0	0	0	0	0	0	0	0	0	0	0	0	0	0	0	0	0	0	0	0	0	0	0	0	0	0	0	0	0	0	0	0	0	0	0
COG1515	Deoxyinosine 3'endonuclease (endonuclease V)	L	0	0	0	0	0	0	0	0	0	0	0	0	0	0	0	0	0	0	0	0	0	0	0	0	0	0	0	0	0	0	0	0	0	0	0	0	0	0	0
COG1516	Flagellin-specific chaperone FliS	NU	1	1	0	0	0	0	0	0	0	0	0	0	0	0	0	0	0	0	0	0	0	0	0	0	0	0	0	0	0	0	0	0	0	0	0	0	1	0	1
COG1517	CRISPR/Cas system-associated protein Csx1, contains CARF domain	V	0	0	0	0	0	0	0	0	0	0	0	0	0	0	0	0	0	0	0	0	0	0	0	0	0	0	0	0	0	0	0	0	0	0	0	0	0	0	0
COG1518	CRISPR/Cas system-associated endonuclease Cas1	V	0	0	1	0	0	0	1	1	1	1	0	1	0	1	0	1	1	0	1	0	1	0	1	1	0	0	0	0	0	0	0	1	0	0	0	0	0	1	0
COG1519	3-deoxy-D-manno-octulosonic-acid transferase	M	0	0	0	0	0	0	0	0	0	0	0	0	0	0	0	0	0	0	0	0	0	0	0	0	0	0	0	0	0	0	0	0	0	0	0	0	0	0	0
COG1520	Outer membrane protein assembly factor BamB, contains PQQ-like beta-propeller repeat	M	0	0	0	0	0	0	0	0	0	0	0	0	0	0	0	0	0	0	0	0	0	0	0	0	0	0	0	0	0	0	0	0	0	0	0	0	0	0	0
COG1521	Pantothenate kinase type III	H	0	0	0	0	0	0	0	0	0	0	0	0	0	0	0	0	0	0	0	0	0	0	0	0	0	0	0	0	0	0	0	0	0	0	0	0	0	0	0
COG1522	DNA-binding transcriptional regulator, Lrp family	K	1	1	0	0	0	0	0	0	0	0	0	0	0	0	0	0	0	0	0	0	0	0	0	0	0	0	0	0	0	0	0	0	0	0	0	0	2	0	0
COG1523	Pullulanase/glycogen debranching enzyme	G	1	1	0	0	0	0	0	0	0	0	0	0	0	0	0	0	0	0	0	0	0	0	0	0	0	0	0	0	0	0	0	0	0	0	0	0	1	0	1
COG1524	Predicted pyrophosphatase or phosphodiesterase, AlkP superfamily	R	0	0	0	0	0	0	0	0	0	0	0	0	0	0	0	0	0	0	0	0	0	0	0	0	0	0	0	0	0	0	0	0	0	0	0	0	0	0	0
COG1525	Endonuclease YncB, thermonuclease family	L	0	0	0	0	0	0	0	0	0	0	0	0	0	0	0	0	0	0	0	0	0	0	0	0	0	0	0	0	0	0	0	0	0	0	0	0	0	0	0
COG1526	Formate dehydrogenase assembly factor FdhD	C	0	0	0	0	0	0	0	0	0	0	0	0	0	0	0	0	0	0	0	0	0	0	0	0	0	0	0	0	0	0	0	0	0	0	0	0	0	0	0
COG1527	Archaeal/vacuolar-type H+-ATPase subunit C/Vma6	C	2	2	1	1	1	1	1	1	1	1	1	1	1	1	1	1	1	1	1	1	1	1	1	1	1	1	1	1	1	1	1	1	1	1	1	1	2	1	2
COG1528	Ferritin	P	0	0	0	0	0	0	0	0	0	0	0	0	0	0	0	0	0	0	0	0	0	0	0	0	0	0	0	0	0	0	0	0	0	0	0	0	0	0	0
COG1529	CO or xanthine dehydrogenase, Mo-binding subunit	C	0	0	1	1	1	0	1	1	1	1	1	1	1	1	1	1	1	1	1	1	1	1	1	1	1	0	0	0	0	0	0	1	0	0	0	0	0	1	0
COG1530	Ribonuclease G or E	J	0	0	0	0	0	0	0	0	0	0	0	0	0	0	0	0	0	0	0	0	0	0	0	0	0	0	0	0	0	0	0	0	0	0	0	0	0	0	0
COG1531	Uncharacterized protein, UPF0248 family	S	0	0	0	0	0	0	0	0	0	0	0	0	0	0	0	0	0	0	0	0	0	0	0	0	0	0	0	0	0	0	0	0	0	0	0	0	0	0	0
COG1532	Predicted RNA-binding protein	R	0	0	0	0	0	0	0	0	0	0	0	0	0	0	0	0	0	0	0	0	0	0	0	0	0	0	0	0	0	0	0	0	0	0	0	0	0	0	0
COG1533	DNA repair photolyase	L	0	0	0	0	0	0	0	0	0	0	0	0	0	0	0	0	0	0	0	0	0	0	0	0	0	0	0	0	0	0	0	0	0	0	0	0	1	0	1
COG1534	RNA-binding protein YhbY	J	1	1	1	1	1	1	1	1	1	1	1	1	1	1	1	1	1	1	1	1	1	1	1	1	1	1	1	1	1	1	1	1	1	1	1	1	1	1	1
COG1535	Isochorismate hydrolase	Q	0	0	0	0	0	0	0	0	0	0	0	0	0	0	0	0	0	0	0	0	0	0	0	0	0	0	0	0	0	0	0	0	0	0	0	0	0	0	0
COG1536	Flagellar motor switch protein FliG	N	1	1	0	0	0	0	0	0	0	0	0	0	0	0	0	0	0	0	0	0	0	0	0	0	0	0	0	0	0	0	0	0	0	0	0	0	1	0	1
COG1537	Stalled ribosome rescue protein Dom34, pelota family	J	0	0	0	0	0	0	0	0	0	0	0	0	0	0	0	0	0	0	0	0	0	0	0	0	0	0	0	0	0	0	0	0	0	0	0	0	0	0	0
COG1538	Outer membrane protein TolC	M	0	0	0	0	0	0	0	0	0	0	0	0	0	0	0	0	0	0	0	0	0	0	0	0	0	0	0	0	0	0	0	0	0	0	0	0	0	0	0
COG1539	Dihydroneopterin aldolase	H	0	0	1	1	1	0	1	1	1	1	1	1	1	1	1	1	1	1	1	1	1	1	1	1	1	0	0	0	0	0	0	1	0	0	0	0	0	1	0
COG1540	Lactam utilization protein B (function unknown)	R	0	0	0	0	0	0	0	0	0	0	0	0	0	0	0	0	0	0	0	0	0	0	0	0	0	0	0	0	0	0	0	0	0	0	0	0	0	0	0
COG1541	Phenylacetate-coenzyme A ligase PaaK, adenylate-forming domain family	H	0	0	2	0	0	0	0	0	2	2	0	0	0	0	0	0	0	0	0	0	0	0	0	0	0	0	0	0	0	0	0	0	0	0	0	0	0	2	0
COG1542	Uncharacterized protein	S	0	0	0	0	0	0	0	0	0	0	0	0	0	0	0	0	0	0	0	0	0	0	0	0	0	0	0	0	0	0	0	0	0	0	0	0	0	0	0
COG1543	Predicted glycosyl hydrolase, contains GH57 and DUF1957 domains	G	0	0	0	0	0	0	0	0	0	0	0	0	0	0	0	0	0	0	0	0	0	0	0	0	0	0	0	0	0	0	0	0	0	0	0	0	0	0	0
COG1544	Ribosome-associated translation inhibitor RaiA	J	1	1	1	1	1	1	1	1	1	1	1	1	1	1	1	1	1	1	1	1	1	1	1	1	1	1	1	1	1	1	1	1	1	1	1	1	1	1	1
COG1545	Uncharacterized OB-fold protein, contains Zn-ribbon domain	R	0	0	0	0	0	0	0	0	0	0	0	0	0	0	0	0	0	0	0	0	0	0	0	0	0	0	0	0	0	0	0	0	0	0	0	0	0	0	0
COG1546	Nicotinamide mononucleotide (NMN) deamidase PncC	H	0	0	0	0	0	0	0	0	0	0	0	0	0	0	0	0	0	0	0	0	0	0	0	0	0	0	0	0	0	0	0	0	0	0	0	0	0	0	0
COG1547	Predicted metal-dependent hydrolase	S	0	0	0	0	0	0	0	0	0	0	0	0	0	0	0	0	0	0	0	0	0	0	0	0	0	0	0	0	0	0	0	0	0	0	0	0	0	0	0
COG1548	Uncharacterized protein, hydantoinase/oxoprolinase family	S	0	0	0	0	0	0	0	0	0	0	0	0	0	0	0	0	0	0	0	0	0	0	0	0	0	0	0	0	0	0	0	0	0	0	0	0	0	0	0
COG1549	Predicted RNA-binding protein, contains uracil-DNA-glycosylase-like and PUA domains	R	0	0	0	0	0	0	0	0	0	0	0	0	0	0	0	0	0	0	0	0	0	0	0	0	0	0	0	0	0	0	0	0	0	0	0	0	0	0	0
COG1550	Uncharacterized conserved protein YlxP, DUF503 family	S	0	0	0	0	0	0	0	0	0	0	0	0	0	0	0	0	0	0	0	0	0	0	0	0	0	0	0	0	0	0	0	0	0	0	0	0	0	0	0
COG1551	sRNA-binding carbon storage regulator CsrA	T	0	0	0	0	0	0	0	0	0	0	0	0	0	0	0	0	0	0	0	0	0	0	0	0	0	0	0	0	0	0	0	0	0	0	0	0	0	0	0
COG1552	Ribosomal protein L40E	J	0	0	0	0	0	0	0	0	0	0	0	0	0	0	0	0	0	0	0	0	0	0	0	0	0	0	0	0	0	0	0	0	0	0	0	0	0	0	0
COG1553	Sulfur relay (sulfurtransferase) complex TusBCD TusD component, DsrE family	P	0	0	0	0	0	0	0	0	0	0	0	0	0	0	0	0	0	0	0	0	0	0	0	0	0	0	0	0	0	0	0	0	0	0	0	0	0	0	0
COG1554	Trehalose and maltose hydrolase (possible phosphorylase)	G	3	3	2	2	2	2	2	2	2	2	2	2	2	2	2	2	2	2	2	2	2	2	2	2	2	2	2	2	3	2	2	2	2	2	2	2	3	2	3
COG1555	DNA uptake protein ComE and related DNA-binding proteins	L	1	1	1	1	1	1	1	1	1	1	1	1	1	1	1	1	1	1	1	1	1	1	1	1	1	1	1	1	1	1	1	1	1	1	1	1	1	1	1
COG1556	L-lactate utilization protein LutC, contains LUD domain	C	0	0	1	1	1	0	1	1	1	1	1	1	1	1	1	1	1	1	1	1	1	1	1	1	1	0	0	0	0	0	0	1	0	0	0	0	0	1	0
COG1558	Flagellar basal body rod protein FlgC	N	1	1	0	0	0	0	0	0	0	0	0	0	0	0	0	0	0	0	0	0	0	0	0	0	0	0	0	0	0	0	0	0	0	0	0	0	1	0	1
COG1559	Cell division protein YceG, involved in septum cleavage	D	1	1	1	1	1	1	1	1	1	1	1	1	1	1	1	1	1	1	1	1	1	1	1	1	1	1	1	1	1	1	1	1	1	1	1	1	1	1	1
COG1560	Lauroyl/myristoyl acyltransferase	I	0	0	0	0	0	0	0	0	0	0	0	0	0	0	0	0	0	0	0	0	0	0	0	0	0	0	0	0	0	0	0	0	0	0	0	0	0	0	0
COG1561	Uncharacterized conserved protein YicC, UPF0701 family	S	1	1	1	1	1	1	1	1	1	1	1	1	1	1	1	1	1	1	1	1	1	1	1	1	1	1	1	1	1	1	1	1	1	1	1	1	1	1	1
COG1562	Phytoene/squalene synthetase	I	1	1	0	0	0	0	0	0	0	0	0	0	0	0	0	0	0	0	0	0	0	0	0	0	0	0	0	0	0	0	0	0	0	0	0	0	1	0	1
COG1563	Uncharacterized MnhB-related membrane protein	R	0	0	0	0	0	0	0	0	0	0	0	0	0	0	0	0	0	0	0	0	0	0	0	0	0	0	0	0	0	0	0	0	0	0	0	0	0	0	0
COG1564	Thiamine pyrophosphokinase	H	1	1	1	1	1	1	1	1	1	1	1	1	1	1	1	1	1	1	1	1	1	1	1	1	1	1	1	1	1	1	1	1	1	1	1	1	1	1	1
COG1565	SAM-dependent methyltransferase, MidA family	R	0	0	0	0	0	0	0	0	0	0	0	0	0	0	0	0	0	0	0	0	0	0	0	0	0	0	0	0	0	0	0	0	0	0	0	0	0	0	0
COG1566	Multidrug resistance efflux pump	V	0	0	0	0	1	0	0	0	0	0	0	1	0	1	0	0	0	0	1	0	0	0	0	0	0	0	0	0	0	0	0	1	0	0	0	0	0	0	0
COG1567	CRISPR/Cas system CSM-associated protein Csm4, group 5 of RAMP superfamily	V	0	0	0	0	0	0	0	0	0	0	0	0	0	0	0	0	0	0	0	0	0	0	0	0	0	0	0	0	0	0	0	0	0	0	0	0	0	0	0
COG1568	Predicted methyltransferase	R	0	0	0	0	0	0	0	0	0	0	0	0	0	0	0	0	0	0	0	0	0	0	0	0	0	0	0	0	0	0	0	0	0	0	0	0	0	0	0
COG1569	Predicted nucleic acid-binding protein, contains PIN domain	R	0	0	0	0	0	0	0	0	0	0	0	0	0	0	0	0	0	0	0	0	0	0	0	0	0	0	0	0	0	0	0	0	0	0	0	0	0	0	0
COG1570	Exonuclease VII, large subunit	L	1	1	1	1	1	1	1	1	1	1	1	1	1	1	1	1	1	1	1	1	1	1	1	1	1	1	1	1	1	1	1	1	1	1	1	1	1	1	1
COG1571	tRNA(Ile2) C34 agmatinyltransferase TiaS	J	0	0	0	0	0	0	0	0	0	0	0	0	0	0	0	0	0	0	0	0	0	0	0	0	0	0	0	0	0	0	0	0	0	0	0	0	0	0	0
COG1572	Serine protease, subtilase family	O	0	0	0	0	0	0	0	0	0	0	0	0	0	0	0	0	0	0	0	0	0	0	0	0	0	0	0	0	0	0	0	0	0	0	0	0	0	0	0
COG1573	Uracil-DNA glycosylase	L	1	1	1	1	1	1	1	1	1	1	1	1	1	1	1	1	1	1	1	1	1	1	1	1	1	1	1	1	1	1	1	1	1	1	1	1	2	1	2
COG1574	Predicted amidohydrolase YtcJ	R	1	1	0	0	0	0	0	0	0	0	0	0	0	0	0	0	0	0	0	0	0	0	0	0	0	1	1	0	0	1	1	0	1	1	1	1	2	0	1
COG1575	1,4-dihydroxy-2-naphthoate octaprenyltransferase	H	2	2	2	2	2	1	2	2	2	2	2	2	2	2	2	2	2	2	2	2	2	2	2	2	2	1	1	1	1	1	1	2	1	1	1	1	2	2	2
COG1576	23S rRNA pseudoU1915 N3-methylase RlmH	J	1	1	1	1	1	1	1	1	1	1	1	1	1	1	1	1	1	1	1	1	1	1	1	1	1	1	1	1	1	1	1	1	1	1	1	1	1	1	1
COG1577	Mevalonate kinase	I	2	2	2	2	2	2	2	2	2	2	2	2	2	2	2	2	2	2	2	2	2	2	2	2	2	2	2	2	2	2	2	2	2	2	2	2	2	2	2
COG1578	Uncharacterized conserved protein, contains ATP-grasp and redox domains	S	0	0	0	0	0	0	0	0	0	0	0	0	0	0	0	0	0	0	0	0	0	0	0	0	0	0	0	0	0	0	0	0	0	0	0	0	0	0	0
COG1579	Predicted nucleic acid-binding protein, contains Zn-ribbon domain	R	0	0	0	0	0	0	0	0	0	0	0	0	0	0	0	0	0	0	0	0	0	0	0	0	0	0	0	0	0	0	0	0	0	0	0	0	1	0	0
COG1580	Flagellar basal body-associated protein FliL	N	1	1	0	0	0	0	0	0	0	0	0	0	0	0	0	0	0	0	0	0	0	0	0	0	0	0	0	0	0	0	0	0	0	0	0	0	1	0	1
COG1581	Archaeal DNA-binding protein	K	0	0	0	0	0	0	0	0	0	0	0	0	0	0	0	0	0	0	0	0	0	0	0	0	0	0	0	0	0	0	0	0	0	0	0	0	0	0	0
COG1582	Uncharacterized protein YlzI, FlbEa/FlbD family	R	1	1	0	0	0	0	0	0	0	0	0	0	0	0	0	0	0	0	0	0	0	0	0	0	0	0	0	0	0	0	0	0	0	0	0	0	1	0	1
COG1583	CRISPR/Cas system endoribonuclease Cas6, RAMP superfamily	V	0	0	0	0	0	0	0	0	0	0	0	0	0	0	0	0	0	0	0	0	0	0	0	0	0	0	0	0	0	0	0	0	0	0	0	0	0	0	0
COG1584	Succinate-acetate transporter protein	C	0	0	0	0	0	0	0	0	0	0	0	0	0	0	0	0	0	0	0	0	0	0	0	0	0	0	0	0	0	0	0	0	0	0	0	0	0	0	0
COG1585	Membrane protein implicated in regulation of membrane protease activity	O	0	0	0	0	0	0	0	0	0	0	0	0	0	0	0	0	0	0	0	0	0	0	0	0	0	0	0	0	0	0	0	0	0	0	0	0	0	0	0
COG1586	S-adenosylmethionine decarboxylase or arginine decarboxylase	E	0	0	0	0	0	0	0	0	0	0	0	0	0	0	0	0	0	0	0	0	0	0	0	0	0	0	0	0	0	0	0	0	0	0	0	0	0	0	0
COG1587	Uroporphyrinogen-III synthase	H	0	0	0	0	0	0	0	0	0	0	0	0	0	0	0	0	0	0	0	0	0	0	0	0	0	0	0	0	0	0	0	0	0	0	0	0	0	0	0
COG1588	RNase P/RNase MRP subunit p29	J	0	0	0	0	0	0	0	0	0	0	0	0	0	0	0	0	0	0	0	0	0	0	0	0	0	0	0	0	0	0	0	0	0	0	0	0	0	0	0
COG1589	Cell division septal protein FtsQ	D	1	1	1	1	1	1	1	1	1	1	1	1	1	1	1	1	1	1	1	1	1	1	1	1	1	1	1	1	1	1	1	1	1	1	1	1	1	1	1
COG1590	tRNA(Phe) wybutosine-synthesizing methylase Tyw3	J	0	0	0	0	0	0	0	0	0	0	0	0	0	0	0	0	0	0	0	0	0	0	0	0	0	0	0	0	0	0	0	0	0	0	0	0	0	0	0
COG1591	Holliday junction resolvase, archaeal type	L	0	0	0	0	0	0	0	0	0	0	0	0	0	0	0	0	0	0	0	0	0	0	0	0	0	0	0	0	0	0	0	0	0	0	0	0	0	0	0
COG1592	Rubrerythrin	C	0	0	0	0	0	0	0	0	0	0	0	0	0	0	0	0	0	0	0	0	0	0	0	0	0	0	0	0	0	0	0	0	0	0	0	0	0	0	0
COG1593	TRAP-type C4-dicarboxylate transport system, large permease component	G	0	0	1	1	1	0	1	1	1	1	1	1	1	1	1	1	0	1	1	0	0	1	1	0	1	1	1	1	1	1	1	1	1	1	1	1	0	1	0
COG1594	DNA-directed RNA polymerase, subunit M/Transcription elongation factor TFIIS	K	0	0	0	0	0	0	0	0	0	0	0	0	0	0	0	0	0	0	0	0	0	0	0	0	0	0	0	0	0	0	0	0	0	0	0	0	0	0	0
COG1595	DNA-directed RNA polymerase specialized sigma subunit, sigma24 family	K	3	3	4	4	4	2	4	4	4	4	3	4	4	4	4	4	4	4	4	2	2	4	3	4	4	2	2	2	2	2	2	4	2	2	2	2	4	4	5
COG1596	Periplasmic protein involved in polysaccharide export, contains SLBB domain of the beta-grasp fold	M	0	0	0	0	0	0	0	0	0	0	0	0	0	0	0	0	0	0	0	0	0	0	0	0	0	0	0	0	0	0	0	0	0	0	0	0	0	0	0
COG1597	Diacylglycerol kinase family enzyme	IR	4	4	4	4	4	4	4	4	4	4	4	4	4	4	4	4	4	4	4	4	4	4	4	4	4	4	4	4	4	4	4	4	4	4	4	4	4	4	4
COG1598	Predicted nuclease of the RNAse H fold, HicB family	V	0	0	0	0	0	0	0	0	0	0	0	0	0	0	1	0	0	0	0	0	0	1	0	0	0	1	1	0	0	1	1	0	1	1	2	1	0	0	0
COG1599	ssDNA-binding replication factor A, large subunit	L	0	0	0	0	0	0	0	0	0	0	0	0	0	0	0	0	0	0	0	0	0	0	0	0	0	0	0	0	0	0	0	0	0	0	0	0	0	0	0
COG1600	Epoxyqueuosine reductase QueG (queuosine biosynthesis)	J	1	1	1	1	1	1	1	1	1	1	1	1	1	1	1	1	1	1	1	1	1	1	1	1	1	1	1	1	1	1	1	1	1	1	1	1	1	1	1
COG1601	Translation initiation factor 2, beta subunit (eIF-2beta)/eIF-5 N-terminal domain	J	0	0	0	0	0	0	0	0	0	0	0	0	0	0	0	0	0	0	0	0	0	0	0	0	0	0	0	0	0	0	0	0	0	0	0	0	0	0	0
COG1602	Uncharacterized protein	S	0	0	0	0	0	0	0	0	0	0	0	0	0	0	0	0	0	0	0	0	0	0	0	0	0	0	0	0	0	0	0	0	0	0	0	0	0	0	0
COG1603	RNase P/RNase MRP subunit p30	J	0	0	0	0	0	0	0	0	0	0	0	0	0	0	0	0	0	0	0	0	0	0	0	0	0	0	0	0	0	0	0	0	0	0	0	0	0	0	0
COG1604	CRISPR/Cas system CMR subunit Cmr6, Cas7 group, RAMP superfamily	V	0	0	0	0	0	0	0	0	0	0	0	0	0	0	0	0	0	0	0	0	0	0	0	0	0	0	0	0	0	0	0	0	0	0	0	0	0	0	0
COG1605	Chorismate mutase	E	1	1	0	0	0	0	0	0	0	0	0	0	0	0	0	0	0	0	0	0	0	0	0	0	0	0	0	0	0	0	0	0	0	0	0	0	0	0	0
COG1606	ATP-utilizing enzyme, PP-loop superfamily	R	0	0	1	0	0	0	0	0	0	0	1	0	0	0	0	1	1	1	0	1	0	0	1	0	0	0	0	0	0	0	0	0	0	0	0	0	0	0	0
COG1607	Acyl-CoA hydrolase	I	0	0	1	1	1	0	1	1	1	1	1	1	1	1	1	1	1	1	1	1	1	1	1	1	1	0	0	0	0	0	0	1	0	0	0	0	0	1	0
COG1608	Isopentenyl phosphate kinase	I	0	0	0	0	0	0	0	0	0	0	0	0	0	0	0	0	0	0	0	0	0	0	0	0	0	0	0	0	0	0	0	0	0	0	0	0	0	0	0
COG1609	DNA-binding transcriptional regulator, LacI/PurR family	K	19	19	11	11	11	15	11	11	11	11	11	11	10	11	11	11	11	12	11	11	10	11	11	11	11	14	14	15	17	14	14	11	14	14	17	14	19	11	16
COG1610	Uncharacterized conserved protein YqeY	S	1	1	1	1	1	1	1	1	1	1	1	1	1	1	1	1	1	1	1	1	1	1	1	1	1	1	1	1	1	1	1	1	1	1	1	1	1	1	1
COG1611	Predicted Rossmann fold nucleotide-binding protein	R	1	1	1	1	1	1	1	1	1	1	1	1	1	1	1	1	1	1	0	1	1	1	1	1	1	1	1	1	1	1	1	1	1	1	1	1	1	1	1
COG1612	Heme A synthase	H	0	0	0	0	0	0	0	0	0	0	0	0	0	0	0	0	0	0	0	0	0	0	0	0	0	0	0	0	0	0	0	0	0	0	0	0	0	0	0
COG1613	ABC-type sulfate transport system, periplasmic component	P	0	0	0	0	0	0	0	0	0	0	0	0	0	0	0	0	0	0	0	0	0	0	0	0	0	0	0	0	0	0	0	0	0	0	0	0	0	0	0
COG1614	CO dehydrogenase/acetyl-CoA synthase beta subunit	C	0	0	0	0	0	0	0	0	0	0	0	0	0	0	0	0	0	0	0	0	0	0	0	0	0	0	0	0	0	0	0	0	0	0	0	0	0	0	0
COG1615	Uncharacterized membrane protein, UPF0182 family	S	0	0	0	0	0	0	0	0	0	0	0	0	0	0	0	0	0	0	0	0	0	0	0	0	0	0	0	0	0	0	0	0	0	0	0	0	0	0	0
COG1617	tRNA threonylcarbamoyladenosine modification (KEOPS) complex, Cgi121 subunit	J	0	0	0	0	0	0	0	0	0	0	0	0	0	0	0	0	0	0	0	0	0	0	0	0	0	0	0	0	0	0	0	0	0	0	0	0	0	0	0
COG1618	Nucleoside-triphosphatase THEP1	F	0	0	0	0	0	0	0	0	0	0	0	0	0	0	0	0	0	0	0	0	0	0	0	0	0	0	0	0	0	0	0	0	0	0	0	0	0	0	0
COG1619	Muramoyltetrapeptide carboxypeptidase LdcA (peptidoglycan recycling)	M	0	0	0	0	0	1	0	0	0	0	0	0	0	0	0	0	0	0	0	0	0	0	0	0	0	1	1	1	1	1	1	0	1	1	1	1	0	0	0
COG1620	L-lactate permease	C	0	0	0	0	0	0	0	0	0	0	0	0	0	0	0	0	0	0	0	0	0	0	0	0	0	0	0	0	0	0	0	0	0	0	0	0	0	0	0
COG1621	Sucrose-6-phosphate hydrolase SacC, GH32 family	G	2	2	1	1	1	1	1	1	1	1	1	1	1	1	1	1	1	1	1	1	0	1	1	1	1	1	1	1	1	1	1	1	1	1	2	1	1	1	1
COG1622	Heme/copper-type cytochrome/quinol oxidase, subunit 2	C	0	0	0	0	0	0	0	0	0	0	0	0	0	0	0	0	0	0	0	0	0	0	0	0	0	0	0	0	0	0	0	0	0	0	0	0	0	0	0
COG1623	Diadenylate cyclase (c-di-AMP synthetase), DNA integrity scanning protein DisA	T	0	0	0	0	0	0	0	0	0	0	0	0	0	0	0	0	0	0	0	0	0	0	0	0	0	0	0	0	0	0	0	0	0	0	0	0	0	0	0
COG1624	Diadenylate cyclase (c-di-AMP synthetase), DisA_N domain	T	1	1	1	1	1	1	1	1	1	1	1	1	1	1	1	1	1	1	1	1	1	1	1	1	1	1	1	1	1	1	1	1	1	1	1	1	1	1	1
COG1625	Fe-S oxidoreductase, related to NifB/MoaA family	C	0	0	0	0	0	0	0	0	0	0	0	0	0	0	0	0	0	0	0	0	0	0	0	0	0	0	0	0	0	0	0	0	0	0	0	0	0	0	0
COG1626	Neutral trehalase	G	0	0	0	0	0	0	0	0	0	0	0	0	0	0	0	0	0	0	0	0	0	0	0	0	0	0	0	0	0	0	0	0	0	0	0	0	0	0	0
COG1627	Uncharacterized protein	S	0	0	0	0	0	0	0	0	0	0	0	0	0	0	0	0	0	0	0	0	0	0	0	0	0	0	0	0	0	0	0	0	0	0	0	0	0	0	0
COG1628	Endonuclease V homolog, UPF0215 family	R	0	0	0	0	0	0	0	0	0	0	0	0	0	0	0	0	0	0	0	0	0	0	0	0	0	0	0	0	0	0	0	0	0	0	0	0	0	0	0
COG1629	Outer membrane receptor proteins, mostly Fe transport	P	0	0	0	0	0	0	0	0	0	0	0	0	0	0	0	0	0	0	0	0	0	0	0	0	0	0	0	0	0	0	0	0	0	0	0	0	0	0	0
COG1630	NurA 5'-3' nuclease	L	0	0	0	0	0	0	0	0	0	0	0	0	0	0	0	0	0	0	0	0	0	0	0	0	0	0	0	0	0	0	0	0	0	0	0	0	0	0	0
COG1631	Ribosomal protein L44E	J	0	0	0	0	0	0	0	0	0	0	0	0	0	0	0	0	0	0	0	0	0	0	0	0	0	0	0	0	0	0	0	0	0	0	0	0	0	0	0
COG1632	Ribosomal protein L15E	J	0	0	0	0	0	0	0	0	0	0	0	0	0	0	0	0	0	0	0	0	0	0	0	0	0	0	0	0	0	0	0	0	0	0	0	0	0	0	0
COG1633	Rubrerythrin	P	0	0	0	0	0	0	0	0	0	0	0	0	0	0	0	0	0	0	0	0	0	0	0	0	0	0	0	0	0	0	0	0	0	0	0	0	0	0	0
COG1634	Uncharacterized Rossmann fold enzyme	S	0	0	0	0	0	0	0	0	0	0	0	0	0	0	0	0	0	0	0	0	0	0	0	0	0	0	0	0	0	0	0	0	0	0	0	0	0	0	0
COG1635	Archaeal ribulose 1,5-bisphosphate synthetase/yeast thiazole synthase	H	0	0	0	0	0	0	0	0	0	0	0	0	0	0	0	0	0	0	0	0	0	0	0	0	0	0	0	0	0	0	0	0	0	0	0	0	0	0	0
COG1636	Predicted ATPase, Adenine nucleotide alpha hydrolases (AANH) superfamily	R	0	0	0	0	0	1	0	0	0	0	0	0	0	0	0	0	0	0	0	0	0	0	0	0	0	1	1	1	1	1	1	0	1	1	1	1	0	0	0
COG1637	Endonuclease NucS, RecB family	L	0	0	0	0	0	0	0	0	0	0	0	0	0	0	0	0	0	0	0	0	0	0	0	0	0	0	0	0	0	0	0	0	0	0	0	0	0	0	0
COG1638	TRAP-type C4-dicarboxylate transport system, periplasmic component	G	0	0	1	1	1	1	1	1	1	1	1	1	1	1	1	1	0	0	1	0	0	1	1	0	1	1	1	1	1	1	1	1	1	1	1	1	0	1	0
COG1639	HD-like signal output (HDOD) domain, no enzymatic activity	T	0	0	0	0	0	0	0	0	0	0	0	0	0	0	0	0	0	0	0	0	0	0	0	0	0	0	0	0	0	0	0	0	0	0	0	0	0	0	0
COG1640	4-alpha-glucanotransferase	G	0	0	0	0	0	0	0	0	0	0	0	0	0	0	0	0	0	0	0	0	0	0	0	0	0	0	0	0	0	0	0	0	0	0	0	0	0	0	0
COG1641	Uncharacterized conserved protein, DUF111 family	S	0	0	1	0	0	0	0	0	0	0	1	0	0	0	0	1	1	1	0	1	0	0	1	0	0	0	0	0	0	0	0	0	0	0	0	0	0	0	0
COG1643	HrpA-like RNA helicase	J	0	0	0	0	0	0	0	0	0	0	0	0	0	0	0	0	0	0	0	0	0	0	0	0	0	0	0	0	0	0	0	0	0	0	0	0	0	0	0
COG1644	DNA-directed RNA polymerase, subunit N (RpoN/RPB10)	K	0	0	0	0	0	0	0	0	0	0	0	0	0	0	0	0	0	0	0	0	0	0	0	0	0	0	0	0	0	0	0	0	0	0	0	0	0	0	0
COG1645	Uncharacterized Zn-finger containing protein, UPF0148 family	R	0	0	0	0	0	0	0	0	0	0	0	0	0	0	0	0	0	0	0	0	0	0	0	0	0	0	0	0	0	0	0	0	0	0	0	0	0	0	0
COG1646	Heptaprenylglyceryl phosphate synthase	I	0	0	0	0	0	0	0	0	0	0	0	0	0	0	0	0	0	0	0	0	0	0	0	0	0	0	0	0	0	0	0	0	0	0	0	0	0	0	0
COG1647	Esterase/lipase	Q	1	1	1	1	1	1	1	1	1	1	1	1	1	1	1	1	1	1	1	1	1	1	1	1	1	1	1	1	1	1	1	1	1	1	1	1	1	1	1
COG1648	Siroheme synthase (precorrin-2 oxidase/ferrochelatase domain)	H	0	0	0	0	0	0	0	0	0	0	0	0	0	0	0	0	0	0	0	0	0	0	0	0	0	0	0	0	0	0	0	0	0	0	0	0	0	0	0
COG1649	Uncharacterized lipoprotein YddW, UPF0748 family	S	0	0	0	0	0	0	0	0	0	0	0	0	0	0	0	0	0	0	0	0	0	0	0	0	0	0	0	0	0	0	0	0	0	0	0	0	0	0	0
COG1650	D-tyrosyl-tRNA(Tyr) deacylase	J	0	0	0	0	0	0	0	0	0	0	0	0	0	0	0	0	0	0	0	0	0	0	0	0	0	0	0	0	0	0	0	0	0	0	0	0	0	0	0
COG1651	Protein-disulfide isomerase	O	1	1	0	0	0	1	0	0	0	0	0	0	0	0	0	0	0	0	0	0	0	0	0	0	0	1	1	1	1	1	1	0	1	1	1	1	1	0	1
COG1652	Nucleoid-associated protein YgaU, contains BON and LysM domains	S	0	0	0	0	0	0	0	0	0	0	0	0	0	0	0	0	0	0	0	0	0	0	0	0	0	0	0	0	0	0	0	0	0	0	0	0	0	0	0
COG1653	ABC-type glycerol-3-phosphate transport system, periplasmic component	G	18	18	4	4	4	8	4	4	4	4	4	4	3	4	4	4	4	5	4	4	4	4	4	4	4	8	8	8	9	8	8	4	8	8	11	8	18	4	18
COG1654	Biotin operon repressor	K	0	0	0	0	0	0	0	0	0	0	0	0	0	0	0	0	0	0	0	0	0	0	0	0	0	0	0	0	0	0	0	0	0	0	0	0	0	0	0
COG1655	Uncharacterized protein, DUF2225 family	S	0	0	0	0	0	0	0	0	0	0	0	0	0	0	0	0	0	0	0	0	0	0	0	0	0	0	0	0	0	0	0	0	0	0	0	0	0	0	0
COG1656	Uncharacterized conserved protein, contains PIN domain	S	0	0	0	0	0	0	0	0	0	0	0	0	0	0	0	0	0	0	0	0	0	0	0	0	0	0	0	0	0	0	0	0	0	0	0	0	0	0	0
COG1657	Squalene cyclase	I	0	0	0	0	0	0	0	0	0	0	0	0	0	0	0	0	0	0	0	0	0	0	0	0	0	0	0	0	0	0	0	0	0	0	0	0	0	0	0
COG1658	5S rRNA maturation endonuclease (Ribonuclease M5), contains TOPRIM domain	J	1	1	1	1	1	1	1	1	1	1	1	1	1	1	1	1	1	1	1	1	1	1	1	1	1	1	1	1	1	1	1	1	1	1	1	1	1	1	1
COG1659	Uncharacterized protein, linocin/CFP29 family	S	0	0	0	0	0	0	0	0	0	0	0	0	0	0	0	0	0	0	0	0	0	0	0	0	0	0	0	0	0	0	0	0	0	0	0	0	0	0	0
COG1660	RNase adaptor protein for sRNA GlmZ degradation, contains a P-loop ATPase domain	T	1	1	1	1	1	1	1	1	1	1	1	1	1	1	1	1	1	1	1	1	1	1	1	1	1	1	1	1	1	1	1	1	1	1	1	1	1	1	1
COG1661	Predicted DNA-binding protein with PD1-like DNA-binding motif	R	0	0	0	0	0	0	0	0	0	0	0	0	0	0	0	0	0	0	0	0	0	0	0	0	0	0	0	0	0	0	0	0	0	0	0	0	0	0	0
COG1662	Transposase and inactivated derivatives, IS1 family	X	0	0	0	0	0	0	0	0	0	0	0	0	0	0	0	0	0	0	0	0	0	0	0	0	0	0	0	0	0	0	0	0	0	0	0	0	0	0	0
COG1663	Tetraacyldisaccharide-1-P 4'-kinase	M	0	0	0	0	0	0	0	0	0	0	0	0	0	0	0	0	0	0	0	0	0	0	0	0	0	0	0	0	0	0	0	0	0	0	0	0	0	0	0
COG1664	Cytoskeletal protein CcmA, bactofilin family	Z	0	0	0	0	0	0	0	0	0	0	0	0	0	0	0	0	0	0	0	0	0	0	0	0	0	0	0	0	0	0	0	0	0	0	0	0	0	0	0
COG1665	Predicted nucleotidyltransferase	R	0	0	0	0	0	0	0	0	0	0	0	0	0	0	0	0	0	0	0	0	0	0	0	0	0	0	0	0	0	0	0	0	0	0	0	0	0	0	0
COG1666	Uncharacterized conserved protein YajQ, UPF0234 family	S	1	1	1	1	1	1	1	1	1	1	1	1	1	1	1	1	1	1	1	1	1	1	1	1	1	1	1	1	1	1	1	1	1	1	1	1	1	1	1
COG1667	Uncharacterized protein	S	0	0	0	0	0	0	0	0	0	0	0	0	0	0	0	0	0	0	0	0	0	0	0	0	0	0	0	0	0	0	0	0	0	0	0	0	0	0	0
COG1668	ABC-type Na+ efflux pump, permease component	CP	1	1	1	2	2	1	2	2	2	2	1	2	2	2	2	2	1	1	2	1	1	2	2	1	1	1	1	1	1	1	1	2	1	1	1	1	1	2	1
COG1669	Predicted nucleotidyltransferase	R	0	0	0	1	0	0	0	1	0	0	1	1	0	1	1	0	0	0	1	1	0	0	0	1	1	0	0	0	0	0	0	1	0	0	0	0	0	0	0
COG1670	Protein N-acetyltransferase, RimJ/RimL family	JO	7	7	6	6	5	2	6	6	6	7	5	6	5	6	6	6	6	6	6	5	5	6	6	5	5	2	2	2	3	2	2	6	2	2	2	2	7	6	7
COG1671	Uncharacterized conserved protein YaiI, UPF0178 family	S	1	1	1	1	1	1	1	1	1	1	1	1	1	1	1	1	1	1	1	1	1	1	1	1	1	1	1	1	1	1	1	1	1	1	1	1	1	1	1
COG1672	Predicted ATPase, archaeal AAA+ ATPase superfamily	R	0	0	0	0	0	0	0	0	0	0	0	0	0	0	0	0	0	0	0	0	0	0	0	0	0	0	0	0	0	0	0	0	0	0	0	0	0	0	0
COG1673	Predicted RNA-binding protein, contains PUA-like EVE domain	R	0	0	0	0	0	0	0	0	0	0	0	0	0	0	0	0	0	0	0	0	0	0	0	0	0	0	0	0	0	0	0	0	0	0	0	0	0	0	0
COG1674	DNA segregation ATPase FtsK/SpoIIIE and related proteins	D	1	1	1	1	1	1	1	1	1	1	1	1	1	1	1	1	1	1	1	1	1	1	1	1	1	1	1	1	1	1	1	1	1	1	1	1	1	1	1
COG1675	Transcription initiation factor IIE, alpha subunit	K	0	0	0	0	0	0	0	0	0	0	0	0	0	0	0	0	0	0	0	0	0	0	0	0	0	0	0	0	0	0	0	0	0	0	0	0	0	0	0
COG1676	tRNA splicing endonuclease	J	0	0	0	0	0	0	0	0	0	0	0	0	0	0	0	0	0	0	0	0	0	0	0	0	0	0	0	0	0	0	0	0	0	0	0	0	0	0	0
COG1677	Flagellar hook-basal body complex protein FliE	N	1	1	0	0	0	0	0	0	0	0	0	0	0	0	0	0	0	0	0	0	0	0	0	0	0	0	0	0	0	0	0	0	0	0	0	0	1	0	1
COG1678	Putative transcriptional regulator, AlgH/UPF0301 family	K	0	0	0	0	0	0	0	0	0	0	0	0	0	0	0	0	0	0	0	0	0	0	0	0	0	0	0	0	0	0	0	0	0	0	0	0	0	0	0
COG1679	Predicted aconitase	C	0	0	0	0	0	0	0	0	0	0	0	0	0	0	0	0	0	0	0	0	0	0	0	0	0	0	0	0	0	0	0	0	0	0	0	0	0	0	0
COG1680	CubicO group peptidase, beta-lactamase class C family	V	2	2	3	3	3	2	3	3	3	3	3	3	3	3	3	3	3	4	3	3	3	3	3	3	3	3	3	2	2	3	3	3	3	3	3	3	3	3	3
COG1681	Archaellin (archaeal flagellin)	N	0	0	0	0	0	0	0	0	0	0	0	0	0	0	0	0	0	0	0	0	0	0	0	0	0	0	0	0	0	0	0	0	0	0	0	0	0	0	0
COG1682	ABC-type polysaccharide/polyol phosphate export permease	GM	3	3	3	2	1	2	3	2	3	3	3	2	2	2	2	3	3	3	2	3	2	3	3	2	4	2	2	2	2	2	2	2	2	2	2	2	2	3	2
COG1683	Uncharacterized conserved protein YbbK, DUF523 family	S	1	1	1	1	1	1	1	1	1	1	1	1	1	1	1	1	1	1	1	1	1	1	1	1	1	1	1	1	1	1	1	1	1	1	1	1	1	1	1
COG1684	Flagellar biosynthesis protein FliR	N	1	1	0	0	0	0	0	0	0	0	0	0	0	0	0	0	0	0	0	0	0	0	0	0	0	0	0	0	0	0	0	0	0	0	0	0	1	0	1
COG1685	Archaeal shikimate kinase	E	0	0	0	0	0	0	0	0	0	0	0	0	0	0	0	0	0	0	0	0	0	0	0	0	0	0	0	0	0	0	0	0	0	0	0	0	0	0	0
COG1686	D-alanyl-D-alanine carboxypeptidase	M	1	1	1	1	1	1	1	1	1	1	1	1	1	1	1	1	1	1	1	1	0	1	1	1	1	1	1	1	1	1	1	1	1	1	1	1	1	1	1
COG1687	Branched-chain amino acid transport protein AzlD	E	0	0	0	0	0	0	0	0	0	0	0	0	0	0	0	0	0	0	0	0	0	0	0	0	0	0	0	0	0	0	0	0	0	0	0	0	0	0	0
COG1688	CRISPR/Cas system-associated protein Cas5, RAMP superfamily	V	0	0	0	0	0	0	0	0	0	0	0	0	0	0	0	0	0	0	0	0	0	0	0	0	0	0	0	0	0	0	0	0	0	0	0	0	0	0	0
COG1689	Uncharacterized protein	S	0	0	0	0	0	0	0	0	0	0	0	0	0	0	0	0	0	0	0	0	0	0	0	0	0	0	0	0	0	0	0	0	0	0	0	0	0	0	0
COG1690	RNA-splicing ligase RtcB, repairs tRNA damage	J	0	0	0	0	0	0	0	0	0	0	0	0	0	0	0	0	0	0	0	0	0	0	0	0	0	0	0	0	0	0	0	0	0	0	0	0	0	0	0
COG1691	NCAIR mutase (PurE)-related protein	F	0	0	1	0	0	0	0	0	0	0	1	0	0	0	0	1	1	1	0	1	0	0	1	0	0	0	0	0	0	0	0	0	0	0	0	0	0	0	0
COG1692	Calcineurin-like phosphoesterase	R	1	1	1	1	1	1	1	1	1	1	1	1	1	1	1	1	1	1	1	1	1	1	1	1	1	1	1	1	1	1	1	1	1	1	1	1	1	1	1
COG1693	Repressor of nif and glnA expression	K	0	0	0	0	0	0	0	0	0	0	0	0	0	0	0	0	0	0	0	0	0	0	0	0	0	0	0	0	0	0	0	0	0	0	0	0	0	0	0
COG1694	NTP pyrophosphatase, house-cleaning of non-canonical NTPs	V	4	4	3	3	3	2	3	3	3	3	3	3	3	3	3	3	4	3	3	3	4	3	3	3	3	2	2	2	2	2	2	3	2	2	2	2	3	3	3
COG1695	DNA-binding transcriptional regulator, PadR family	K	2	2	1	1	1	3	1	1	1	1	1	1	1	1	1	1	1	1	1	1	1	1	1	1	1	3	3	3	4	3	3	1	3	3	3	3	3	1	3
COG1696	D-alanyl-lipoteichoic acid acyltransferase DltB, MBOAT superfamily	M	0	0	1	1	1	1	1	1	1	1	1	1	1	1	1	1	1	1	1	1	1	1	1	1	1	1	1	1	1	1	1	1	1	1	1	1	1	1	1
COG1697	DNA topoisomerase VI, subunit A	L	0	0	0	0	0	0	0	0	0	0	0	0	0	0	0	0	0	0	0	0	0	0	0	0	0	0	0	0	0	0	0	0	0	0	0	0	0	0	0
COG1698	Uncharacterized protein, UPF0147 family	S	0	0	0	0	0	0	0	0	0	0	0	0	0	0	0	0	0	0	0	0	0	0	0	0	0	0	0	0	0	0	0	0	0	0	0	0	0	0	0
COG1699	Flagellar assembly factor FliW	N	0	0	0	0	0	0	0	0	0	0	0	0	0	0	0	0	0	0	0	0	0	0	0	0	0	0	0	0	0	0	0	0	0	0	0	0	0	0	0
COG1700	Predicted component of virus defense system, contains PD-(D/E)xK nuclease domain, DUF524	V	0	0	0	0	0	0	0	0	0	0	0	0	0	0	0	0	0	0	0	0	0	0	0	0	0	0	0	0	0	0	0	0	0	0	0	0	0	0	0
COG1701	Archaeal phosphopantothenate synthetase	H	0	0	0	0	0	0	0	0	0	0	0	0	0	0	0	0	0	0	0	0	0	0	0	0	0	0	0	0	0	0	0	0	0	0	0	0	0	0	0
COG1702	Phosphate starvation-inducible protein PhoH, predicted ATPase	T	1	1	1	1	1	1	1	1	1	1	1	1	1	1	1	1	1	1	1	1	1	1	1	1	1	1	1	1	1	1	1	1	1	1	1	1	1	1	1
COG1703	Putative periplasmic protein kinase ArgK or related GTPase of G3E family	O	0	0	0	0	0	0	0	0	0	0	0	0	0	0	0	0	0	0	0	0	0	0	0	0	0	0	0	0	0	0	0	0	0	0	0	0	0	0	0
COG1704	Uncharacterized conserved protein	S	0	0	1	0	1	0	0	1	0	0	1	1	1	1	0	0	1	1	1	1	1	1	0	1	1	0	0	0	0	0	0	1	0	0	0	0	0	0	0
COG1705	Flagellum-specific peptidoglycan hydrolase FlgJ	MN	10	10	6	5	5	5	5	5	5	5	6	5	5	5	5	6	7	6	5	6	4	5	6	6	5	8	7	5	6	7	7	5	7	7	6	8	7	5	8
COG1706	Flagellar basal body P-ring protein FlgI	N	0	0	0	0	0	0	0	0	0	0	0	0	0	0	0	0	0	0	0	0	0	0	0	0	0	0	0	0	0	0	0	0	0	0	0	0	0	0	0
COG1707	Uncharacterized protein, contains ACT and thioredoxin-like domains	R	0	0	0	0	0	0	0	0	0	0	0	0	0	0	0	0	0	0	0	0	0	0	0	0	0	0	0	0	0	0	0	0	0	0	0	0	0	0	0
COG1708	Predicted nucleotidyltransferase	R	0	0	0	0	0	0	0	0	0	0	0	0	0	0	0	1	0	1	0	0	0	0	0	0	0	0	0	0	0	0	0	0	0	0	0	0	0	0	0
COG1709	Predicted transcriptional regulator	K	0	0	0	0	0	0	0	0	0	0	0	0	0	0	0	0	0	0	0	0	0	0	0	0	0	0	0	0	0	0	0	0	0	0	0	0	0	0	0
COG1710	Uncharacterized protein	S	0	0	0	0	0	0	0	0	0	0	0	0	0	0	0	0	0	0	0	0	0	0	0	0	0	0	0	0	0	0	0	0	0	0	0	0	0	0	0
COG1711	DNA replication initiation complex subunit, GINS family	L	0	0	0	0	0	0	0	0	0	0	0	0	0	0	0	0	0	0	0	0	0	0	0	0	0	0	0	0	0	0	0	0	0	0	0	0	0	0	0
COG1712	Predicted dinucleotide-utilizing enzyme	R	0	0	0	0	0	0	0	0	0	0	0	0	0	0	0	0	0	0	0	0	0	0	0	0	0	0	0	0	0	0	0	0	0	0	0	0	0	0	0
COG1713	HD superfamily phosphohydrolase YqeK (fused to NMNAT in mycoplasms)	R	2	2	2	2	2	1	2	2	2	2	2	2	2	2	2	2	2	2	2	2	1	2	2	2	2	1	1	1	1	1	1	2	1	1	1	1	2	2	2
COG1714	Uncharacterized membrane protein YckC, RDD family	S	1	1	0	0	0	1	0	0	0	0	0	0	0	0	0	0	0	0	0	0	0	0	0	0	0	1	1	1	1	1	1	0	1	1	1	1	1	0	1
COG1715	Restriction endonuclease Mrr	V	0	0	0	0	0	0	0	0	0	0	1	0	0	0	0	0	0	0	0	0	0	0	1	0	1	0	0	0	0	0	0	0	0	0	0	0	0	0	0
COG1716	Forkhead associated (FHA) domain, binds pSer, pThr, pTyr	T	0	0	0	0	0	0	0	0	0	0	0	0	0	0	0	0	0	0	0	0	0	0	0	0	0	0	0	0	0	0	0	0	0	0	0	0	0	0	0
COG1717	Ribosomal protein L32E	J	0	0	0	0	0	0	0	0	0	0	0	0	0	0	0	0	0	0	0	0	0	0	0	0	0	0	0	0	0	0	0	0	0	0	0	0	0	0	0
COG1718	Serine/threonine-protein kinase RIO1	T	0	0	0	0	0	0	0	0	0	0	0	0	0	0	0	0	0	0	0	0	0	0	0	0	0	0	0	0	0	0	0	0	0	0	0	0	0	0	0
COG1719	Predicted hydrocarbon binding protein, contains 4VR domain	R	0	0	0	0	0	0	0	0	0	0	0	0	0	0	0	0	0	0	0	0	0	0	0	0	0	0	0	0	0	0	0	0	0	0	0	0	0	0	0
COG1720	tRNA (Thr-GGU) A37 N-methylase	J	1	1	0	0	0	0	0	0	0	0	0	0	0	0	0	0	0	0	0	0	0	0	0	0	0	0	0	0	0	0	0	0	0	0	0	0	0	0	0
COG1721	Uncharacterized conserved protein, DUF58 family, contains vWF domain	S	0	0	0	0	0	0	0	0	0	0	0	0	0	0	0	0	0	0	0	0	0	0	0	0	0	0	0	0	0	0	0	0	0	0	0	0	0	0	0
COG1722	Exonuclease VII small subunit	L	1	1	1	1	1	1	1	1	1	1	1	1	1	1	1	1	1	1	1	1	1	1	1	1	1	1	1	1	1	1	1	1	1	1	1	1	1	1	1
COG1723	Uncharacterized protein, Rmd1/YagE family	S	0	0	0	0	0	0	0	0	0	0	0	0	0	0	0	0	0	0	0	0	0	0	0	0	0	0	0	0	0	0	0	0	0	0	0	0	0	0	0
COG1724	Predicted RNA binding protein YcfA, dsRBD-like fold, HicA-like mRNA interferase family	R	0	0	0	0	0	0	0	0	0	0	0	0	0	0	1	0	0	0	0	0	0	1	0	0	0	1	1	0	0	1	1	0	1	1	1	1	0	0	0
COG1725	DNA-binding transcriptional regulator YhcF, GntR family	K	2	2	2	2	2	0	2	2	2	2	2	2	2	2	2	1	2	2	2	2	2	2	2	2	2	0	0	0	0	0	0	2	0	0	0	0	4	2	3
COG1726	Na+-transporting NADH:ubiquinone oxidoreductase, subunit NqrA	C	0	0	0	0	0	0	0	0	0	0	0	0	0	0	0	0	0	0	0	0	0	0	0	0	0	0	0	0	0	0	0	0	0	0	0	0	0	0	0
COG1727	Ribosomal protein L18E	J	0	0	0	0	0	0	0	0	0	0	0	0	0	0	0	0	0	0	0	0	0	0	0	0	0	0	0	0	0	0	0	0	0	0	0	0	0	0	0
COG1728	Uncharacterized protein YaaR, TM1646/DUF327 family	S	0	0	0	0	0	0	0	0	0	0	0	0	0	0	0	0	0	0	0	0	0	0	0	0	0	0	0	0	0	0	0	0	0	0	0	0	0	0	0
COG1729	Periplasmic TolA-binding protein (function unknown)	R	0	0	0	0	0	0	0	0	0	0	0	0	0	0	0	0	0	0	0	0	0	0	0	0	0	0	0	0	0	0	0	0	0	0	0	0	0	0	0
COG1730	Prefoldin subunit 5	O	0	0	0	0	0	0	0	0	0	0	0	0	0	0	0	0	0	0	0	0	0	0	0	0	0	0	0	0	0	0	0	0	0	0	0	0	0	0	0
COG1731	Archaeal riboflavin synthase	H	0	0	0	0	0	0	0	0	0	0	0	0	0	0	0	0	0	0	0	0	0	0	0	0	0	0	0	0	0	0	0	0	0	0	0	0	0	0	0
COG1732	Periplasmic glycine betaine/choline-binding (lipo)protein of an ABC-type transport system (osmoprotectant binding protein)	M	2	2	2	2	2	2	2	2	2	2	2	2	2	2	2	2	2	2	2	2	2	2	2	2	2	2	2	2	2	2	2	2	2	2	2	2	2	2	2
COG1733	DNA-binding transcriptional regulator, HxlR family	K	3	3	3	3	3	1	3	5	3	3	5	5	3	4	3	3	3	3	5	4	3	3	3	5	3	1	1	1	1	1	1	4	1	1	1	1	2	3	2
COG1734	RNA polymerase-binding transcription factor DksA	J	0	0	0	0	0	0	0	0	0	0	0	0	0	0	0	0	0	0	0	0	0	0	0	0	0	0	0	0	0	0	0	0	0	0	0	0	0	0	0
COG1735	Predicted metal-dependent hydrolase, phosphotriesterase family	R	0	0	0	0	0	0	0	0	0	0	0	0	0	0	0	0	0	0	0	0	0	0	0	0	0	0	0	1	0	0	0	0	0	0	0	0	0	0	1
COG1736	Diphthamide synthase subunit DPH2	J	0	0	0	0	0	0	0	0	0	0	0	0	0	0	0	0	0	0	0	0	0	0	0	0	0	0	0	0	0	0	0	0	0	0	0	0	0	0	0
COG1737	DNA-binding transcriptional regulator, MurR/RpiR family, contains HTH and SIS domains	K	15	15	9	10	9	6	10	9	10	10	9	10	9	9	9	9	9	8	10	8	9	9	9	9	9	5	5	7	5	5	5	10	5	5	4	5	12	10	11
COG1738	Uncharacterized PurR-regulated membrane protein YhhQ, DUF165 family	S	0	0	0	0	0	0	0	0	0	0	0	0	0	0	0	0	0	0	0	0	0	0	0	0	0	0	0	0	0	0	0	0	0	0	0	0	0	0	0
COG1739	Putative translation regulator, IMPACT (imprinted ancient) protein family	R	1	1	1	1	1	1	1	1	1	1	1	1	1	1	1	1	1	1	1	1	1	1	1	1	1	1	1	1	1	1	1	1	1	1	1	1	1	1	1
COG1740	Ni,Fe-hydrogenase I small subunit	C	0	0	0	0	0	0	0	0	0	0	0	0	0	0	0	0	0	0	0	0	0	0	0	0	0	0	0	0	0	0	0	0	0	0	0	0	0	0	0
COG1741	Redox-sensitive bicupin YhaK, pirin superfamily	R	0	0	0	0	0	0	0	0	0	0	0	0	0	0	0	0	0	0	0	0	0	0	0	0	0	0	0	0	0	0	0	0	0	0	0	0	0	0	0
COG1742	Uncharacterized inner membrane protein YnfA, drug/metabolite transporter superfamily	R	0	0	0	0	0	0	0	0	0	0	0	0	0	0	0	0	0	0	0	0	0	0	0	0	0	0	0	0	0	0	0	0	0	0	0	0	0	0	0
COG1743	Adenine-specific DNA methylase, contains a Zn-ribbon domain	L	0	0	0	0	0	0	0	0	0	0	0	0	0	0	0	0	0	0	0	0	0	0	0	0	0	0	0	0	0	0	0	0	0	0	0	0	0	0	0
COG1744	Basic membrane lipoprotein Med, periplasmic binding protein (PBP1-ABC) superfamily	M	1	1	2	2	2	2	2	2	2	2	2	2	2	2	2	2	2	2	2	2	2	2	2	2	2	1	1	1	1	1	1	2	1	1	1	1	1	2	1
COG1745	Uncharacterized protein	S	0	0	0	0	0	0	0	0	0	0	0	0	0	0	0	0	0	0	0	0	0	0	0	0	0	0	0	0	0	0	0	0	0	0	0	0	0	0	0
COG1746	tRNA nucleotidyltransferase (CCA-adding enzyme)	J	0	0	0	0	0	0	0	0	0	0	0	0	0	0	0	0	0	0	0	0	0	0	0	0	0	0	0	0	0	0	0	0	0	0	0	0	0	0	0
COG1747	Uncharacterized N-terminal domain of the transcription elongation factor GreA	S	0	0	0	0	0	0	0	0	0	0	0	0	0	0	0	0	0	0	0	0	0	0	0	0	0	0	0	0	0	0	0	0	0	0	0	0	0	0	0
COG1748	Saccharopine dehydrogenase, NADP-dependent	E	0	0	0	0	0	0	0	0	0	0	0	0	0	0	0	0	0	0	0	0	0	0	0	0	0	0	0	0	0	0	0	0	0	0	0	0	0	0	0
COG1749	Flagellar hook protein FlgE	N	0	0	0	0	0	0	0	0	0	0	0	0	0	0	0	0	0	0	0	0	0	0	0	0	0	0	0	0	0	0	0	0	0	0	0	0	0	0	0
COG1750	Predicted archaeal serine protease, S18 family	R	0	0	0	0	0	0	0	0	0	0	0	0	0	0	0	0	0	0	0	0	0	0	0	0	0	0	0	0	0	0	0	0	0	0	0	0	0	0	0
COG1751	Uncharacterized protein	S	0	0	0	0	0	0	0	0	0	0	0	0	0	0	0	0	0	0	0	0	0	0	0	0	0	0	0	0	0	0	0	0	0	0	0	0	0	0	0
COG1752	Predicted acylesterase/phospholipase RssA, containd patatin domain	R	1	1	0	0	0	1	0	0	0	0	0	0	0	0	0	0	0	0	0	0	0	0	0	0	0	1	1	1	1	1	1	0	1	1	1	1	1	0	1
COG1753	Predicted antitoxin, CopG family	V	0	0	0	0	0	0	0	0	0	0	0	0	0	0	0	0	0	0	0	0	0	0	0	0	0	0	0	0	0	0	0	0	0	0	0	0	0	0	0
COG1754	Uncharacterized C-terminal domain of topoisomerase IA	S	0	0	0	0	0	0	0	0	0	0	0	0	0	0	0	0	0	0	0	0	0	0	0	0	0	0	0	0	0	0	0	0	0	0	0	0	0	0	0
COG1755	Uncharacterized protein YpbQ, isoprenylcysteine carboxyl methyltransferase (ICMT) family	S	0	0	0	0	0	0	0	0	0	0	0	0	0	0	0	0	0	0	0	0	0	0	0	0	0	0	0	0	0	0	0	0	0	0	0	0	0	0	0
COG1756	rRNA pseudouridine-1189 N-methylase Emg1, Nep1/Mra1 family	J	0	0	0	0	0	0	0	0	0	0	0	0	0	0	0	0	0	0	0	0	0	0	0	0	0	0	0	0	0	0	0	0	0	0	0	0	0	0	0
COG1757	Na+/H+ antiporter NhaC	C	0	0	2	2	2	2	2	2	2	2	2	2	2	2	2	2	2	2	2	2	2	2	2	2	2	1	1	2	2	1	1	2	1	1	1	1	0	2	0
COG1758	DNA-directed RNA polymerase, subunit K/omega	K	1	1	1	1	1	1	1	1	1	1	1	1	1	1	1	1	1	1	1	1	1	1	1	1	1	1	1	1	1	1	1	1	1	1	1	1	1	1	1
COG1759	5-formaminoimidazole-4-carboxamide-1-beta-D-ribofuranosyl 5'-monophosphate synthetase (purine biosynthesis)	F	0	0	0	0	0	0	0	0	0	0	0	0	0	0	0	0	0	0	0	0	0	0	0	0	0	0	0	0	0	0	0	0	0	0	0	0	0	0	0
COG1760	L-serine deaminase	E	2	2	4	4	4	2	4	4	4	4	4	4	4	4	4	4	4	4	4	4	4	4	4	4	4	2	2	2	2	2	2	4	2	2	2	2	2	4	2
COG1761	DNA-directed RNA polymerase, subunit L	K	0	0	0	0	0	0	0	0	0	0	0	0	0	0	0	0	0	0	0	0	0	0	0	0	0	0	0	0	0	0	0	0	0	0	0	0	0	0	0
COG1762	Phosphotransferase system mannitol/fructose-specific IIA domain (Ntr-type)	GT	6	6	5	8	5	5	4	7	4	4	3	8	7	8	8	5	2	5	8	3	5	7	5	3	8	4	4	6	7	4	4	8	4	4	3	4	5	4	9
COG1763	Molybdopterin-guanine dinucleotide biosynthesis protein	H	0	0	0	0	0	0	0	0	0	0	0	0	0	0	0	0	0	0	0	0	0	0	0	0	0	0	0	0	0	0	0	0	0	0	0	0	0	0	0
COG1764	Organic hydroperoxide reductase OsmC/OhrA	V	2	2	1	1	1	3	1	1	1	1	1	1	1	1	1	1	1	1	1	1	1	1	1	1	1	2	2	3	3	2	2	1	2	2	2	2	2	1	2
COG1765	Uncharacterized OsmC-related protein	R	1	1	1	1	1	0	1	1	1	1	1	1	1	1	1	1	1	1	1	1	1	1	1	1	1	0	0	0	1	0	0	1	0	0	0	0	1	1	1
COG1766	Flagellar biosynthesis/type III secretory pathway M-ring protein FliF/YscJ	NU	1	1	0	0	0	0	0	0	0	0	0	0	0	0	0	0	0	0	0	0	0	0	0	0	0	0	0	0	0	0	0	0	0	0	0	0	1	0	1
COG1767	Triphosphoribosyl-dephospho-CoA synthetase	H	1	1	1	1	1	0	1	1	1	1	1	1	1	1	1	1	1	1	1	1	1	1	1	1	1	0	0	1	1	0	0	1	0	0	0	0	1	1	2
COG1768	Predicted phosphohydrolase	R	0	0	0	0	0	0	0	0	0	0	0	0	0	0	0	0	0	0	0	0	0	0	0	0	0	0	0	0	0	0	0	0	0	0	0	0	0	0	0
COG1769	CRISPR/Cas system CMR-associated protein Cmr3, group 5 of RAMP superfamily	V	0	0	0	0	0	0	0	0	0	0	0	0	0	0	0	0	0	0	0	0	0	0	0	0	0	0	0	0	0	0	0	0	0	0	0	0	0	0	0
COG1770	Protease II	E	0	0	0	0	0	0	0	0	0	0	0	0	0	0	0	0	0	0	0	0	0	0	0	0	0	0	0	0	0	0	0	0	0	0	0	0	0	0	0
COG1771	Uncharacterized protein, contains N-terminal Zn-finger domain	S	0	0	0	0	0	0	0	0	0	0	0	0	0	0	0	0	0	0	0	0	0	0	0	0	0	0	0	0	0	0	0	0	0	0	0	0	0	0	0
COG1772	Uncharacterized protein	S	0	0	0	0	0	0	0	0	0	0	0	0	0	0	0	0	0	0	0	0	0	0	0	0	0	0	0	0	0	0	0	0	0	0	0	0	0	0	0
COG1773	Rubredoxin	C	0	0	0	0	0	0	0	0	0	0	0	0	0	0	0	0	0	0	0	0	0	0	0	0	0	0	0	0	0	0	0	0	0	0	0	0	0	0	0
COG1774	Cell fate regulator YaaT, PSP1 superfamily (controls sporulation, competence, biofilm development)	T	1	1	1	1	1	1	1	1	1	1	1	1	1	1	1	1	1	1	1	1	1	1	1	1	1	1	1	1	1	1	1	1	1	1	1	1	1	1	1
COG1775	Benzoyl-CoA reductase/2-hydroxyglutaryl-CoA dehydratase subunit, BcrC/BadD/HgdB	Q	0	0	0	0	0	0	0	0	0	0	0	0	0	0	0	0	0	0	0	0	0	0	0	0	0	0	0	0	0	0	0	0	0	0	0	0	0	0	0
COG1776	Chemotaxis protein CheY-P-specific phosphatase CheC	T	2	2	0	0	0	0	0	0	0	0	0	0	0	0	0	0	0	0	0	0	0	0	0	0	0	0	0	0	0	0	0	0	0	0	0	0	2	0	2
COG1777	Predicted transcriptional regulator	K	0	0	0	0	0	0	0	0	0	0	0	0	0	0	0	0	0	0	0	0	0	0	0	0	0	0	0	0	0	0	0	0	0	0	0	0	0	0	0
COG1778	3-deoxy-D-manno-octulosonate 8-phosphate phosphatase KdsC and related HAD superfamily phosphatases	MR	0	0	0	0	0	0	0	0	0	0	0	0	0	0	0	0	0	0	0	0	0	0	0	0	0	0	0	0	0	0	0	0	0	0	0	0	0	0	0
COG1779	C4-type Zn-finger protein	R	0	0	0	0	0	0	0	0	0	0	0	0	0	0	0	0	0	0	0	0	0	0	0	0	0	0	0	0	0	0	0	0	0	0	0	0	0	0	0
COG1780	Protein involved in ribonucleotide reduction	F	1	1	2	2	2	1	2	2	2	2	2	2	2	2	2	2	2	2	2	2	2	2	2	2	2	1	1	1	1	1	1	2	1	1	1	1	1	2	1
COG1781	Aspartate carbamoyltransferase, regulatory subunit	F	0	0	0	0	0	0	0	0	0	0	0	0	0	0	0	0	0	0	0	0	0	0	0	0	0	0	0	0	0	0	0	0	0	0	0	0	0	0	0
COG1782	Predicted metal-dependent RNase, contains metallo-beta-lactamase and KH domains	R	0	0	0	0	0	0	0	0	0	0	0	0	0	0	0	0	0	0	0	0	0	0	0	0	0	0	0	0	0	0	0	0	0	0	0	0	0	0	0
COG1783	Phage terminase large subunit	X	0	0	0	2	1	0	2	1	1	1	0	1	1	1	1	1	0	1	1	0	1	2	0	0	0	0	0	0	0	0	0	1	0	0	0	0	0	2	0
COG1784	TctA family transporter	R	0	0	0	0	0	0	0	0	0	0	0	0	0	0	0	0	0	0	0	0	0	0	0	0	0	0	0	0	0	0	0	0	0	0	0	0	0	0	0
COG1785	Alkaline phosphatase	PR	0	0	1	1	1	0	1	1	1	1	1	1	1	1	1	1	1	1	1	1	1	1	1	1	1	0	0	0	0	0	0	1	0	0	0	0	0	1	0
COG1786	Swiveling domain associated with predicted aconitase	R	0	0	0	0	0	0	0	0	0	0	0	0	0	0	0	0	0	0	0	0	0	0	0	0	0	0	0	0	0	0	0	0	0	0	0	0	0	0	0
COG1787	Endonuclease, HJR/Mrr/RecB family	V	0	0	0	0	0	0	0	0	0	0	0	1	0	1	0	0	0	0	1	0	0	0	0	0	0	0	0	0	0	0	0	1	0	0	0	0	0	0	0
COG1788	Acyl CoA:acetate/3-ketoacid CoA transferase, alpha subunit	I	0	0	0	0	0	0	0	0	0	0	0	0	0	0	0	0	0	0	0	0	0	0	0	0	0	0	0	0	0	0	0	0	0	0	0	0	0	0	0
COG1790	Uncharacterized protein	S	0	0	0	0	0	0	0	0	0	0	0	0	0	0	0	0	0	0	0	0	0	0	0	0	0	0	0	0	0	0	0	0	0	0	0	0	0	0	0
COG1791	Acireductone dioxygenase (methionine salvage), cupin superfamily	E	0	0	0	0	0	0	0	0	0	0	0	0	0	0	0	0	0	0	0	0	0	0	0	0	0	0	0	0	0	0	0	0	0	0	0	0	0	0	0
COG1792	Cell shape-determining protein MreC	D	1	1	1	1	1	1	1	1	1	1	1	1	1	1	1	1	1	1	1	1	1	1	1	1	1	1	1	1	1	1	1	1	1	1	1	1	1	1	1
COG1793	ATP-dependent DNA ligase	L	0	0	0	0	0	0	0	0	0	0	0	0	0	0	0	0	0	0	0	0	0	0	0	0	0	0	0	0	0	0	0	0	0	0	0	0	0	0	0
COG1794	Aspartate/glutamate racemase	M	1	1	0	0	0	1	0	0	0	0	0	0	0	0	0	0	0	0	0	0	0	0	0	0	0	1	1	1	1	1	1	0	1	1	1	1	1	0	1
COG1795	Formaldehyde-activating enzyme nesessary for methanogenesis	C	0	0	0	0	0	0	0	0	0	0	0	0	0	0	0	0	0	0	0	0	0	0	0	0	0	0	0	0	0	0	0	0	0	0	0	0	0	0	0
COG1796	DNA polymerase/3'-5' exonuclease PolX	L	0	0	0	0	0	0	0	0	0	0	0	0	0	0	0	0	0	0	0	0	0	0	0	0	0	0	0	0	0	0	0	0	0	0	0	0	0	0	0
COG1797	Cobyrinic acid a,c-diamide synthase	H	0	0	0	0	0	0	0	0	0	0	0	0	0	0	0	0	0	0	0	0	0	0	0	0	0	0	0	0	0	0	0	0	0	0	0	0	0	0	0
COG1798	Diphthamide biosynthesis methyltransferase	J	0	0	0	0	0	0	0	0	0	0	0	0	0	0	0	0	0	0	0	0	0	0	0	0	0	0	0	0	0	0	0	0	0	0	0	0	0	0	0
COG1799	FtsZ-interacting cell division protein YlmF	D	1	1	1	1	1	1	1	1	1	1	1	1	1	1	1	1	1	1	1	1	1	1	1	1	1	1	1	1	1	1	1	1	1	1	1	1	1	1	1
COG1800	Predicted transglutaminase-like protease	R	0	0	0	0	0	0	0	0	0	0	0	0	0	0	0	0	0	0	0	0	0	0	0	0	0	0	0	0	0	0	0	0	0	0	0	0	0	0	0
COG1801	Uncharacterized conserved protein YecE, DUF72 family	S	1	1	1	1	1	1	1	1	1	1	1	1	1	1	1	1	1	1	1	1	1	1	1	1	1	1	1	1	1	1	1	1	1	1	1	1	1	1	1
COG1802	DNA-binding transcriptional regulator, GntR family	K	3	3	1	1	1	2	1	1	1	1	1	1	1	1	1	1	1	1	1	1	1	1	1	1	1	3	2	2	2	2	2	1	2	2	2	3	1	1	1
COG1803	Methylglyoxal synthase	G	1	1	1	1	1	1	1	1	1	1	1	1	1	1	1	1	1	1	1	1	1	1	1	1	1	1	1	1	1	1	1	1	1	1	1	1	1	1	1
COG1804	Crotonobetainyl-CoA:carnitine CoA-transferase CaiB and related acyl-CoA transferases	I	0	0	0	0	0	0	0	0	0	0	0	0	0	0	0	0	0	0	0	0	0	0	0	0	0	0	0	0	0	0	0	0	0	0	0	0	0	0	0
COG1805	Na+-transporting NADH:ubiquinone oxidoreductase, subunit NqrB	C	0	0	0	0	0	0	0	0	0	0	0	0	0	0	0	0	0	0	0	0	0	0	0	0	0	0	0	0	0	0	0	0	0	0	0	0	0	0	0
COG1806	Regulator of PEP synthase PpsR, kinase-PPPase family (combines ADP:protein kinase and phosphorylase activities)	T	2	2	2	2	2	1	2	2	2	2	2	2	2	2	2	2	2	2	2	2	2	2	2	2	2	1	1	1	1	1	1	2	1	1	1	1	2	2	2
COG1807	4-amino-4-deoxy-L-arabinose transferase or related glycosyltransferase of PMT family	M	0	0	0	0	0	1	0	0	0	0	0	0	0	0	0	0	0	0	0	0	0	0	0	0	0	1	1	1	1	1	1	0	1	1	1	1	0	0	0
COG1808	Uncharacterized membrane protein	S	1	1	0	0	0	0	0	0	0	0	0	0	0	0	0	0	0	0	0	0	0	0	0	0	0	0	0	0	0	0	0	0	0	0	0	0	0	0	0
COG1809	Phosphosulfolactate synthase, CoM biosynthesis protein A	H	0	0	0	0	0	0	0	0	0	0	0	0	0	0	0	0	0	0	0	0	0	0	0	0	0	0	0	0	0	0	0	0	0	0	0	0	0	0	0
COG1810	Uncharacterized protein	S	0	0	0	0	0	0	0	0	0	0	0	0	0	0	0	0	0	0	0	0	0	0	0	0	0	0	0	0	0	0	0	0	0	0	0	0	0	0	0
COG1811	Uncharacterized membrane protein YqgA, affects biofilm formation	S	0	0	0	0	0	1	0	0	0	0	0	0	0	0	0	0	0	0	0	0	0	0	0	0	0	1	1	1	1	1	1	0	1	1	1	1	0	0	0
COG1812	Archaeal S-adenosylmethionine synthetase	H	0	0	0	0	0	0	0	0	0	0	0	0	0	0	0	0	0	0	0	0	0	0	0	0	0	0	0	0	0	0	0	0	0	0	0	0	0	0	0
COG1813	Archaeal ribosome-binding protein aMBF1, putative translation factor, contains Zn-ribbon and HTH domains	J	0	0	0	0	0	0	0	0	0	0	0	0	0	0	0	0	0	0	0	0	0	0	0	0	0	0	0	0	0	0	0	0	0	0	0	0	0	0	0
COG1814	Predicted Fe2+/Mn2+ transporter, VIT1/CCC1 family	P	0	0	0	0	0	0	0	0	0	0	0	0	0	0	0	0	0	0	0	0	0	0	0	0	0	0	0	0	0	0	0	0	0	0	0	0	0	0	0
COG1815	Flagellar basal body rod protein FlgB	N	1	1	0	0	0	0	0	0	0	0	0	0	0	0	0	0	0	0	0	0	0	0	0	0	0	0	0	0	0	0	0	0	0	0	0	0	1	0	1
COG1816	Adenosine deaminase	F	1	1	1	1	1	0	1	1	1	1	1	1	1	1	1	1	1	1	1	1	1	1	1	1	1	0	0	0	0	0	0	1	0	0	0	0	2	1	2
COG1817	Predicted glycosyltransferase	R	0	0	0	0	0	0	0	0	0	0	0	0	0	0	0	0	0	0	0	0	0	0	0	0	0	0	0	0	0	0	0	0	0	0	0	0	0	0	0
COG1818	tRNA(Ser,Leu) C12 N-acetylase TAN1, contains THUMP domain	J	0	0	0	0	0	0	0	0	0	0	0	0	0	0	0	0	0	0	0	0	0	0	0	0	0	0	0	0	0	0	0	0	0	0	0	0	0	0	0
COG1819	UDP:flavonoid glycosyltransferase YjiC, YdhE family	G	1	1	0	0	0	1	0	0	0	0	0	0	0	0	0	0	0	0	0	0	0	0	0	0	0	1	1	1	1	1	1	0	1	1	1	1	0	0	0
COG1820	N-acetylglucosamine-6-phosphate deacetylase	G	1	1	2	2	2	1	2	2	2	2	2	2	2	2	2	2	2	1	2	1	2	2	2	2	2	1	1	1	1	1	1	2	1	1	1	1	1	2	1
COG1821	Predicted ATP-dependent carboligase, ATP-grasp superfamily	R	0	0	0	0	0	0	0	0	0	0	0	0	0	0	0	0	0	0	0	0	0	0	0	0	0	0	0	0	0	0	0	0	0	0	0	0	0	0	0
COG1822	Uncharacterized membrane protein	S	0	0	0	0	0	0	0	0	0	0	0	0	0	0	0	0	0	0	0	0	0	0	0	0	0	0	0	0	0	0	0	0	0	0	0	0	0	0	0
COG1823	L-cystine uptake protein TcyP, sodium:dicarboxylate symporter family	E	1	1	1	1	1	1	1	1	1	1	1	1	1	1	1	1	1	1	1	1	1	1	1	1	1	1	1	1	1	1	1	1	1	1	1	1	1	1	1
COG1824	Permease, similar to cation transporters	P	0	0	0	0	0	0	0	0	0	0	0	0	0	0	0	0	0	0	0	0	0	0	0	0	0	0	0	0	0	0	0	0	0	0	0	0	0	0	0
COG1825	Ribosomal protein L25 (general stress protein Ctc)	J	1	1	1	1	1	1	1	1	1	1	1	1	1	1	1	1	1	1	1	1	1	1	1	1	1	1	1	1	1	1	1	1	1	1	1	1	1	1	1
COG1826	Sec-independent protein translocase protein TatA	U	0	0	0	0	0	0	0	0	0	0	0	0	0	0	0	0	0	0	0	0	0	0	0	0	0	0	0	0	0	0	0	0	0	0	0	0	0	0	0
COG1827	Transcriptional regulator of NAD metabolism, contains HTH and 3H domains	HK	1	1	1	1	1	1	1	1	1	1	1	1	1	1	1	1	1	1	1	1	1	1	1	1	1	1	1	1	1	1	1	1	1	1	1	1	1	1	1
COG1828	Phosphoribosylformylglycinamidine (FGAM) synthase, PurS component	F	1	1	1	1	1	1	1	1	1	1	1	1	1	1	1	1	1	1	1	1	1	1	1	1	1	1	1	1	1	1	1	1	1	1	1	1	1	1	1
COG1829	Archaeal pantoate kinase	H	0	0	0	0	0	0	0	0	0	0	0	0	0	0	0	0	0	0	0	0	0	0	0	0	0	0	0	0	0	0	0	0	0	0	0	0	0	0	0
COG1830	Fructose-bisphosphate aldolase class Ia, DhnA family	G	0	0	0	0	0	0	0	0	0	0	0	0	0	0	0	0	0	0	0	0	0	0	0	0	0	0	0	0	0	0	0	0	0	0	0	0	0	0	0
COG1831	Predicted metal-dependent hydrolase, urease superfamily	R	0	0	0	0	0	0	0	0	0	0	0	0	0	0	0	0	0	0	0	0	0	0	0	0	0	0	0	0	0	0	0	0	0	0	0	0	0	0	0
COG1832	Predicted CoA-binding protein	R	0	0	1	1	1	1	1	1	1	1	1	1	1	1	1	1	1	1	1	1	1	1	1	1	1	1	1	1	1	1	1	1	1	1	1	1	0	1	0
COG1833	Uri superfamily endonuclease	R	0	0	0	0	0	0	0	0	0	0	0	0	0	0	0	0	0	0	0	0	0	0	0	0	0	0	0	0	0	0	0	0	0	0	0	0	0	0	0
COG1834	N-Dimethylarginine dimethylaminohydrolase	E	0	0	1	1	1	0	1	1	1	1	1	1	1	1	1	1	1	1	1	1	1	1	1	1	1	0	0	0	0	0	0	1	0	0	0	0	0	1	0
COG1835	Peptidoglycan/LPS O-acetylase OafA/YrhL, contains acyltransferase and SGNH-hydrolase domains	M	1	1	1	1	1	2	1	1	1	1	1	1	1	1	1	1	1	1	1	1	1	1	1	1	1	1	1	1	2	1	1	1	1	1	1	1	2	1	2
COG1836	Uncharacterized membrane protein	S	1	1	0	0	0	0	0	0	0	0	0	0	0	0	0	0	0	0	0	0	0	0	0	0	0	0	0	0	0	0	0	0	0	0	0	0	1	0	1
COG1837	Predicted RNA-binding protein YlqC, contains KH domain, UPF0109 family	R	1	1	1	1	1	1	1	1	1	1	1	1	1	1	1	1	1	1	1	1	1	1	1	1	1	1	1	1	1	1	1	1	1	1	1	1	1	1	1
COG1838	Tartrate dehydratase beta subunit/Fumarate hydratase class I, C-terminal domain	C	0	0	0	0	0	0	0	0	0	0	0	0	0	0	0	0	0	0	0	0	0	0	0	0	0	0	0	0	0	0	0	0	0	0	0	0	0	0	0
COG1839	Adenosine/AMP kinase	F	0	0	0	0	0	0	0	0	0	0	0	0	0	0	0	0	0	0	0	0	0	0	0	0	0	0	0	0	0	0	0	0	0	0	0	0	0	0	0
COG1840	ABC-type Fe3+ transport system, periplasmic component	P	0	0	0	0	0	0	0	0	0	0	0	0	0	0	0	0	0	0	0	0	0	0	0	0	0	1	0	0	0	1	1	0	1	1	1	1	0	0	0
COG1841	Ribosomal protein L30/L7E	J	1	1	1	1	1	1	1	1	1	1	1	1	1	1	1	1	1	1	1	1	1	1	1	1	1	1	1	1	1	1	1	1	1	1	1	1	1	1	1
COG1842	Phage shock protein A	KT	0	0	0	0	0	0	0	0	0	0	0	0	0	0	0	0	0	0	0	0	0	0	0	0	0	0	0	0	0	0	0	0	0	0	0	0	0	0	0
COG1843	Flagellar hook assembly protein FlgD	N	0	0	0	0	0	0	0	0	0	0	0	0	0	0	0	0	0	0	0	0	0	0	0	0	0	0	0	0	0	0	0	0	0	0	0	0	0	0	0
COG1844	Uncharacterized protein	S	0	0	0	0	0	0	0	0	0	0	0	0	0	0	0	0	0	0	0	0	0	0	0	0	0	0	0	0	0	0	0	0	0	0	0	0	0	0	0
COG1845	Heme/copper-type cytochrome/quinol oxidase, subunit 3	C	0	0	0	0	0	0	0	0	0	0	0	0	0	0	0	0	0	0	0	0	0	0	0	0	0	0	0	0	0	0	0	0	0	0	0	0	0	0	0
COG1846	DNA-binding transcriptional regulator, MarR family	K	10	10	6	5	5	7	3	5	5	5	5	5	6	5	5	4	6	6	5	5	6	5	5	5	6	6	6	6	6	6	6	5	6	6	6	6	8	3	10
COG1847	Predicted RNA-binding protein Jag, conains KH and R3H domains	R	1	1	1	1	1	1	1	1	1	1	1	1	1	1	1	1	1	1	1	1	1	1	1	1	1	1	1	1	1	1	1	1	1	1	1	1	1	1	1
COG1848	Predicted nucleic acid-binding protein, contains PIN domain	R	1	1	0	0	0	0	0	0	0	0	0	0	0	0	0	0	0	0	0	0	0	0	0	0	0	0	0	0	0	0	0	0	0	0	0	0	0	0	0
COG1849	Uncharacterized protein	S	0	0	0	0	0	0	0	0	0	0	0	0	0	0	0	0	0	0	0	0	0	0	0	0	0	0	0	0	0	0	0	0	0	0	0	0	0	0	0
COG1850	Ribulose 1,5-bisphosphate carboxylase, large subunit, or a RuBisCO-like protein	G	0	0	0	0	0	0	0	0	0	0	0	0	0	0	0	0	0	0	0	0	0	0	0	0	0	0	0	0	0	0	0	0	0	0	0	0	0	0	0
COG1851	Uncharacterized protein, UPF0128 family	S	0	0	0	0	0	0	0	0	0	0	0	0	0	0	0	0	0	0	0	0	0	0	0	0	0	0	0	0	0	0	0	0	0	0	0	0	0	0	0
COG1852	Uncharacterized protein	S	0	0	0	0	0	0	0	0	0	0	0	0	0	0	0	0	0	0	0	0	0	0	0	0	0	0	0	0	0	0	0	0	0	0	0	0	0	0	0
COG1853	NADH-FMN oxidoreductase RutF, flavin reductase (DIM6/NTAB) family	C	1	1	1	1	1	1	1	1	1	1	1	1	1	1	1	1	1	1	1	1	1	1	1	1	1	1	1	1	1	1	1	1	1	1	1	1	1	1	1
COG1854	S-ribosylhomocysteine lyase LuxS, autoinducer biosynthesis	T	1	1	1	1	1	1	1	1	1	1	1	1	1	1	1	1	1	1	1	1	1	1	1	1	1	1	1	1	1	1	1	1	1	1	1	1	1	1	1
COG1855	Predicted ATPase, PilT family	R	0	0	0	0	0	0	0	0	0	0	0	0	0	0	0	0	0	0	0	0	0	0	0	0	0	0	0	0	0	0	0	0	0	0	0	0	0	0	0
COG1856	Uncharacterized protein, radical SAM superfamily	R	0	0	0	0	0	0	0	0	0	0	0	0	0	0	0	0	0	0	0	0	0	0	0	0	0	0	0	0	0	0	0	0	0	0	0	0	0	0	0
COG1857	CRISPR/Cas system-associated protein Cas7, RAMP superfamily	V	0	0	0	0	0	0	0	0	0	0	0	0	0	0	0	0	0	0	0	0	0	0	0	0	0	0	0	0	0	0	0	0	0	0	0	0	0	0	0
COG1858	Cytochrome c peroxidase	O	0	0	0	0	0	0	0	0	0	0	0	0	0	0	0	0	0	0	0	0	0	0	0	0	0	0	0	0	0	0	0	0	0	0	0	0	0	0	0
COG1859	RNA:NAD 2'-phosphotransferase, TPT1/KptA family	J	0	0	0	0	0	0	0	0	0	0	0	0	0	0	0	0	0	0	0	0	0	0	0	0	0	0	0	0	0	0	0	0	0	0	0	0	0	0	0
COG1860	Uncharacterized conserved protein, UPF0179 family	FL	0	0	0	0	0	0	0	0	0	0	0	0	0	0	0	0	0	0	0	0	0	0	0	0	0	0	0	0	0	0	0	0	0	0	0	0	0	0	0
COG1861	Spore coat polysaccharide biosynthesis protein SpsF, cytidylyltransferase family	M	0	0	0	0	0	0	0	0	0	0	0	0	0	0	0	0	0	0	0	0	0	0	0	0	0	0	0	0	0	0	0	0	0	0	0	0	0	0	0
COG1862	Preprotein translocase subunit YajC	U	2	2	1	1	1	1	1	1	1	1	1	1	1	1	1	1	1	1	1	1	1	1	1	1	1	1	1	1	1	1	1	1	1	1	1	1	1	1	1
COG1863	Multisubunit Na+/H+ antiporter, MnhE subunit	P	0	0	0	0	0	0	0	0	0	0	0	0	0	0	0	0	0	0	0	0	0	0	0	0	0	0	0	0	0	0	0	0	0	0	0	0	0	0	0
COG1864	DNA/RNA endonuclease G, NUC1	F	0	0	0	0	0	0	0	0	0	0	0	0	0	0	0	0	0	0	0	0	0	0	0	0	0	0	0	0	0	0	0	0	0	0	0	0	0	0	0
COG1865	Adenosylcobinamide amidohydrolase	H	0	0	0	0	0	0	0	0	0	0	0	0	0	0	0	0	0	0	0	0	0	0	0	0	0	0	0	0	0	0	0	0	0	0	0	0	0	0	0
COG1866	Phosphoenolpyruvate carboxykinase, ATP-dependent	C	1	1	0	0	0	1	0	0	0	0	0	0	0	0	0	0	0	0	0	0	0	0	0	0	0	1	1	1	1	1	1	0	1	1	1	1	0	0	0
COG1867	tRNA G26 N,N-dimethylase Trm1	J	0	0	0	0	0	0	0	0	0	0	0	0	0	0	0	0	0	0	0	0	0	0	0	0	0	0	0	0	0	0	0	0	0	0	0	0	0	0	0
COG1868	Flagellar motor switch protein FliM	N	1	1	0	0	0	0	0	0	0	0	0	0	0	0	0	0	0	0	0	0	0	0	0	0	0	0	0	0	0	0	0	0	0	0	0	0	1	0	1
COG1869	D-ribose pyranose/furanose isomerase RbsD	G	1	1	1	1	1	1	1	1	1	1	1	1	1	1	1	1	1	1	1	1	1	1	1	1	1	1	1	1	1	1	1	1	1	1	1	1	0	1	0
COG1871	Chemotaxis receptor (MCP) glutamine deamidase CheD	NT	1	1	0	0	0	0	0	0	0	0	0	0	0	0	0	0	0	0	0	0	0	0	0	0	0	0	0	0	0	0	0	0	0	0	0	0	1	0	1
COG1872	Uncharacterized conserved protein YggU, UPF0235/DUF167 family	S	0	0	0	0	0	0	0	0	0	0	0	0	0	0	0	0	0	0	0	0	0	0	0	0	0	0	0	0	0	0	0	0	0	0	0	0	0	0	0
COG1873	Sporulation protein YlmC, PRC-barrel domain family	R	0	0	0	0	0	0	0	0	0	0	0	0	0	0	0	0	0	0	0	0	0	0	0	0	0	0	0	0	0	0	0	0	0	0	0	0	0	0	0
COG1874	Beta-galactosidase GanA	G	8	8	2	2	1	0	1	2	1	1	2	2	2	2	2	1	2	2	2	2	1	2	1	2	1	0	0	0	0	0	0	2	0	0	0	0	6	1	7
COG1875	Predicted ribonuclease YlaK, contains NYN-type RNase and PhoH-family ATPase domains	R	0	0	0	0	0	0	0	0	0	0	0	0	0	0	0	0	0	0	0	0	0	0	0	0	0	0	0	0	0	0	0	0	0	0	0	0	0	0	0
COG1876	LD-carboxypeptidase LdcB, LAS superfamily	M	2	2	0	0	1	2	0	1	0	0	0	1	0	1	0	0	1	0	1	0	0	0	1	1	0	2	2	2	2	2	2	1	2	2	2	2	2	0	2
COG1877	Trehalose-6-phosphatase	G	0	0	0	0	0	0	0	0	0	0	0	0	0	0	0	0	0	0	0	0	0	0	0	0	0	0	0	0	0	0	0	0	0	0	0	0	0	0	0
COG1878	Kynurenine formamidase	E	0	0	0	0	0	0	0	0	0	0	0	0	0	0	0	0	0	0	0	0	0	0	0	0	0	0	0	0	0	0	0	0	0	0	0	0	0	0	0
COG1879	ABC-type sugar transport system, periplasmic component, contains N-terminal xre family HTH domain	G	3	3	1	1	1	1	1	1	1	1	0	1	0	1	1	1	1	0	1	1	0	0	1	1	1	1	1	1	1	1	1	1	1	1	1	1	1	1	1
COG1880	CO dehydrogenase/acetyl-CoA synthase epsilon subunit	C	0	0	0	0	0	0	0	0	0	0	0	0	0	0	0	0	0	0	0	0	0	0	0	0	0	0	0	0	0	0	0	0	0	0	0	0	0	0	0
COG1881	Uncharacterized conserved protein, phosphatidylethanolamine-binding protein (PEBP) family	R	0	0	1	1	1	0	1	1	1	1	1	1	1	1	1	1	1	1	1	1	1	1	1	1	1	0	0	0	0	0	0	1	0	0	0	0	0	1	0
COG1882	Pyruvate-formate lyase	C	1	1	1	1	1	1	1	1	1	1	1	1	1	1	1	1	1	1	1	1	1	1	1	1	1	1	1	1	1	1	1	1	1	1	1	1	1	1	1
COG1883	Na+-transporting methylmalonyl-CoA/oxaloacetate decarboxylase, beta subunit	C	1	1	1	1	1	0	1	1	1	1	1	1	1	1	1	1	1	1	1	1	1	1	1	1	1	0	0	0	0	0	0	1	0	0	0	0	1	1	1
COG1884	Methylmalonyl-CoA mutase, N-terminal domain/subunit	I	0	0	0	0	0	0	0	0	0	0	0	0	0	0	0	0	0	0	0	0	0	0	0	0	0	0	0	0	0	0	0	0	0	0	0	0	0	0	0
COG1885	Uncharacterized protein, UPF0212 family	S	0	0	0	0	0	0	0	0	0	0	0	0	0	0	0	0	0	0	0	0	0	0	0	0	0	0	0	0	0	0	0	0	0	0	0	0	0	0	0
COG1886	Flagellar motor switch/type III secretory pathway protein FliN	NU	0	0	0	0	0	0	0	0	0	0	0	0	0	0	0	0	0	0	0	0	0	0	0	0	0	0	0	0	0	0	0	0	0	0	0	0	0	0	0
COG1887	CDP-glycerol glycerophosphotransferase, TagB/SpsB family	IM	4	3	3	1	2	0	3	0	3	3	2	2	1	2	1	2	2	3	2	2	1	1	2	0	2	0	0	0	0	0	0	2	0	0	0	0	3	3	0
COG1888	Uncharacterized protein	S	0	0	0	0	0	0	0	0	0	0	0	0	0	0	0	0	0	0	0	0	0	0	0	0	0	0	0	0	0	0	0	0	0	0	0	0	0	0	0
COG1889	Fibrillarin-like rRNA methylase	J	0	0	0	0	0	0	0	0	0	0	0	0	0	0	0	0	0	0	0	0	0	0	0	0	0	0	0	0	0	0	0	0	0	0	0	0	0	0	0
COG1890	Ribosomal protein S3AE	J	0	0	0	0	0	0	0	0	0	0	0	0	0	0	0	0	0	0	0	0	0	0	0	0	0	0	0	0	0	0	0	0	0	0	0	0	0	0	0
COG1891	Uncharacterized protein, UPF0264 family	S	0	0	0	0	0	0	0	0	0	0	0	0	0	0	0	0	0	0	0	0	0	0	0	0	0	0	0	0	0	0	0	0	0	0	0	0	0	0	0
COG1892	Phosphoenolpyruvate carboxylase	G	0	0	0	0	0	0	0	0	0	0	0	0	0	0	0	0	0	0	0	0	0	0	0	0	0	0	0	0	0	0	0	0	0	0	0	0	0	0	0
COG1893	Ketopantoate reductase	H	1	1	2	2	3	2	2	2	2	2	2	3	3	3	2	1	2	2	3	2	2	3	2	2	3	2	2	2	1	2	2	3	2	2	2	2	1	2	1
COG1894	NADH:ubiquinone oxidoreductase, NADH-binding 51 kD subunit (chain F)	C	0	0	1	1	1	0	1	1	1	1	1	1	1	1	1	1	1	1	1	1	1	1	1	1	1	0	0	0	0	0	0	1	0	0	0	0	0	1	0
COG1895	Uncharacterized protein, contains HEPN domain, UPF0332 family	S	0	0	0	0	0	0	0	0	0	0	0	0	0	0	0	0	0	0	0	0	0	0	0	0	0	0	0	0	0	0	0	0	0	0	0	0	0	0	0
COG1896	5'-deoxynucleotidase YfbR and related HD superfamily hydrolases	FR	2	2	0	0	0	1	0	0	0	0	0	0	0	0	0	0	0	0	0	0	0	0	0	0	0	1	1	1	1	1	1	0	1	1	1	1	2	0	2
COG1897	Homoserine trans-succinylase	E	1	1	0	0	0	0	0	0	0	0	0	0	0	0	0	0	0	0	0	0	0	0	0	0	0	0	0	0	0	0	0	0	0	0	0	0	1	0	1
COG1898	dTDP-4-dehydrorhamnose 3,5-epimerase or related enzyme	M	0	0	1	1	1	1	1	1	1	1	1	1	1	1	1	1	1	1	1	1	1	1	1	1	1	1	1	1	1	1	1	1	1	1	1	1	0	1	2
COG1899	Deoxyhypusine synthase	JO	0	0	0	0	0	0	0	0	0	0	0	0	0	0	0	0	0	0	0	0	0	0	0	0	0	0	0	0	0	0	0	0	0	0	0	0	0	0	0
COG1900	Uncharacterized conserved protein, DUF39 family	S	0	0	0	0	0	0	0	0	0	0	0	0	0	0	0	0	0	0	0	0	0	0	0	0	0	0	0	0	0	0	0	0	0	0	0	0	0	0	0
COG1901	tRNA pseudouridine-54 N-methylase	J	0	0	0	0	0	0	0	0	0	0	0	0	0	0	0	0	0	0	0	0	0	0	0	0	0	0	0	0	0	0	0	0	0	0	0	0	0	0	0
COG1902	2,4-dienoyl-CoA reductase or related NADH-dependent reductase, Old Yellow Enzyme (OYE) family	C	2	2	0	0	0	1	0	0	0	0	0	0	0	0	0	0	0	0	0	0	0	0	0	0	0	1	1	1	1	1	1	0	1	1	1	1	1	0	1
COG1903	Cobalamin biosynthesis protein CbiD	H	0	0	0	0	0	0	0	0	0	0	0	0	0	0	0	0	0	0	0	0	0	0	0	0	0	0	0	0	0	0	0	0	0	0	0	0	0	0	0
COG1904	Glucuronate isomerase	G	2	2	0	0	0	1	0	0	0	0	0	0	0	0	0	0	0	0	0	0	0	0	0	0	0	2	1	1	1	1	1	0	1	1	1	2	1	0	1
COG1905	NADH:ubiquinone oxidoreductase 24 kD subunit (chain E)	C	0	0	1	1	1	0	1	1	1	1	1	1	0	1	1	1	1	1	1	1	1	1	1	1	1	0	0	0	0	0	0	1	0	0	0	0	0	1	0
COG1906	Uncharacterized protein	S	0	0	0	0	0	0	0	0	0	0	0	0	0	0	0	0	0	0	0	0	0	0	0	0	0	0	0	0	0	0	0	0	0	0	0	0	0	0	0
COG1907	Predicted archaeal sugar kinase	R	0	0	0	0	0	0	0	0	0	0	0	0	0	0	0	0	0	0	0	0	0	0	0	0	0	0	0	0	0	0	0	0	0	0	0	0	0	0	0
COG1908	Coenzyme F420-reducing hydrogenase, delta subunit	C	0	0	0	0	0	0	0	0	0	0	0	0	0	0	0	0	0	0	0	0	0	0	0	0	0	0	0	0	0	0	0	0	0	0	0	0	0	0	0
COG1909	Uncharacterized protein, UPF0218 family	S	0	0	0	0	0	0	0	0	0	0	0	0	0	0	0	0	0	0	0	0	0	0	0	0	0	0	0	0	0	0	0	0	0	0	0	0	0	0	0
COG1910	Periplasmic molybdate-binding protein/domain	P	0	0	0	0	0	0	0	0	0	0	0	0	0	0	0	0	0	0	0	0	0	0	0	0	0	0	0	0	0	0	0	0	0	0	0	0	0	0	0
COG1911	Ribosomal protein L30E	J	0	0	0	0	0	0	0	0	0	0	0	0	0	0	0	0	0	0	0	0	0	0	0	0	0	0	0	0	0	0	0	0	0	0	0	0	0	0	0
COG1912	S-adenosylmethionine hydrolase (SAM-hydroxide adenosyltransferase)	H	1	1	0	0	0	0	0	0	0	0	0	0	0	0	0	0	0	0	0	0	0	0	0	0	0	0	0	0	0	0	0	0	0	0	0	0	0	0	0
COG1913	Predicted Zn-dependent protease	R	0	0	0	0	0	0	0	0	0	0	0	0	0	0	0	0	0	0	0	0	0	0	0	0	0	0	0	0	0	0	0	0	0	0	0	0	0	0	0
COG1914	Mn2+ and Fe2+ transporters of the NRAMP family	P	1	1	2	2	2	1	2	2	2	2	2	2	2	2	2	2	2	2	2	2	2	2	2	2	2	1	1	1	1	1	1	2	1	1	1	1	1	2	1
COG1915	Uncharacterized conserved protein, contains Saccharopine dehydrogenase N-terminal (SDHN) domain	S	0	0	0	0	0	0	0	0	0	0	0	0	0	0	0	0	0	0	0	0	0	0	0	0	0	0	0	0	0	0	0	0	0	0	0	0	0	0	0
COG1916	Pheromone shutdown protein TraB, contains GTxH motif (function unknown)	S	0	0	0	1	2	0	0	0	0	0	0	0	1	0	0	0	1	0	0	0	0	3	0	0	0	0	0	0	0	0	0	0	0	0	0	0	0	0	0
COG1917	Cupin domain protein related to quercetin dioxygenase	R	1	1	0	0	0	1	0	0	0	0	0	0	0	0	0	0	0	0	0	0	1	0	0	0	0	1	1	1	1	1	1	0	1	1	1	1	0	0	0
COG1918	Fe2+ transport system protein FeoA	P	1	1	1	1	1	1	1	1	1	1	1	1	1	1	1	1	1	1	1	1	1	1	1	1	1	1	1	1	1	1	1	1	1	1	1	1	1	1	1
COG1920	2-phospho-L-lactate guanylyltransferase, coenzyme F420 biosynthesis enzyme, CobY/MobA/RfbA family	H	0	0	0	0	0	0	0	0	0	0	0	0	0	0	0	0	0	0	0	0	0	0	0	0	0	0	0	0	0	0	0	0	0	0	0	0	0	0	0
COG1921	Seryl-tRNA(Sec) selenium transferase	J	1	1	0	0	1	0	1	1	1	0	1	1	1	1	0	0	1	0	2	2	1	0	1	1	1	0	0	1	2	0	0	1	0	0	0	0	2	2	3
COG1922	UDP-N-acetyl-D-mannosaminuronic acid transferase, WecB/TagA/CpsF family	M	2	2	1	1	0	1	1	0	1	1	1	0	1	0	1	1	1	1	0	1	0	0	1	0	1	1	1	0	0	1	1	0	1	1	1	1	1	1	0
COG1923	sRNA-binding regulator protein Hfq	T	0	0	0	0	0	0	0	0	0	0	0	0	0	0	0	0	0	0	0	0	0	0	0	0	0	0	0	0	0	0	0	0	0	0	0	0	0	0	0
COG1924	Activator of 2-hydroxyglutaryl-CoA dehydratase (HSP70-class ATPase domain)	I	0	0	0	0	0	0	0	0	0	0	0	0	0	0	0	0	0	0	0	0	0	1	0	0	0	0	0	0	0	0	0	0	0	0	0	0	0	0	0
COG1925	Phosphotransferase system, HPr and related phosphotransfer proteins	GT	1	1	1	1	1	1	1	1	1	1	1	1	1	1	1	1	1	1	1	1	1	1	1	1	1	1	1	1	1	1	1	1	1	1	1	1	1	1	1
COG1926	Predicted phosphoribosyltransferase	R	0	0	0	0	0	0	0	0	0	0	0	0	0	0	0	0	0	0	0	0	0	0	0	0	0	0	0	0	0	0	0	0	0	0	0	0	0	0	0
COG1927	F420-dependent methylenetetrahydromethanopterin dehydrogenase	C	0	0	0	0	0	0	0	0	0	0	0	0	0	0	0	0	0	0	0	0	0	0	0	0	0	0	0	0	0	0	0	0	0	0	0	0	0	0	0
COG1928	Dolichyl-phosphate-mannose--protein O-mannosyl transferase	O	0	0	0	0	0	0	0	0	0	0	0	0	0	0	0	0	0	0	0	0	0	0	0	0	0	0	0	0	0	0	0	0	0	0	0	0	0	0	0
COG1929	Glycerate kinase	G	1	1	1	1	1	1	1	1	1	1	1	1	1	1	1	1	1	1	1	1	1	1	1	1	1	2	2	2	2	2	2	1	2	2	2	2	2	1	1
COG1930	ABC-type cobalt transport system, periplasmic component	P	0	0	0	0	0	0	0	0	0	0	0	0	0	0	0	0	0	0	0	0	0	0	0	0	0	0	0	0	0	0	0	0	0	0	0	0	0	0	0
COG1931	Predicted RNA binding protein with dsRBD fold, UPF0201 family	R	0	0	0	0	0	0	0	0	0	0	0	0	0	0	0	0	0	0	0	0	0	0	0	0	0	0	0	0	0	0	0	0	0	0	0	0	0	0	0
COG1932	Phosphoserine aminotransferase	EH	1	1	0	0	0	0	0	0	0	0	0	0	0	0	0	0	0	0	0	0	0	0	0	0	0	0	0	0	0	0	0	0	0	0	0	0	1	0	1
COG1933	Archaeal DNA polymerase II, large subunit	L	0	0	0	0	0	0	0	0	0	0	0	0	0	0	0	0	0	0	0	0	0	0	0	0	0	0	0	0	0	0	0	0	0	0	0	0	0	0	0
COG1934	Lipopolysaccharide export system protein LptA	M	0	0	0	0	0	0	0	0	0	0	0	0	0	0	0	0	0	0	0	0	0	0	0	0	0	0	0	0	0	0	0	0	0	0	0	0	0	0	0
COG1935	Uncharacterized protein	S	0	0	0	0	0	0	0	0	0	0	0	0	0	0	0	0	0	0	0	0	0	0	0	0	0	0	0	0	0	0	0	0	0	0	0	0	0	0	0
COG1936	Broad-specificity NMP kinase	F	0	0	0	0	0	0	0	0	0	0	0	0	0	0	0	0	0	0	0	0	0	0	0	0	0	0	0	0	0	0	0	0	0	0	0	0	0	0	0
COG1937	DNA-binding transcriptional regulator, FrmR family	K	1	1	1	1	1	1	1	1	1	1	1	1	1	1	1	1	1	1	1	1	1	1	1	1	1	1	1	1	1	1	1	1	1	1	1	1	2	1	1
COG1938	Predicted ATP-dependent carboligase, ATP-grasp superfamily	R	0	0	0	0	0	0	0	0	0	0	0	0	0	0	0	0	0	0	0	0	0	0	0	0	0	0	0	0	0	0	0	0	0	0	0	0	0	0	0
COG1939	23S rRNA maturation mini-RNase III	J	1	1	1	1	1	1	1	1	1	1	1	1	1	1	1	1	1	1	1	1	1	1	1	1	1	1	1	1	1	1	1	1	1	1	1	1	1	1	1
COG1940	Sugar kinase of the NBD/HSP70 family, may contain an N-terminal HTH domain	GK	11	11	3	4	3	6	3	3	4	4	3	3	3	3	3	3	3	3	3	3	3	3	3	3	3	5	5	6	6	5	5	3	5	5	6	5	13	4	10
COG1941	Coenzyme F420-reducing hydrogenase, gamma subunit	C	0	0	0	0	0	0	0	0	0	0	0	0	0	0	0	0	0	0	0	0	0	0	0	0	0	0	0	0	0	0	0	0	0	0	0	0	0	0	0
COG1942	Phenylpyruvate tautomerase PptA, 4-oxalocrotonate tautomerase family	Q	1	1	1	1	1	1	1	1	1	1	1	1	1	1	1	1	1	1	1	1	1	1	1	1	1	1	1	1	1	1	1	1	1	1	1	1	1	1	1
COG1943	REP element-mobilizing transposase RayT	X	0	0	1	0	1	1	0	0	0	0	0	1	0	1	0	0	0	0	0	0	0	0	0	0	0	1	1	1	0	1	1	1	1	1	1	1	1	0	1
COG1944	Ribosomal protein S12 methylthiotransferase accessory factor YcaO	J	0	0	0	0	0	0	0	0	0	0	0	0	0	0	0	0	0	0	0	0	0	0	0	0	0	0	0	0	0	0	0	0	0	0	0	0	0	0	0
COG1945	Pyruvoyl-dependent arginine decarboxylase (PvlArgDC)	E	0	0	0	0	0	0	0	0	0	0	0	0	0	0	0	0	0	0	0	0	0	0	0	0	0	0	0	0	0	0	0	0	0	0	0	0	0	0	0
COG1946	Acyl-CoA thioesterase	I	0	0	0	0	0	0	0	0	0	0	0	0	0	0	0	0	0	0	0	0	0	0	0	0	0	0	0	0	0	0	0	0	0	0	0	0	0	0	0
COG1947	4-diphosphocytidyl-2C-methyl-D-erythritol kinase	I	1	1	1	1	1	1	1	1	1	1	1	1	1	1	1	1	1	1	1	1	1	1	1	1	1	1	1	1	1	1	1	1	1	1	1	1	1	1	1
COG1948	ERCC4-type nuclease	L	0	0	0	0	0	0	0	0	0	0	0	0	0	0	0	0	0	0	0	0	0	0	0	0	0	0	0	0	0	0	0	0	0	0	0	0	0	0	0
COG1949	Oligoribonuclease (3'-5' exoribonuclease)	A	0	0	0	0	0	0	0	0	0	0	0	0	0	0	0	0	0	0	0	0	0	0	0	0	0	0	0	0	0	0	0	0	0	0	0	0	0	0	0
COG1950	Uncharacterized membrane protein YvlD, DUF360 family	S	1	1	1	1	1	1	1	1	1	1	1	1	1	1	1	1	1	1	1	1	1	1	1	1	1	1	1	1	1	1	1	1	1	1	1	1	1	1	1
COG1951	Tartrate dehydratase alpha subunit/Fumarate hydratase class I, N-terminal domain	C	0	0	0	0	0	0	0	0	0	0	0	0	0	0	0	0	0	0	0	0	0	0	0	0	0	0	0	0	0	0	0	0	0	0	0	0	0	0	0
COG1952	Preprotein translocase subunit SecB	U	0	0	0	0	0	0	0	0	0	0	0	0	0	0	0	0	0	0	0	0	0	0	0	0	0	0	0	0	0	0	0	0	0	0	0	0	1	0	0
COG1953	Cytosine/uracil/thiamine/allantoin permease	FH	0	0	1	1	1	0	1	1	1	1	1	1	1	1	1	1	1	1	1	1	0	1	1	1	1	0	0	0	0	0	0	1	0	0	0	0	0	1	0
COG1954	Glycerol-3-phosphate responsive antiterminator (mRNA-binding)	K	0	0	0	0	0	0	0	0	0	0	0	0	0	0	0	0	0	0	0	0	0	0	0	0	0	0	0	0	0	0	0	0	0	0	0	0	0	0	0
COG1955	Archaellum biogenesis protein FlaJ, TadC family	N	0	0	0	0	0	0	0	0	0	0	0	0	0	0	0	0	0	0	0	0	0	0	0	0	0	0	0	0	0	0	0	0	0	0	0	0	0	0	0
COG1956	GAF domain-containing protein, putative methionine-R-sulfoxide reductase	TV	1	1	1	1	1	1	1	1	1	1	1	1	1	1	1	1	1	1	1	1	1	1	1	1	1	1	1	1	1	1	1	1	1	1	1	1	1	1	1
COG1957	Inosine-uridine nucleoside N-ribohydrolase	F	0	0	2	2	2	1	2	2	2	2	2	2	2	2	2	2	2	2	2	2	2	2	1	2	2	1	1	1	2	1	1	2	1	1	1	1	1	2	1
COG1958	Small nuclear ribonucleoprotein (snRNP) homolog	K	0	0	0	0	0	0	0	0	0	0	0	0	0	0	0	0	0	0	0	0	0	0	0	0	0	0	0	0	0	0	0	0	0	0	0	0	0	0	0
COG1959	DNA-binding transcriptional regulator, IscR family	K	1	1	1	1	1	1	1	1	1	1	1	1	1	1	1	1	1	1	1	1	1	1	1	1	1	1	1	1	1	1	1	1	1	1	1	1	1	1	1
COG1960	Acyl-CoA dehydrogenase related to the alkylation response protein AidB	I	0	0	0	0	0	0	0	0	0	0	0	0	0	0	0	0	0	0	0	0	0	0	0	0	0	0	0	0	0	0	0	0	0	0	0	0	0	0	0
COG1961	Site-specific DNA recombinase related to the DNA invertase Pin	L	2	2	1	6	5	3	4	4	3	6	1	4	3	5	2	2	2	2	5	2	2	4	1	2	3	9	7	1	4	9	8	5	9	9	13	9	2	4	3
COG1962	Tetrahydromethanopterin S-methyltransferase, subunit H	H	0	0	0	0	0	0	0	0	0	0	0	0	0	0	0	0	0	0	0	0	0	0	0	0	0	0	0	0	0	0	0	0	0	0	0	0	0	0	0
COG1963	Acid phosphatase family membrane protein YuiD	R	0	0	0	0	0	0	0	0	0	0	0	0	0	0	0	0	0	0	0	0	0	0	0	0	0	0	0	0	0	0	0	0	0	0	0	0	0	0	0
COG1964	Uncharacterized Fe-S cluster-containing enzyme, radical SAM superfamily	R	0	0	0	0	0	0	0	0	0	0	0	0	0	0	0	0	0	0	0	0	0	0	0	0	0	0	0	0	0	0	0	0	0	0	0	0	0	0	0
COG1965	Iron-binding protein CyaY, frataxin homolog	P	0	0	0	0	0	0	0	0	0	0	0	0	0	0	0	0	0	0	0	0	0	0	0	0	0	0	0	0	0	0	0	0	0	0	0	0	0	0	0
COG1966	Carbon starvation protein CstA	T	0	0	0	0	0	0	0	0	0	0	0	0	0	0	0	0	0	0	0	0	0	0	0	0	0	0	0	0	0	0	0	0	0	0	0	0	0	0	0
COG1967	Uncharacterized membrane protein	S	0	0	0	0	0	0	0	0	0	0	0	0	0	0	0	0	0	0	0	0	0	0	0	0	0	0	0	0	0	0	0	0	0	0	0	0	0	0	0
COG1968	Undecaprenyl pyrophosphate phosphatase UppP	I	1	1	1	1	1	1	1	2	1	1	1	1	1	1	1	1	1	1	1	1	1	1	1	1	1	1	1	1	2	1	1	1	1	1	1	1	1	1	1
COG1969	Ni,Fe-hydrogenase I cytochrome b subunit	C	0	0	0	0	0	0	0	0	0	0	0	0	0	0	0	0	0	0	0	0	0	0	0	0	0	0	0	0	0	0	0	0	0	0	0	0	0	0	0
COG1970	Large-conductance mechanosensitive channel	M	1	1	1	1	1	1	1	1	1	1	1	1	1	1	1	1	1	1	1	1	1	1	1	1	1	1	1	1	1	1	1	1	1	1	1	1	1	1	1
COG1971	Putative Mn2+ efflux pump MntP	P	0	0	0	0	0	0	0	0	0	0	0	0	0	0	0	0	0	0	0	0	0	0	0	0	0	0	0	0	0	0	0	0	0	0	0	0	0	0	0
COG1972	Nucleoside permease NupC	F	0	0	0	0	0	1	0	0	0	0	0	0	0	0	0	0	0	0	0	0	0	0	0	0	0	1	1	0	1	1	1	0	1	1	1	1	0	0	0
COG1973	Hydrogenase maturation factor HypE	O	0	0	0	0	0	0	0	0	0	0	0	0	0	0	0	0	0	0	0	0	0	0	0	0	0	0	0	0	0	0	0	0	0	0	0	0	0	0	0
COG1974	SOS-response transcriptional repressor LexA (RecA-mediated autopeptidase)	KT	1	1	1	1	1	1	1	1	1	1	1	1	1	1	1	1	1	1	1	1	1	1	1	1	1	1	1	1	1	1	1	1	1	1	1	1	1	1	1
COG1975	Xanthine and CO dehydrogenase maturation factor, XdhC/CoxF family	O	0	0	1	1	1	0	1	0	1	1	1	1	1	1	1	1	1	1	1	1	1	1	1	1	1	0	0	0	0	0	0	1	0	0	0	0	0	1	0
COG1976	Translation initiation factor 6 (eIF-6)	J	0	0	0	0	0	0	0	0	0	0	0	0	0	0	0	0	0	0	0	0	0	0	0	0	0	0	0	0	0	0	0	0	0	0	0	0	0	0	0
COG1977	Molybdopterin converting factor, small subunit	H	0	0	0	0	0	0	0	0	0	0	0	0	0	0	0	0	0	0	0	0	0	0	0	0	0	0	0	0	0	0	0	0	0	0	0	0	0	0	0
COG1978	Predicted RNase H-related nuclease YkuK, DUF458 family	R	0	0	0	0	0	0	0	0	0	0	0	0	0	0	0	0	0	0	0	0	0	0	0	0	0	0	0	0	0	0	0	0	0	0	0	0	0	0	0
COG1979	Alcohol dehydrogenase YqhD, Fe-dependent ADH family	C	1	1	1	1	1	0	1	1	1	1	1	1	1	1	1	1	1	1	1	1	1	1	1	1	1	0	0	0	0	0	0	1	0	0	0	0	1	1	1
COG1980	Archaeal fructose 1,6-bisphosphatase	G	0	0	0	0	0	0	0	0	0	0	0	0	0	0	0	0	0	0	0	0	0	0	0	0	0	0	0	0	0	0	0	0	0	0	0	0	0	0	0
COG1981	Uncharacterized membrane protein	S	0	0	0	0	0	0	0	0	0	0	0	0	0	0	0	0	0	0	0	0	0	0	0	0	0	0	0	0	0	0	0	0	0	0	0	0	0	0	0
COG1982	Arginine/lysine/ornithine decarboxylase	E	0	0	0	0	0	0	0	0	0	0	0	0	0	0	0	0	0	0	0	0	0	0	0	0	0	0	0	0	0	0	0	0	0	0	0	0	0	0	0
COG1983	Phage shock protein PspC (stress-responsive transcriptional regulator)	KT	1	1	1	1	1	1	1	1	1	1	1	1	1	1	1	1	1	1	1	1	1	1	1	1	1	1	1	1	1	1	1	1	1	1	1	1	1	1	1
COG1984	Allophanate hydrolase subunit 2	E	0	0	0	0	0	0	0	0	0	0	0	0	0	0	0	0	0	0	0	0	0	0	0	0	0	0	0	0	0	0	0	0	0	0	0	0	0	0	0
COG1985	Pyrimidine reductase, riboflavin biosynthesis	H	0	0	0	0	0	0	0	0	0	0	0	0	0	0	0	0	0	0	0	0	1	0	0	0	0	0	0	0	0	0	0	0	0	0	0	0	0	0	0
COG1986	Non-canonical (house-cleaning) NTP pyrophosphatase, all-alpha NTP-PPase family	FV	0	0	0	0	0	0	0	0	0	0	0	0	0	0	0	0	0	0	0	0	0	0	0	0	0	0	0	0	0	0	0	0	0	0	0	0	0	0	0
COG1987	Flagellar biosynthesis protein FliQ	N	1	1	0	0	0	0	0	0	0	0	0	0	0	0	0	0	0	0	0	0	0	0	0	0	0	0	0	0	0	0	0	0	0	0	0	0	1	0	1
COG1988	Membrane-bound metal-dependent hydrolase YbcI, DUF457 family	R	0	0	0	0	0	0	0	0	0	0	0	0	0	0	0	0	0	0	0	0	0	0	0	0	0	0	0	0	0	0	0	0	0	0	0	0	0	0	0
COG1989	Prepilin signal peptidase PulO (type II secretory pathway) or related peptidase	NU	1	1	1	1	1	1	1	1	1	1	1	1	1	1	1	1	1	1	1	1	1	1	1	1	1	1	1	1	1	1	1	1	1	1	1	1	0	1	0
COG1990	Peptidyl-tRNA hydrolase	J	0	0	0	0	0	0	0	0	0	0	0	0	0	0	0	0	0	0	0	0	0	0	0	0	0	0	0	0	0	0	0	0	0	0	0	0	0	0	0
COG1991	Uncharacterized protein, UPF0333 family	S	0	0	0	0	0	0	0	0	0	0	0	0	0	0	0	0	0	0	0	0	0	0	0	0	0	0	0	0	0	0	0	0	0	0	0	0	0	0	0
COG1992	Predicted transcriptional regulator fused phosphomethylpyrimidine kinase (thiamin biosynthesis)	R	0	0	0	0	0	0	0	0	0	0	0	0	0	0	0	0	0	0	0	0	0	0	0	0	0	0	0	0	0	0	0	0	0	0	0	0	0	0	0
COG1993	PII-like signaling protein	T	0	0	0	0	0	0	0	0	0	0	0	0	0	0	0	0	0	0	0	0	0	0	0	0	0	0	0	0	0	0	0	0	0	0	0	0	0	0	0
COG1994	Zn-dependent protease (includes SpoIVFB)	O	0	0	0	0	0	0	0	0	0	0	0	0	0	0	0	0	0	0	0	0	0	0	0	0	0	0	0	0	0	0	0	0	0	0	0	0	0	0	0
COG1995	4-hydroxy-L-threonine phosphate dehydrogenase PdxA	H	0	0	0	0	0	0	0	0	0	0	0	0	0	0	0	0	0	0	0	0	0	0	0	0	0	0	0	0	0	0	0	0	0	0	0	0	0	0	1
COG1996	DNA-directed RNA polymerase, subunit RPC12/RpoP, contains C4-type Zn-finger	K	0	0	0	0	0	0	0	0	0	0	0	0	0	0	0	0	0	0	0	0	0	0	0	0	0	0	0	0	0	0	0	0	0	0	0	0	0	0	0
COG1997	Ribosomal protein L37AE/L43A	J	0	0	0	0	0	0	0	0	0	0	0	0	0	0	0	0	0	0	0	0	0	0	0	0	0	0	0	0	0	0	0	0	0	0	0	0	0	0	0
COG1998	Ribosomal protein S27AE	J	0	0	0	0	0	0	0	0	0	0	0	0	0	0	0	0	0	0	0	0	0	0	0	0	0	0	0	0	0	0	0	0	0	0	0	0	0	0	0
COG1999	Cytochrome oxidase Cu insertion factor, SCO1/SenC/PrrC family	O	0	0	0	0	0	0	0	0	0	0	0	0	0	0	0	0	0	0	0	0	0	0	0	0	0	0	0	0	0	0	0	0	0	0	0	0	0	0	0
COG2000	Uncharacterized Fe-S cluster-containing protein	R	0	0	0	0	0	0	0	0	0	0	0	0	0	0	0	0	0	0	0	0	0	0	0	0	0	0	0	0	0	0	0	0	0	0	0	0	0	0	0
COG2001	MraZ, DNA-binding transcriptional regulator and inhibitor of RsmH methyltransferase activity	J	1	1	1	1	1	1	1	1	1	1	1	1	1	1	1	1	1	1	1	1	1	1	1	1	1	1	1	1	1	1	1	1	1	1	1	1	1	1	1
COG2002	Bifunctional DNA-binding transcriptional regulator of stationary/sporulation/toxin gene expression and antitoxin component of the YhaV-PrlF toxin-antitoxin module	KV	0	0	0	0	0	0	0	0	0	0	0	0	0	0	0	0	0	0	0	0	0	0	0	0	0	0	0	0	0	0	0	0	0	0	0	0	0	0	0
COG2003	DNA repair protein RadC, contains a helix-hairpin-helix DNA-binding motif	L	1	1	1	0	1	1	0	1	1	1	1	1	1	1	0	1	1	1	1	1	1	1	1	1	1	1	1	1	1	1	1	1	1	1	1	1	1	0	1
COG2004	Ribosomal protein S24E	J	0	0	0	0	0	0	0	0	0	0	0	0	0	0	0	0	0	0	0	0	0	0	0	0	0	0	0	0	0	0	0	0	0	0	0	0	0	0	0
COG2005	DNA-binding transcriptional regulator ModE (molybdenum-dependent)	K	0	0	1	1	1	0	1	1	1	1	1	1	1	1	1	1	1	1	1	1	1	1	1	1	1	0	0	0	0	0	0	1	0	0	0	0	0	1	0
COG2006	Uncharacterized conserved protein, DUF362 family	S	0	0	0	0	0	0	0	0	0	0	0	0	0	0	0	0	0	0	0	0	0	0	0	0	0	0	0	0	0	0	0	0	0	0	0	0	0	0	0
COG2007	Ribosomal protein S8E	J	0	0	0	0	0	0	0	0	0	0	0	0	0	0	0	0	0	0	0	0	0	0	0	0	0	0	0	0	0	0	0	0	0	0	0	0	0	0	0
COG2008	Threonine aldolase	E	0	0	0	0	0	0	0	0	0	0	0	0	0	0	0	0	0	0	0	0	0	0	0	0	0	0	0	0	0	0	0	0	0	0	0	0	0	0	0
COG2009	Succinate dehydrogenase/fumarate reductase, cytochrome b subunit	C	0	0	0	0	0	0	0	0	0	0	0	0	0	0	0	0	0	0	0	0	0	0	0	0	0	0	0	0	0	0	0	0	0	0	0	0	0	0	0
COG2010	Cytochrome c, mono- and diheme variants	C	0	0	0	0	0	0	0	0	0	0	0	0	0	0	0	0	0	0	0	0	0	0	0	0	0	0	0	0	0	0	0	0	0	0	0	0	0	0	0
COG2011	ABC-type methionine transport system, permease component	E	3	3	3	3	3	2	3	3	3	3	3	3	3	3	3	3	3	3	3	3	3	3	3	3	3	2	2	2	2	2	2	3	2	2	2	2	3	3	3
COG2012	DNA-directed RNA polymerase, subunit H, RpoH/RPB5	K	0	0	0	0	0	0	0	0	0	0	0	0	0	0	0	0	0	0	0	0	0	0	0	0	0	0	0	0	0	0	0	0	0	0	0	0	0	0	0
COG2013	Uncharacterized conserved protein, AIM24 family	S	0	0	0	0	0	0	0	0	0	0	0	0	0	0	0	0	0	0	0	0	0	0	0	0	0	0	0	0	0	0	0	0	0	0	0	0	0	0	0
COG2014	Uncharacterized conserved protein, contains DUF4213 and DUF364 domains	S	0	0	0	0	0	0	0	0	0	0	0	0	0	0	0	0	0	0	0	0	0	0	0	0	0	0	0	0	0	0	0	0	0	0	0	0	0	0	0
COG2015	Alkyl sulfatase BDS1 and related hydrolases, metallo-beta-lactamase superfamily	Q	0	0	0	0	0	0	0	0	0	0	0	0	0	0	0	0	0	0	0	0	0	0	0	0	0	0	0	0	0	0	0	0	0	0	0	0	0	0	0
COG2016	Predicted ribosome-associated RNA-binding protein Tma20, contains PUA domain	J	0	0	0	0	0	0	0	0	0	0	0	0	0	0	0	0	0	0	0	0	0	0	0	0	0	0	0	0	0	0	0	0	0	0	0	0	0	0	0
COG2017	Galactose mutarotase or related enzyme	G	3	3	3	3	3	5	3	4	3	3	3	4	4	4	3	3	3	3	4	3	3	3	3	3	4	4	4	4	5	4	4	4	4	4	5	4	2	3	2
COG2018	Predicted regulator of Ras-like GTPase activity, Roadblock/LC7/MglB family	T	0	0	0	0	0	0	0	0	0	0	0	0	0	0	0	0	0	0	0	0	0	0	0	0	0	0	0	0	0	0	0	0	0	0	0	0	0	0	0
COG2019	Archaeal adenylate kinase	F	0	0	0	0	1	0	0	0	0	0	0	0	0	0	0	0	0	0	0	0	0	0	0	0	0	0	0	0	0	0	0	0	0	0	0	0	0	0	0
COG2020	Protein-S-isoprenylcysteine O-methyltransferase Ste14	O	0	0	0	0	0	0	0	0	0	0	0	0	0	0	0	0	0	0	0	0	0	0	0	0	0	0	0	0	0	0	0	0	0	0	0	0	0	0	0
COG2021	Homoserine acetyltransferase	E	0	0	0	0	0	0	0	0	0	0	0	0	0	0	0	0	0	0	0	0	0	0	0	0	0	0	0	0	0	0	0	0	0	0	0	0	0	0	0
COG2022	Thiamin biosynthesis thiazole synthase ThiGH, ThiG subunit	H	0	0	0	0	0	0	0	0	0	0	0	0	0	0	0	0	0	0	0	0	0	0	0	0	0	0	0	0	0	0	0	0	0	0	0	0	0	0	0
COG2023	RNase P subunit RPR2	J	0	0	0	0	0	0	0	0	0	0	0	0	0	0	0	0	0	0	0	0	0	0	0	0	0	0	0	0	0	0	0	0	0	0	0	0	0	0	0
COG2024	O-phosphoseryl-tRNA(Cys) synthetase	J	0	0	0	0	0	0	0	0	0	0	0	0	0	0	0	0	0	0	0	0	0	0	0	0	0	0	0	0	0	0	0	0	0	0	0	0	0	0	0
COG2025	Electron transfer flavoprotein, alpha subunit	C	0	0	0	0	0	0	0	0	0	0	0	0	0	0	0	0	0	0	0	0	0	0	0	0	0	0	0	0	0	0	0	0	0	0	0	0	0	0	0
COG2026	mRNA-degrading endonuclease RelE, toxin component of the RelBE toxin-antitoxin system	V	1	1	0	0	0	0	0	0	0	0	0	0	0	0	0	0	0	0	0	0	0	0	0	0	0	0	0	0	0	0	0	0	0	0	1	0	0	0	0
COG2027	D-alanyl-D-alanine carboxypeptidase	M	0	0	0	0	0	0	0	0	0	0	0	0	0	0	0	0	0	0	0	0	0	0	0	0	0	0	0	0	0	0	0	0	0	0	0	0	0	0	0
COG2028	Uncharacterized protein	S	0	0	0	0	0	0	0	0	0	0	0	0	0	0	0	0	0	0	0	0	0	0	0	0	0	0	0	0	0	0	0	0	0	0	0	0	0	0	0
COG2029	Uncharacterized protein	S	0	0	0	0	0	0	0	0	0	0	0	0	0	0	0	0	0	0	0	0	0	0	0	0	0	0	0	0	0	0	0	0	0	0	0	0	0	0	0
COG2030	Acyl dehydratase	I	1	1	1	1	1	1	1	1	1	1	1	1	1	1	1	1	1	1	1	1	1	1	1	1	1	1	1	1	1	1	1	1	1	1	1	1	1	1	1
COG2031	Short chain fatty acids transporter	I	0	0	0	0	0	0	0	0	0	0	0	0	0	0	0	0	0	0	0	0	0	0	0	0	0	0	0	0	0	0	0	0	0	0	0	0	0	0	0
COG2032	Cu/Zn superoxide dismutase	P	0	0	0	0	0	0	0	0	0	0	0	0	0	0	0	0	0	0	0	0	0	0	0	0	0	0	0	0	0	0	0	0	0	0	0	0	0	0	0
COG2033	Desulfoferrodoxin, superoxide reductase-like (SORL) domain	C	0	0	0	0	0	0	0	0	0	0	0	0	0	0	0	0	0	0	0	0	0	0	0	0	0	0	0	0	0	0	0	0	0	0	0	0	0	0	0
COG2034	Uncharacterized membrane protein	S	0	0	0	0	0	0	0	0	0	0	0	0	0	0	0	0	0	0	0	0	0	0	0	0	0	0	0	0	0	0	0	0	0	0	0	0	0	0	0
COG2035	Uncharacterized membrane protein	S	1	1	0	0	0	1	0	0	0	0	0	0	0	0	0	0	0	0	0	0	0	0	0	0	0	1	1	1	1	1	1	0	1	1	1	1	1	0	1
COG2036	Archaeal histone H3/H4	B	0	0	0	0	0	0	0	0	0	0	0	0	0	0	0	0	0	0	0	0	0	0	0	0	0	0	0	0	0	0	0	0	0	0	0	0	0	0	0
COG2037	Formylmethanofuran:tetrahydromethanopterin formyltransferase	C	0	0	0	0	0	0	0	0	0	0	0	0	0	0	0	0	0	0	0	0	0	0	0	0	0	0	0	0	0	0	0	0	0	0	0	0	0	0	0
COG2038	NaMN:DMB phosphoribosyltransferase	H	0	0	0	0	0	0	0	0	0	0	0	0	0	0	0	0	0	0	0	0	0	0	0	0	0	0	0	0	0	0	0	0	0	0	0	0	0	0	0
COG2039	Pyrrolidone-carboxylate peptidase (N-terminal pyroglutamyl peptidase)	O	1	1	1	1	1	1	1	1	1	1	1	1	1	1	1	1	1	1	1	1	1	1	1	1	1	1	1	1	1	1	1	1	1	1	1	1	1	1	1
COG2040	Homocysteine/selenocysteine methylase (S-methylmethionine-dependent)	E	0	0	0	0	0	0	0	0	0	0	0	0	0	0	0	0	0	0	0	0	0	0	0	0	0	0	0	0	0	0	0	0	0	0	0	0	0	0	0
COG2041	Periplasmic DMSO/TMAO reductase YedYZ, molybdopterin-dependent catalytic subunit	C	0	0	0	0	0	0	0	0	0	0	0	0	0	0	0	0	0	0	0	0	0	0	0	0	0	0	0	0	0	0	0	0	0	0	0	0	0	0	0
COG2042	Ribosome biogenesis protein Tsr3 (rRNA maturation)	J	0	0	0	0	0	0	0	0	0	0	0	0	0	0	0	0	0	0	0	0	0	0	0	0	0	0	0	0	0	0	0	0	0	0	0	0	0	0	0
COG2043	Uncharacterized conserved protein, DUF169 family	S	0	0	0	0	0	0	0	0	0	0	0	0	0	0	0	0	0	0	0	0	0	0	0	0	0	0	0	0	0	0	0	0	0	0	0	0	0	0	0
COG2044	Predicted peroxiredoxin	R	0	0	0	0	0	0	0	0	0	0	0	0	0	0	0	0	0	0	0	0	0	0	0	0	0	0	0	0	0	0	0	0	0	0	0	0	0	0	0
COG2045	Phosphosulfolactate phosphohydrolase or related enzyme	HR	0	0	0	0	0	0	0	0	0	0	0	0	0	0	0	0	0	0	0	0	0	0	0	0	0	0	0	0	0	0	0	0	0	0	0	0	0	0	0
COG2046	ATP sulfurylase (sulfate adenylyltransferase)	P	0	0	0	0	0	0	0	0	0	0	0	0	0	0	0	0	0	0	0	0	0	0	0	0	0	0	0	0	0	0	0	0	0	0	0	0	0	0	0
COG2047	Proteasome assembly chaperone (PAC2) family protein	R	0	0	0	0	0	0	0	0	0	0	0	0	0	0	0	0	0	0	0	0	0	0	0	0	0	0	0	0	0	0	0	0	0	0	0	0	0	0	0
COG2048	Heterodisulfide reductase, subunit B	C	0	0	0	0	0	0	0	0	0	0	0	0	0	0	0	0	0	0	0	0	0	0	0	0	0	0	0	0	0	0	0	0	0	0	0	0	0	0	0
COG2049	Allophanate hydrolase subunit 1	E	0	0	0	0	0	0	0	0	0	0	0	0	0	0	0	0	0	0	0	0	0	0	0	0	0	0	0	0	0	0	0	0	0	0	0	0	0	0	0
COG2050	Acyl-coenzyme A thioesterase PaaI, contains HGG motif	Q	1	1	0	0	0	0	0	0	0	0	0	0	0	0	0	0	0	0	0	0	0	0	0	0	0	0	0	0	0	0	0	0	0	0	0	0	1	0	1
COG2051	Ribosomal protein S27E	J	0	0	0	0	0	0	0	0	0	0	0	0	0	0	0	0	0	0	0	0	0	0	0	0	0	0	0	0	0	0	0	0	0	0	0	0	0	0	0
COG2052	Regulator of extracellular matrix RemA, YlzA/DUF370 family	M	0	0	0	0	0	0	0	0	0	0	0	0	0	0	0	0	0	0	0	0	0	0	0	0	0	0	0	0	0	0	0	0	0	0	0	0	0	0	0
COG2053	Ribosomal protein S28E/S33	J	0	0	0	0	0	0	0	0	0	0	0	0	0	0	0	0	0	0	0	0	0	0	0	0	0	0	0	0	0	0	0	0	0	0	0	0	0	0	0
COG2054	Uncharacterized archaeal kinase related to aspartokinase	R	0	0	0	0	0	0	0	0	0	0	0	0	0	0	0	0	0	0	0	0	0	0	0	0	0	0	0	0	0	0	0	0	0	0	0	0	0	0	0
COG2055	Malate/lactate/ureidoglycolate dehydrogenase, LDH2 family	C	2	2	1	1	1	0	1	1	1	1	1	1	1	1	1	1	1	1	1	1	1	1	1	1	1	0	0	0	0	0	0	1	0	0	0	0	1	1	1
COG2056	Predicted histidine transporter YuiF, NhaC family	E	0	0	0	0	0	0	0	0	0	0	0	0	0	0	0	0	0	0	0	0	0	0	0	0	0	0	0	0	0	0	0	0	0	0	0	0	0	0	0
COG2057	Acyl CoA:acetate/3-ketoacid CoA transferase, beta subunit	I	0	0	0	0	0	0	0	0	0	0	0	0	0	0	0	0	0	0	0	0	0	0	0	0	0	0	0	0	0	0	0	0	0	0	0	0	0	0	0
COG2058	Ribosomal protein L12E/L44/L45/RPP1/RPP2	J	0	0	0	0	0	0	0	0	0	0	0	0	0	0	0	0	0	0	0	0	0	0	0	0	0	0	0	0	0	0	0	0	0	0	0	0	0	0	0
COG2059	Chromate transport protein ChrA	P	0	0	0	0	0	0	0	0	0	0	0	0	0	0	0	0	0	0	0	0	0	0	0	0	0	0	0	0	0	0	0	0	0	0	0	0	0	0	0
COG2060	K+-transporting ATPase, A chain	P	1	1	0	0	0	0	1	0	1	1	0	0	0	0	0	0	0	0	0	0	0	0	0	0	0	0	0	0	0	0	0	0	0	0	0	0	1	1	1
COG2061	Uncharacterized conserved protein, contains ACT domain	R	0	0	0	0	0	0	0	0	0	0	0	0	0	0	0	0	0	0	0	0	0	0	0	0	0	0	0	0	0	0	0	0	0	0	0	0	0	0	0
COG2062	Phosphohistidine phosphatase SixA	T	0	0	0	0	0	0	0	0	0	0	0	0	0	0	0	0	0	0	0	0	0	0	0	0	0	0	0	0	0	0	0	0	0	0	0	0	0	0	0
COG2063	Flagellar basal body L-ring protein FlgH	N	0	0	0	0	0	0	0	0	0	0	0	0	0	0	0	0	0	0	0	0	0	0	0	0	0	0	0	0	0	0	0	0	0	0	0	0	0	0	0
COG2064	Pilus assembly protein TadC	W	0	0	0	0	0	0	0	0	0	0	0	0	0	0	0	0	0	0	0	0	0	0	0	0	0	0	0	0	0	0	0	0	0	0	0	0	0	0	0
COG2065	Pyrimidine operon attenuation protein/uracil phosphoribosyltransferase	F	1	1	1	1	1	1	1	1	1	1	1	1	1	1	1	1	1	1	1	1	1	1	1	1	1	1	1	1	1	1	1	1	1	1	1	1	1	1	1
COG2066	Glutaminase	E	0	0	0	0	0	1	0	0	0	0	0	0	0	0	0	0	0	0	0	0	0	0	0	0	0	1	1	1	1	1	1	0	1	1	1	1	0	0	0
COG2067	Long-chain fatty acid transport protein	I	0	0	0	0	0	0	0	0	0	0	0	0	0	0	0	0	0	0	0	0	0	0	0	0	0	0	0	0	0	0	0	0	0	0	0	0	0	0	0
COG2068	CTP:molybdopterin cytidylyltransferase MocA	H	0	0	1	1	1	0	1	1	1	1	1	1	1	1	1	1	1	1	1	1	1	1	1	1	1	0	0	0	0	0	0	1	0	0	0	0	0	1	0
COG2069	CO dehydrogenase/acetyl-CoA synthase delta subunit (corrinoid Fe-S protein)	C	0	0	0	0	0	0	0	0	0	0	0	0	0	0	0	0	0	0	0	0	0	0	0	0	0	0	0	0	0	0	0	0	0	0	0	0	0	0	0
COG2070	NAD(P)H-dependent flavin oxidoreductase YrpB, nitropropane dioxygenase family	R	0	0	1	1	1	0	1	1	1	1	1	1	1	1	1	1	1	1	1	1	1	1	1	1	1	0	0	0	0	0	0	1	0	0	0	0	0	1	0
COG2071	Gamma-glutamyl-gamma-aminobutyrate hydrolase PuuD (putrescine degradation), contains GATase1-like domain	E	2	2	1	1	1	1	1	1	1	1	1	1	0	1	1	1	1	1	1	1	1	1	1	1	1	1	1	1	1	1	1	1	1	1	1	1	1	1	1
COG2072	Predicted flavoprotein CzcO associated with the cation diffusion facilitator CzcD	P	0	0	0	0	0	0	0	0	0	0	0	0	0	0	0	0	0	0	0	0	0	0	0	0	0	0	0	0	0	0	0	0	0	0	0	0	0	0	0
COG2073	Cobalamin biosynthesis protein CbiG	H	0	0	0	0	0	0	0	0	0	0	0	0	0	0	0	0	0	0	0	0	0	0	0	0	0	0	0	0	0	0	0	0	0	0	0	0	0	0	0
COG2074	2-phosphoglycerate kinase	G	0	0	0	0	0	0	0	0	0	0	0	0	0	0	0	0	0	0	0	0	0	0	0	0	0	0	0	0	0	0	0	0	0	0	0	0	0	0	0
COG2075	Ribosomal protein L24E	J	0	0	0	0	0	0	0	0	0	0	0	0	0	0	0	0	0	0	0	0	0	0	0	0	0	0	0	0	0	0	0	0	0	0	0	0	0	0	0
COG2076	Multidrug transporter EmrE and related cation transporters	V	1	1	2	2	2	1	2	2	2	2	2	2	2	2	2	2	2	2	2	2	2	2	2	2	2	1	1	1	1	1	1	2	1	1	1	1	1	2	1
COG2077	Peroxiredoxin	O	1	1	1	1	1	0	1	1	1	1	1	1	1	1	1	1	1	1	1	1	1	1	1	1	1	0	0	0	0	0	0	1	0	0	0	0	1	1	1
COG2078	Uncharacterized conserved protein, AMMECR1 domain	S	0	0	0	0	0	0	0	0	0	0	0	0	0	0	0	0	0	0	0	0	0	0	0	0	0	0	0	0	0	0	0	0	0	0	0	0	0	0	0
COG2079	2-methylcitrate dehydratase PrpD	G	0	0	0	0	0	0	0	0	0	0	0	0	0	0	0	0	0	0	0	0	0	0	0	0	0	0	0	0	0	0	0	0	0	0	0	0	0	0	0
COG2080	Aerobic-type carbon monoxide dehydrogenase, small subunit, CoxS/CutS family	C	0	0	0	0	0	0	0	0	0	0	0	0	0	0	0	0	0	0	0	0	0	0	0	0	0	0	0	0	0	0	0	0	0	0	0	0	0	0	0
COG2081	Predicted flavoprotein YhiN	R	1	1	1	1	1	1	1	1	1	1	1	1	1	1	1	1	1	1	1	1	1	1	1	1	1	1	1	1	1	1	1	1	1	1	1	1	1	1	1
COG2082	Precorrin isomerase	H	0	0	0	0	0	0	0	0	0	0	0	0	0	0	0	0	0	0	0	0	0	0	0	0	0	0	0	0	0	0	0	0	0	0	0	0	0	0	0
COG2083	Uncharacterized protein, UPF0216 family	S	0	0	0	0	0	0	0	0	0	0	0	0	0	0	0	0	0	0	0	0	0	0	0	0	0	0	0	0	0	0	0	0	0	0	0	0	0	0	0
COG2084	3-hydroxyisobutyrate dehydrogenase or related beta-hydroxyacid dehydrogenase	I	1	1	1	1	1	1	1	1	1	1	1	1	1	1	0	1	1	1	1	1	1	1	1	1	1	1	1	1	1	1	1	1	1	1	1	1	1	1	1
COG2085	Predicted dinucleotide-binding enzyme	R	1	1	0	0	0	0	0	0	0	0	0	0	0	0	0	0	0	0	0	0	0	0	0	0	0	0	0	0	0	0	0	0	0	0	0	0	1	0	1
COG2086	Electron transfer flavoprotein, alpha and beta subunits	C	0	0	0	0	0	0	0	0	0	0	0	0	0	0	0	0	0	0	0	0	0	0	0	0	0	0	0	0	0	0	0	0	0	0	0	0	0	0	0
COG2087	Adenosyl cobinamide kinase/adenosyl cobinamide phosphate guanylyltransferase	H	0	0	0	0	0	0	0	0	0	0	0	0	0	0	0	0	0	0	0	0	0	0	0	0	0	0	0	0	0	0	0	0	0	0	0	0	0	0	0
COG2088	DNA-binding protein SpoVG, cell septation regulator	D	0	0	0	0	0	0	0	0	0	0	0	0	0	0	0	0	0	0	0	0	0	0	0	0	0	0	0	0	0	0	0	0	0	0	0	0	0	0	0
COG2089	Sialic acid synthase SpsE, contains C-terminal SAF domain	M	0	0	0	0	0	0	0	0	0	0	0	0	0	0	0	0	0	0	0	0	0	0	0	0	0	1	1	0	0	1	0	0	0	1	1	1	0	0	0
COG2090	Uncharacterized protein	S	0	0	0	0	0	0	0	0	0	0	0	0	0	0	0	0	0	0	0	0	0	0	0	0	0	0	0	0	0	0	0	0	0	0	0	0	0	0	0
COG2091	Phosphopantetheinyl transferase	H	0	0	0	0	0	0	0	0	0	0	1	0	0	0	0	0	0	0	0	0	0	0	0	0	0	0	0	0	0	0	0	0	0	0	0	0	0	0	0
COG2092	Translation elongation factor EF-1beta	J	0	0	0	0	0	0	0	0	0	0	0	0	0	0	0	0	0	0	0	0	0	0	0	0	0	0	0	0	0	0	0	0	0	0	0	0	0	0	0
COG2093	RNA polymerase subunit RPABC4/transcription elongation factor Spt4	K	0	0	0	0	0	0	0	0	0	0	0	0	0	0	0	0	0	0	0	0	0	0	0	0	0	0	0	0	0	0	0	0	0	0	0	0	0	0	0
COG2094	3-methyladenine DNA glycosylase Mpg	L	1	1	1	1	1	1	1	1	1	1	1	1	1	1	1	1	1	1	1	1	1	1	1	1	1	1	1	1	1	1	1	1	1	1	1	1	1	1	1
COG2095	Small neutral amino acid transporter SnatA, MarC family	E	0	0	0	0	0	0	0	0	0	0	0	0	0	0	0	0	0	0	0	0	0	0	0	0	0	0	0	0	0	0	0	0	0	0	0	0	0	0	0
COG2096	Cob(I)alamin adenosyltransferase	H	0	0	2	2	2	0	2	2	2	2	2	2	2	2	2	2	2	2	2	2	2	2	2	2	2	0	0	0	0	0	0	2	0	0	0	0	1	2	1
COG2097	Ribosomal protein L31E	J	0	0	0	0	0	0	0	0	0	0	0	0	0	0	0	0	0	0	0	0	0	0	0	0	0	0	0	0	0	0	0	0	0	0	0	0	0	0	0
COG2098	Uncharacterized protein	S	0	0	0	0	0	0	0	0	0	0	0	0	0	0	0	0	0	0	0	0	0	0	0	0	0	0	0	0	0	0	0	0	0	0	0	0	0	0	0
COG2099	Precorrin-6x reductase	H	0	0	0	0	0	0	0	0	0	0	0	0	0	0	0	0	0	0	0	0	0	0	0	0	0	0	0	0	0	0	0	0	0	0	0	0	0	0	0
COG2100	Uncharacterized Fe-S cluster-containing enzyme, radical SAM superfamily	R	0	0	0	0	0	0	0	0	0	0	0	0	0	0	0	0	0	0	0	0	0	0	0	0	0	0	0	0	0	0	0	0	0	0	0	0	0	0	0
COG2101	TATA-box binding protein (TBP), component of TFIID and TFIIIB	K	0	0	0	0	0	0	0	0	0	0	0	0	0	0	0	0	0	0	0	0	0	0	0	0	0	0	0	0	0	0	0	0	0	0	0	0	0	0	0
COG2102	Diphthamide synthase (EF-2-diphthine--ammonia ligase)	J	0	0	1	1	1	0	1	1	1	1	1	1	1	1	1	1	1	1	1	1	1	1	1	1	1	0	0	0	0	0	0	1	0	0	0	0	0	1	0
COG2103	N-acetylmuramic acid 6-phosphate (MurNAc-6-P) etherase	M	1	1	2	2	2	1	2	2	2	2	2	2	2	2	2	2	2	2	2	2	2	2	2	2	2	1	1	1	1	1	1	2	1	1	1	1	1	2	1
COG2104	Sulfur carrier protein ThiS (thiamine biosynthesis)	H	0	0	0	0	0	0	0	0	0	0	0	0	0	0	0	0	0	0	0	0	0	0	0	0	0	0	0	0	0	0	0	0	0	0	0	0	0	0	0
COG2105	Uncharacterized conserved protein YtfP, gamma-glutamylcyclotransferase (GGCT)/AIG2-like family	R	0	0	0	0	0	0	0	0	0	0	0	0	0	0	0	0	0	0	0	0	0	0	0	0	0	0	0	0	0	0	0	0	0	0	0	0	0	0	0
COG2106	Predicted RNA methylase MTH1, SPOUT superfamily	R	0	0	0	0	0	0	0	0	0	0	0	0	0	0	0	0	0	0	0	0	0	0	0	0	0	0	0	0	0	0	0	0	0	0	0	0	0	0	0
COG2107	Predicted periplasmic solute-binding protein	R	0	0	0	0	0	0	0	0	0	0	0	0	0	0	0	0	0	0	0	0	0	0	0	0	0	0	0	0	0	0	0	0	0	0	0	0	0	0	0
COG2108	Uncharacterized conserved protein related to pyruvate formate-lyase activating enzyme	S	0	0	0	0	0	0	0	0	0	0	0	0	0	0	0	0	0	0	0	0	0	0	0	0	0	0	0	0	0	0	0	0	0	0	0	0	0	0	0
COG2109	ATP:corrinoid adenosyltransferase	H	0	0	0	0	0	0	0	0	0	0	0	0	0	0	0	0	0	0	0	0	0	0	0	0	0	0	0	0	0	0	0	0	0	0	0	0	0	0	0
COG2110	O-acetyl-ADP-ribose deacetylase (regulator of RNase III), contains Macro domain	J	0	0	0	0	0	0	0	0	0	0	0	0	0	0	0	0	0	0	0	0	0	0	0	0	0	0	0	0	0	0	0	0	0	0	0	0	0	0	0
COG2111	Multisubunit Na+/H+ antiporter, MnhB subunit	P	0	0	0	0	0	0	0	0	0	0	0	0	0	0	0	0	0	0	0	0	0	0	0	0	0	0	0	0	0	0	0	0	0	0	0	0	0	0	0
COG2112	Predicted Ser/Thr protein kinase	T	0	0	0	0	0	0	0	0	0	0	0	0	0	0	0	0	0	0	0	0	0	0	0	0	0	0	0	0	0	0	0	0	0	0	0	0	0	0	0
COG2113	ABC-type proline/glycine betaine transport system, periplasmic component	E	0	0	0	0	0	0	0	0	0	0	0	0	0	0	0	0	0	0	0	0	0	0	0	0	0	0	0	0	0	0	0	0	0	0	0	0	0	0	0
COG2114	Adenylate cyclase, class 3	T	0	0	0	1	1	0	0	0	0	0	0	0	0	0	1	0	0	0	0	0	0	1	0	0	1	0	0	0	0	0	0	0	0	0	0	0	0	0	0
COG2115	Xylose isomerase	G	1	1	0	1	0	0	1	0	1	1	0	0	0	0	0	0	0	0	0	0	0	0	0	0	0	0	0	0	0	0	0	0	0	0	0	0	1	1	1
COG2116	Formate/nitrite transporter FocA, FNT family	P	1	1	3	3	3	2	3	3	3	3	3	3	3	3	3	3	3	3	3	3	3	3	3	3	3	1	1	1	2	1	1	3	1	1	1	1	3	3	3
COG2117	Predicted subunit of tRNA(5-methylaminomethyl-2-thiouridylate) methyltransferase, contains the PP-loop ATPase domain	J	0	0	0	0	0	0	0	0	0	0	0	0	0	0	0	0	0	0	0	0	0	0	0	0	0	0	0	0	0	0	0	0	0	0	0	0	0	0	0
COG2118	DNA-binding TFAR19-related protein, PDSD5 family	R	0	0	0	0	0	0	0	0	0	0	0	0	0	0	0	0	0	0	0	0	0	0	0	0	0	0	0	0	0	0	0	0	0	0	0	0	0	0	0
COG2119	Putative Ca2+/H+ antiporter, TMEM165/GDT1 family	R	0	0	0	0	0	0	0	0	0	0	0	0	0	0	0	0	0	0	0	0	0	0	0	0	0	0	0	0	0	0	0	0	0	0	0	0	0	0	0
COG2120	N-acetylglucosaminyl deacetylase, LmbE family	G	0	0	0	0	0	0	0	0	0	0	0	0	0	0	0	0	0	0	0	0	0	0	0	0	0	0	0	0	0	0	0	0	0	0	0	0	0	0	0
COG2121	Uncharacterized conserved protein, lysophospholipid acyltransferase (LPLAT) superfamily	S	0	0	0	0	0	0	0	0	0	0	0	0	0	0	0	0	0	0	0	0	0	0	0	0	0	0	0	0	0	0	0	0	0	0	0	0	0	0	0
COG2122	Uncharacterized protein, UPF0280 family, ApbE superfamily	S	0	0	0	0	0	0	0	0	0	0	0	0	0	0	0	0	0	0	0	0	0	0	0	0	0	0	0	0	0	0	0	0	0	0	0	0	0	0	0
COG2123	Exosome complex RNA-binding protein Rrp42, RNase PH superfamily	J	0	0	0	0	0	0	0	0	0	0	0	0	0	0	0	0	0	0	0	0	0	0	0	0	0	0	0	0	0	0	0	0	0	0	0	0	0	0	0
COG2124	Cytochrome P450	QV	0	0	0	0	0	1	0	0	0	0	0	0	0	0	0	0	0	0	0	0	0	0	0	0	0	1	1	1	1	1	1	0	1	1	1	1	1	0	1
COG2125	Ribosomal protein S6E (S10)	J	0	0	0	0	0	0	0	0	0	0	0	0	0	0	0	0	0	0	0	0	0	0	0	0	0	0	0	0	0	0	0	0	0	0	0	0	0	0	0
COG2126	Ribosomal protein L37E	J	0	0	0	0	0	0	0	0	0	0	0	0	0	0	0	0	0	0	0	0	0	0	0	0	0	0	0	0	0	0	0	0	0	0	0	0	0	0	0
COG2127	ATP-dependent Clp protease adapter protein ClpS	O	0	0	0	0	0	0	0	0	0	0	0	0	0	0	0	0	0	0	0	0	0	0	0	0	0	0	0	0	0	0	0	0	0	0	0	0	0	0	0
COG2128	Alkylhydroperoxidase family enzyme, contains CxxC motif	P	0	0	0	0	0	0	0	0	0	0	0	0	0	0	0	0	0	0	0	0	0	0	0	0	0	0	0	0	0	0	0	0	0	0	0	0	0	0	0
COG2129	Predicted phosphoesterase, related to the Icc protein	R	0	0	0	0	0	0	0	0	0	0	0	0	0	0	0	0	0	0	0	0	0	0	0	0	0	0	0	0	0	0	0	0	0	0	0	0	0	0	0
COG2130	NADPH-dependent curcumin reductase CurA	QR	0	0	0	0	0	0	0	0	0	0	0	0	0	0	0	0	0	0	0	0	0	0	0	0	0	0	0	0	0	0	0	0	0	0	0	0	0	0	0
COG2131	Deoxycytidylate deaminase	F	1	1	1	1	1	1	1	1	1	1	1	1	1	1	1	1	1	1	1	1	1	1	1	1	1	1	1	1	1	1	1	1	1	1	1	1	1	1	1
COG2132	Multicopper oxidase with three cupredoxin domains (includes cell division protein FtsP and spore coat protein CotA)	DMP	0	0	0	0	0	0	0	0	0	0	0	0	0	0	0	0	0	0	0	0	0	0	0	0	0	0	0	0	1	0	0	0	0	0	0	0	0	0	0
COG2133	Glucose/arabinose dehydrogenase, beta-propeller fold	G	0	0	0	0	0	0	0	0	0	0	0	0	0	0	0	0	0	0	0	0	0	0	0	0	0	0	0	0	0	0	0	0	0	0	0	0	0	0	0
COG2134	CDP-diacylglycerol pyrophosphatase	I	0	0	0	0	0	0	0	0	0	0	0	0	0	0	0	0	0	0	0	0	0	0	0	0	0	0	0	0	0	0	0	0	0	0	0	0	0	0	0
COG2135	Putative SOS response-associated peptidase YedK	O	1	1	0	0	0	1	0	0	0	0	0	0	0	0	0	0	0	0	0	0	0	0	0	0	0	0	0	1	1	0	0	0	0	0	0	0	1	0	1
COG2136	rRNA maturation protein Rpf1, contains Brix/IMP4 (anticodon-binding) domain	J	0	0	0	0	0	0	0	0	0	0	0	0	0	0	0	0	0	0	0	0	0	0	0	0	0	0	0	0	0	0	0	0	0	0	0	0	0	0	0
COG2137	SOS response regulatory protein OraA/RecX, interacts with RecA	O	1	1	1	1	1	1	1	1	1	1	1	1	1	1	1	1	1	1	1	1	1	1	1	1	1	1	1	1	1	1	1	1	1	1	1	1	1	1	1
COG2138	Sirohydrochlorin ferrochelatase	H	0	0	0	0	0	0	0	0	0	0	0	0	0	0	0	0	0	0	0	0	0	0	0	0	0	0	0	0	0	0	0	0	0	0	0	0	0	0	0
COG2139	Ribosomal protein L21E	J	0	0	0	0	0	0	0	0	0	0	0	0	0	0	0	0	0	0	0	0	0	0	0	0	0	0	0	0	0	0	0	0	0	0	0	0	0	0	0
COG2140	Oxalate decarboxylase/archaeal phosphoglucose isomerase, cupin superfamily	G	0	0	0	0	0	0	0	0	0	0	0	0	0	0	0	0	0	0	0	0	0	0	0	0	0	0	0	0	0	0	0	0	0	0	0	0	0	0	0
COG2141	Flavin-dependent oxidoreductase, luciferase family (includes alkanesulfonate monooxygenase SsuD and methylene tetrahydromethanopterin reductase)	HR	1	1	1	1	1	0	1	1	1	1	1	1	1	1	1	1	1	1	1	1	1	1	1	1	1	0	0	0	1	0	0	1	0	0	0	0	1	1	1
COG2142	Succinate dehydrogenase, hydrophobic anchor subunit	C	0	0	0	0	0	0	0	0	0	0	0	0	0	0	0	0	0	0	0	0	0	0	0	0	0	0	0	0	0	0	0	0	0	0	0	0	0	0	0
COG2143	Thioredoxin-related protein	O	0	0	0	0	0	0	0	0	0	0	0	0	0	0	0	0	0	0	0	0	0	0	0	0	0	0	0	0	0	0	0	0	0	0	0	0	0	0	0
COG2144	Selenophosphate synthetase-related protein	R	0	0	0	0	0	0	0	0	0	0	0	0	0	0	0	0	0	0	0	0	0	0	0	0	0	0	0	0	0	0	0	0	0	0	0	0	0	0	0
COG2145	Hydroxyethylthiazole kinase, sugar kinase family	H	0	0	1	1	1	0	1	1	1	1	1	1	1	1	1	1	1	1	1	1	1	1	1	1	1	0	0	0	0	0	0	1	0	0	0	0	0	1	0
COG2146	Ferredoxin subunit of nitrite reductase or a ring-hydroxylating dioxygenase	PQ	0	0	0	0	0	0	0	0	0	0	0	0	0	0	0	0	0	0	0	0	0	0	0	0	0	0	0	0	0	0	0	0	0	0	0	0	0	0	0
COG2147	Ribosomal protein L19E	J	0	0	0	0	0	0	0	0	0	0	0	0	0	0	0	0	0	0	0	0	0	0	0	0	0	0	0	0	0	0	0	0	0	0	0	0	0	0	0
COG2148	Sugar transferase involved in LPS biosynthesis (colanic, teichoic acid)	M	2	2	1	1	1	3	1	1	1	1	1	1	1	1	1	1	1	1	1	1	2	1	1	1	1	3	2	2	2	3	3	1	3	3	3	3	0	1	0
COG2149	Uncharacterized membrane protein YidH, DUF202 family	S	0	0	0	0	0	0	0	0	0	0	0	0	0	0	0	0	0	0	0	0	0	0	0	0	0	0	0	0	0	0	0	0	0	0	0	0	0	0	0
COG2150	Predicted regulator of amino acid metabolism, contains ACT domain	R	0	0	0	0	0	0	0	0	0	0	0	0	0	0	0	0	0	0	0	0	0	0	0	0	0	0	0	0	0	0	0	0	0	0	0	0	0	0	0
COG2151	Metal-sulfur cluster biosynthetic enzyme	O	1	1	1	1	1	1	1	1	1	1	1	1	1	1	1	1	1	1	1	1	1	1	1	1	1	1	1	1	1	1	1	1	1	1	1	1	1	1	1
COG2152	Predicted glycosyl hydrolase, GH43/DUF377 family	G	0	0	0	0	0	0	0	0	0	0	0	0	0	0	0	0	0	0	0	0	0	0	0	0	0	0	0	0	0	0	0	0	0	0	0	0	1	0	0
COG2153	Predicted N-acyltransferase, GNAT family	R	3	3	1	1	1	3	1	1	1	1	1	1	1	1	1	1	1	1	1	1	1	1	1	1	1	3	3	3	3	3	3	1	3	3	3	3	3	1	3
COG2154	Pterin-4a-carbinolamine dehydratase	H	0	0	0	0	0	0	0	0	0	0	0	0	0	0	0	0	0	0	0	0	0	0	0	0	0	0	0	0	0	0	0	0	0	0	0	0	0	0	0
COG2155	Uncharacterized membrane protein YuzA, DUF378 family	S	1	1	1	1	1	1	1	1	1	1	1	1	1	1	1	1	1	1	1	1	1	1	1	1	1	0	0	1	1	0	0	1	0	0	0	0	1	1	1
COG2156	K+-transporting ATPase, c chain	P	1	1	0	0	0	0	1	0	1	1	0	0	0	0	0	0	0	0	0	0	0	0	0	0	0	0	0	0	0	0	0	0	0	0	0	0	1	1	1
COG2157	Ribosomal protein L20A (L18A)	J	0	0	0	0	0	0	0	0	0	0	0	0	0	0	0	0	0	0	0	0	0	0	0	0	0	0	0	0	0	0	0	0	0	0	0	0	0	0	0
COG2158	Uncharacterized protein, contains a Zn-finger-like domain	R	0	0	0	0	0	0	0	0	0	0	0	0	0	0	0	0	0	0	0	0	0	0	0	0	0	0	0	0	0	0	0	0	0	0	0	0	0	0	0
COG2159	Predicted metal-dependent hydrolase, TIM-barrel fold	R	0	0	0	0	0	0	0	0	0	0	0	0	0	0	0	0	0	0	0	0	0	0	0	0	0	0	0	0	0	0	0	0	0	0	0	0	0	0	0
COG2160	L-arabinose isomerase	G	1	1	0	0	0	1	0	0	0	0	0	0	0	0	0	0	0	0	0	0	0	0	0	0	0	1	1	1	1	1	1	0	1	1	1	1	1	0	1
COG2161	Antitoxin component YafN of the YafNO toxin-antitoxin module, PHD/YefM family	V	0	0	0	0	0	1	0	0	0	0	0	0	0	0	0	0	0	0	0	0	0	0	0	0	0	2	2	1	1	2	2	0	2	2	2	2	0	0	0
COG2162	Arylamine N-acetyltransferase	Q	0	0	0	0	0	0	0	0	0	0	0	0	0	0	0	0	0	0	0	0	0	0	0	0	0	0	0	0	0	0	0	0	0	0	0	0	0	0	0
COG2163	Ribosomal protein L14E/L6E/L27E	J	0	0	0	0	0	0	0	0	0	0	0	0	0	0	0	0	0	0	0	0	0	0	0	0	0	0	0	0	0	0	0	0	0	0	0	0	0	0	0
COG2164	Uncharacterized protein	S	0	0	0	0	0	0	0	0	0	0	0	0	0	0	0	0	0	0	0	0	0	0	0	0	0	0	0	0	0	0	0	0	0	0	0	0	0	0	0
COG2165	Type II secretory pathway, pseudopilin PulG	NUW	0	0	0	0	0	0	0	0	0	0	0	0	0	0	0	0	0	0	0	0	0	0	0	0	0	0	0	0	0	0	0	0	0	0	0	0	0	0	0
COG2166	Sulfur transfer protein SufE, Fe-S center assembly	O	0	0	0	0	0	0	0	0	0	0	0	0	0	0	0	0	0	0	0	0	0	0	0	0	0	0	0	0	0	0	0	0	0	0	0	0	0	0	0
COG2167	Ribosomal protein L39E	J	0	0	0	0	0	0	0	0	0	0	0	0	0	0	0	0	0	0	0	0	0	0	0	0	0	0	0	0	0	0	0	0	0	0	0	0	0	0	0
[truncated: 2,633 more rows]

## Sheet: S4 COG Pivot Table
	Data
Function Code	Sum - Ent cas B72 2767802419	Sum - Ent cas B79 2767802416	Sum - Ent fae B19 2767802415	Sum - Ent fae B10 2767802418	Sum - Ent fae B18 2767802414	Sum - Ent fae B46 2767802413	Sum - Ent fae B48 2767802417	Sum - Ent fae B66 2767802420	Sum - Ent fae C16 2767802408	Sum - Ent fae C33 2767802410	Sum - Ent fae C34 2767802409	Sum - Ent fae C39 2767802406	Sum - Ent fae R38 2767802393	Sum - Ent fae R35 2767802392	Sum - Ent fae R61 2767802397	Sum - Ent fae R76 2767802396	Sum - Ent fae R95 2767802395	Sum - Ent fae W11 2767802386	Sum - Ent fae W15 2767802385	Sum - Ent fae W34 2767802384	Sum - Ent fae W30 2767802383	Sum - Ent fae W37 2767802389	Sum - Ent fae W41 2767802388	Sum - Ent fae W40 2767802382	Sum - Ent fae W75 2767802387	Sum - Ent fae B42 2767802412	Sum - Ent fae C1D 2767802411	Sum - Ent fae C39 2767802407	Sum - Ent fae C57 2767802405	Sum - Ent fae F1J 2767802404	Sum - Ent fae H12 2767802401	Sum - Ent fae H12 2767802400	Sum - Ent fae H12 2767802398	Sum - Ent fae H51 2767802402	Sum - Ent fae R37 2767802394	Sum - Ent fae R47 2767802391	Sum - Ent gal G1S 2767802403	Sum - Ent gal H12 2767802399	Sum - Ent gal W17 2767802390
A	0	0	0	0	0	0	0	0	0	0	0	0	0	0	0	0	0	0	0	0	0	0	0	0	0	0	0	0	0	0	0	0	0	0	0	0	0	0	0
AT	0	0	0	0	0	0	0	0	0	0	0	0	0	0	0	0	0	0	0	0	0	0	0	0	0	0	0	0	0	0	0	0	0	0	0	0	0	0	0
B	0	0	0	0	0	0	0	0	0	0	0	0	0	0	0	0	0	0	0	0	0	0	0	0	0	0	0	0	0	0	0	0	0	0	0	0	0	0	0
BK	0	0	0	0	0	0	0	0	0	0	0	0	0	0	0	0	0	0	0	0	0	0	0	0	0	0	0	0	0	0	0	0	0	0	0	0	0	0	0
BKL	0	0	0	0	0	0	0	0	0	0	0	0	0	0	0	0	0	0	0	0	0	0	0	0	0	0	0	0	0	0	0	0	0	0	0	0	0	0	0
BQ	0	0	0	0	0	0	0	0	0	0	0	0	0	0	0	0	0	0	0	0	0	0	0	0	0	0	0	0	0	0	0	0	0	0	0	0	0	0	0
C	101	101	87	87	89	54	82	88	87	87	87	87	86	88	87	82	86	85	88	88	86	86	88	88	88	56	55	55	60	55	55	88	55	55	57	56	87	82	86
CE	1	1	0	0	0	0	0	0	0	0	0	0	0	0	0	0	0	0	0	0	0	0	0	0	0	0	0	0	0	0	0	0	0	0	0	0	1	0	1
CH	1	1	2	2	2	1	2	2	2	2	2	2	2	2	2	2	2	2	2	2	2	2	2	2	2	1	1	1	1	1	1	2	1	1	1	1	1	2	1
CHR	2	2	1	1	1	2	1	1	1	1	1	1	1	1	1	1	1	1	1	1	1	1	1	1	1	3	3	0	2	3	3	1	3	3	3	3	3	1	2
CI	0	0	0	0	0	0	0	0	0	0	0	0	0	0	0	0	0	0	0	0	0	0	0	0	0	0	0	0	0	0	0	0	0	0	0	0	0	0	0
CIR	2	2	1	1	1	3	1	1	1	1	1	1	1	1	1	1	1	1	1	1	1	1	1	1	1	3	3	3	3	3	3	1	3	3	3	3	2	1	2
CO	2	2	2	2	2	0	2	2	2	2	2	2	2	2	2	2	2	2	2	2	2	2	2	2	2	0	0	0	0	0	0	2	0	0	0	0	2	2	2
COP	0	0	0	0	0	0	0	0	0	0	0	0	0	0	0	0	0	0	0	0	0	0	0	0	0	0	0	0	0	0	0	0	0	0	0	0	0	0	0
CP	2	2	2	3	3	2	3	3	3	3	2	3	3	3	3	3	2	2	3	2	2	3	3	2	2	2	2	2	2	2	2	3	2	2	2	2	2	3	2
CQ	0	0	2	2	2	0	2	2	2	2	2	2	2	2	2	2	2	2	2	2	2	2	2	2	2	0	0	0	0	0	0	2	0	0	0	0	2	2	2
CR	5	5	3	3	3	4	2	3	3	3	3	3	3	3	3	2	3	3	3	3	3	3	3	3	3	3	3	4	4	3	3	3	3	3	3	3	3	2	4
CT	0	0	0	0	0	0	0	0	0	0	0	0	0	0	0	0	0	0	0	0	0	0	0	0	0	0	0	0	0	0	0	0	0	0	0	0	0	0	0
D	26	26	22	22	21	21	22	22	22	22	21	22	22	22	22	21	21	21	22	21	22	22	21	21	22	21	21	21	21	21	21	22	21	21	21	21	25	22	26
DL	1	1	1	1	1	1	1	1	1	1	1	1	1	1	1	1	1	1	1	1	1	1	1	1	1	1	1	1	1	1	1	1	1	1	1	1	1	1	1
DM	4	4	3	3	3	3	3	3	3	3	3	3	3	3	3	3	3	3	3	3	3	3	3	3	3	3	3	3	3	3	3	3	3	3	3	3	3	3	3
DMP	0	0	0	0	0	0	0	0	0	0	0	0	0	0	0	0	0	0	0	0	0	0	0	0	0	0	0	0	1	0	0	0	0	0	0	0	0	0	0
DP	0	0	0	0	0	0	0	0	0	0	0	0	0	0	0	0	0	0	0	0	0	0	0	0	0	0	0	0	0	0	0	0	0	0	0	0	2	0	2
DZ	0	0	0	0	0	0	0	0	0	0	0	0	0	0	0	0	0	0	0	0	0	0	0	0	0	0	0	0	0	0	0	0	0	0	0	0	0	0	0
E	165	165	144	148	147	110	145	148	145	144	146	147	145	148	147	145	145	147	148	145	141	149	146	147	148	111	109	114	112	111	111	148	111	111	111	111	172	145	164
EF	5	5	5	5	5	4	5	5	5	5	5	5	5	5	5	5	5	5	5	5	5	5	5	5	5	5	5	5	5	5	5	5	5	5	5	5	4	5	4
EG	3	3	3	3	3	2	3	3	3	3	3	3	3	3	3	3	3	3	3	3	3	3	3	3	3	2	2	2	2	2	2	3	2	2	2	2	6	3	6
EGPR	0	0	0	0	0	0	0	0	0	0	0	0	0	0	0	0	0	0	0	0	0	0	0	0	0	0	0	0	0	0	0	0	0	0	0	0	0	0	0
EGR	1	1	0	0	0	0	0	0	0	0	0	0	0	0	0	0	0	0	0	0	0	0	0	0	0	0	0	0	0	0	0	0	0	0	0	0	0	0	0
EH	9	9	2	2	2	3	2	2	2	2	2	2	2	2	2	2	2	2	2	2	2	2	2	2	2	3	3	3	3	3	3	2	3	3	3	3	7	2	7
EK	2	2	1	1	2	2	1	2	1	1	2	2	2	2	1	1	2	2	2	2	1	2	2	2	2	2	2	2	2	2	2	2	2	2	2	2	2	1	1
EM	2	2	1	1	1	1	1	1	1	1	1	1	1	1	1	1	1	1	1	1	1	1	1	1	1	1	1	1	1	1	1	1	1	1	1	1	3	1	4
EP	9	9	6	6	6	6	6	6	6	6	6	6	6	6	6	6	6	6	6	6	6	6	6	6	6	6	6	6	6	6	6	6	6	6	6	6	13	6	9
EQ	0	0	0	0	0	1	0	0	0	0	0	0	0	0	0	0	0	0	0	0	0	0	0	0	0	1	1	1	1	1	1	0	1	1	1	1	0	0	0
ER	10	10	4	4	4	4	4	4	4	4	4	4	4	4	4	4	4	3	4	4	5	4	4	4	4	5	4	4	4	5	5	4	5	5	5	5	6	4	6
ET	5	5	2	2	2	3	2	2	2	2	2	2	2	2	2	2	2	2	2	2	2	2	2	2	2	3	3	3	3	3	3	2	3	3	3	3	6	2	5
F	67	67	76	75	78	69	74	77	74	74	77	77	77	77	75	75	77	77	77	78	73	76	75	75	76	68	68	67	69	68	68	77	68	68	68	68	69	74	73
FGR	3	3	1	1	1	1	1	1	1	1	1	1	1	1	1	1	1	1	1	1	1	1	1	1	1	1	1	1	1	1	1	1	1	1	1	1	2	1	3
FH	0	0	1	1	1	0	1	1	1	1	1	1	1	1	1	1	1	1	1	1	0	1	1	1	1	0	0	0	0	0	0	1	0	0	0	0	0	1	0
FL	0	0	0	0	0	0	0	0	0	0	0	0	0	0	0	0	0	0	0	0	0	0	0	0	0	0	0	0	0	0	0	0	0	0	0	0	0	0	0
FPT	0	0	0	0	0	0	0	0	0	0	0	0	0	0	0	0	0	0	0	0	0	0	0	0	0	0	0	0	0	0	0	0	0	0	0	0	0	0	0
FR	5	5	7	7	7	1	7	7	7	7	7	7	7	7	7	7	7	7	7	7	7	7	7	7	7	1	1	1	1	1	1	7	1	1	1	1	5	7	5
FT	1	1	1	1	1	1	1	1	1	1	1	1	1	1	1	1	1	1	1	1	1	1	1	1	1	1	1	1	1	1	1	1	1	1	1	1	1	1	2
FV	3	3	4	4	4	3	4	5	4	4	4	4	5	4	4	3	4	3	4	4	4	4	4	4	4	2	2	2	2	2	2	4	2	2	2	2	3	4	3
G	350	351	239	238	220	223	225	244	224	225	226	248	228	245	228	226	214	226	248	213	216	227	230	220	245	255	244	233	249	248	248	248	244	244	262	255	345	226	347
GHR	0	0	0	0	0	0	0	0	0	0	0	0	0	0	0	0	0	0	0	0	0	0	0	0	0	0	0	0	0	0	0	0	0	0	0	0	0	0	0
GI	0	0	0	0	0	1	0	0	0	0	0	0	0	0	0	0	0	0	0	0	0	0	0	0	0	1	1	1	1	1	1	0	1	1	1	1	0	0	1
GK	13	13	7	8	8	11	7	7	8	8	7	9	7	9	7	7	6	7	9	7	7	6	8	6	7	9	9	9	11	9	9	9	9	9	11	9	17	8	15
GM	6	6	6	8	4	3	7	5	7	7	6	5	4	5	7	6	7	6	5	6	3	7	6	3	8	5	5	5	8	5	5	5	5	5	4	5	6	7	8
GR	4	4	5	5	5	6	5	5	6	6	5	5	5	5	5	5	5	5	5	5	5	5	5	5	5	8	7	5	8	8	8	5	7	7	8	8	6	6	5
GT	8	8	7	10	7	7	6	9	6	6	5	10	9	10	10	7	4	7	10	5	7	9	7	5	10	6	6	8	9	6	6	10	6	6	5	6	7	6	11
H	54	54	65	68	64	41	65	63	67	67	66	64	66	64	67	64	64	62	64	63	62	67	64	61	64	50	49	41	41	50	45	64	50	50	47	50	58	67	60
HI	4	4	3	3	3	2	3	3	3	3	3	3	3	3	3	3	3	3	3	3	3	3	3	3	3	2	2	2	2	2	2	3	2	2	2	2	4	3	4
HJ	1	1	1	1	1	1	1	1	1	1	1	1	1	1	1	1	1	1	1	1	1	1	1	1	1	1	1	1	1	1	1	1	1	1	1	1	1	1	1
HK	1	1	1	1	1	1	1	1	1	1	1	1	1	1	1	1	1	1	1	1	1	1	1	1	1	1	1	1	1	1	1	1	1	1	1	1	1	1	1
HP	2	2	2	3	2	1	2	2	3	3	2	2	2	2	3	3	3	2	2	2	2	2	3	2	3	1	1	1	1	1	1	2	1	1	1	1	2	3	2
HQ	1	1	1	1	1	0	1	1	1	1	1	1	1	1	1	1	1	1	1	1	1	1	1	1	1	0	0	0	0	0	0	1	0	0	0	0	1	1	1
HR	22	22	13	13	14	17	13	13	13	13	13	13	14	13	13	13	13	13	13	13	13	13	13	13	14	18	18	18	20	18	18	13	18	18	18	18	22	13	22
HT	1	1	0	0	0	1	0	0	0	0	0	0	0	0	0	0	0	0	0	0	0	0	0	0	0	1	1	1	1	1	1	0	1	1	1	1	1	0	1
I	54	54	52	52	51	55	52	53	52	51	56	50	53	49	51	52	52	52	50	53	52	51	52	52	54	53	53	54	57	53	51	49	53	53	53	53	49	52	51
IM	4	3	3	1	2	0	3	0	3	3	2	2	1	2	1	2	2	3	2	2	1	1	2	0	2	0	0	0	0	0	0	2	0	0	0	0	3	3	0
IO	0	0	0	0	0	0	0	0	0	0	0	0	0	0	0	0	0	0	0	0	0	0	0	0	0	0	0	0	0	0	0	0	0	0	0	0	0	0	0
IQ	4	4	7	6	6	4	6	6	7	7	8	6	6	6	6	7	6	6	6	6	6	6	6	6	6	4	4	4	4	4	4	6	4	4	4	4	5	7	5
IQR	7	7	7	7	6	7	6	7	7	7	8	7	6	7	7	6	7	7	7	7	7	7	8	7	7	7	7	6	6	7	7	7	7	7	7	7	7	6	7
IR	4	4	4	4	4	4	4	4	4	4	4	4	4	4	4	4	4	4	4	4	4	4	4	4	4	4	4	4	4	4	4	4	4	4	4	4	4	4	4
IV	1	1	0	0	0	1	0	0	0	0	0	0	0	0	0	0	0	0	0	0	0	0	0	0	0	1	1	1	1	1	1	0	1	1	1	1	1	0	1
J	192	192	188	195	194	186	196	194	199	198	189	194	188	194	193	192	193	190	194	191	189	196	190	190	192	191	188	185	185	191	191	195	191	191	192	191	194	198	193
JK	1	1	2	2	2	2	2	2	2	2	2	2	2	2	2	2	2	2	2	2	2	2	2	2	2	2	2	2	2	2	2	2	2	2	2	2	1	2	1
JM	0	0	0	0	0	0	0	0	0	0	0	0	0	0	0	0	0	0	0	0	0	0	0	0	0	0	0	0	0	0	0	0	0	0	0	0	0	0	0
JO	7	7	6	6	5	2	6	6	6	7	5	6	5	6	6	6	6	6	6	5	5	6	6	5	5	2	2	2	3	2	2	6	2	2	2	2	7	6	7
JR	3	3	2	2	2	3	2	2	2	2	2	2	2	2	2	2	2	2	2	2	2	2	2	2	2	3	3	3	3	3	3	2	3	3	3	3	3	2	3
JT	0	0	0	0	0	0	0	0	0	0	0	0	0	0	0	0	0	0	0	0	0	0	0	0	0	0	0	0	0	0	0	0	0	0	0	0	0	0	0
JU	1	1	1	1	1	1	1	1	1	1	1	1	1	1	1	1	1	1	1	1	1	1	1	1	1	1	1	1	1	1	1	1	1	1	1	1	1	1	1
JV	0	0	0	0	0	0	0	0	0	0	0	0	0	0	0	0	0	0	0	0	0	0	0	0	0	0	0	0	0	0	0	0	0	0	0	0	0	0	0
K	198	198	138	141	136	119	136	145	138	140	137	143	140	142	140	134	135	139	145	128	130	143	133	137	140	137	134	126	141	136	133	144	136	136	138	137	181	139	174
KL	2	2	2	3	2	2	3	2	2	2	2	2	2	2	3	2	3	2	2	3	2	2	2	2	3	2	2	2	2	2	2	2	2	2	2	2	3	3	2
KN	0	0	0	0	0	0	0	0	0	0	0	0	0	0	0	0	0	0	0	0	0	0	0	0	0	0	0	0	0	0	0	0	0	0	0	0	0	0	0
KNT	1	1	1	1	1	1	1	1	1	1	1	1	1	1	1	1	1	1	1	1	1	1	1	1	1	1	1	1	1	1	1	1	1	1	1	1	1	1	1
KO	1	1	1	1	1	1	1	1	1	1	1	1	1	1	1	1	1	1	1	1	1	1	1	1	1	1	1	1	1	1	1	1	1	1	1	1	1	1	1
KR	0	0	0	0	0	0	0	0	0	0	0	0	0	0	0	0	0	0	0	0	0	0	0	0	0	0	0	0	0	0	0	0	0	0	0	0	0	0	0
KT	33	33	24	25	23	25	27	24	27	27	26	27	26	27	25	25	27	24	27	25	20	23	26	26	23	24	23	22	26	24	23	27	24	23	24	24	27	27	32
KV	1	1	1	1	1	1	1	1	1	1	1	1	1	1	1	1	1	1	1	1	1	1	1	1	1	1	1	1	1	1	1	1	1	1	1	1	1	1	1
KX	0	0	0	0	0	0	0	0	0	0	0	0	0	0	0	0	0	0	0	0	0	0	0	0	0	0	0	0	0	0	0	0	0	0	0	0	0	0	0
L	92	92	91	114	100	91	102	103	98	103	94	107	100	103	112	102	92	99	103	94	96	111	91	99	96	116	110	87	97	113	111	103	112	113	118	118	103	102	100
LV	0	0	0	0	0	0	0	0	0	0	0	0	0	0	0	0	0	0	0	0	0	0	0	0	0	0	0	0	0	0	0	0	0	0	0	0	0	0	0
LX	0	0	1	0	0	0	0	0	0	0	0	0	0	0	0	0	0	1	0	0	1	0	1	0	1	0	0	0	0	0	0	0	0	0	0	0	0	0	0
M	105	103	87	91	86	89	90	87	90	90	89	88	87	88	90	85	86	88	88	87	91	89	89	85	84	107	99	92	93	107	98	86	98	107	107	107	99	90	104
MN	10	10	6	5	5	5	5	5	5	5	6	5	5	5	5	6	7	6	5	6	4	5	6	6	5	8	7	5	6	7	7	5	7	7	6	8	7	5	8
MO	1	1	0	0	0	0	0	0	0	0	0	0	0	0	0	0	0	0	0	0	1	0	0	0	0	0	0	1	0	0	0	0	0	0	0	0	1	0	1
MR	8	8	4	5	4	3	5	6	5	5	4	6	6	6	5	4	4	4	6	3	4	5	4	4	6	4	3	3	3	4	3	6	3	3	3	4	11	5	8
MT	1	1	1	1	1	1	1	1	1	1	1	1	1	1	1	1	1	1	1	1	1	1	1	1	1	1	1	1	1	1	1	1	1	1	1	1	1	1	1
MU	1	1	1	1	1	1	1	1	1	1	1	1	1	1	1	1	1	1	1	1	1	1	1	1	1	1	1	1	1	1	1	1	1	1	1	1	1	1	1
MV	0	0	2	2	2	0	2	2	2	2	2	2	2	2	2	2	2	2	2	2	2	2	2	2	2	0	0	0	0	0	0	2	0	0	0	0	0	2	0
MX	0	0	0	0	0	0	0	0	0	0	0	0	0	0	0	0	0	0	0	0	0	0	0	0	0	0	0	0	0	0	0	0	0	0	0	0	0	0	0
N	27	27	2	5	7	4	4	7	4	5	3	6	6	6	5	4	5	6	6	4	3	11	4	5	6	8	7	3	5	8	7	6	8	8	8	8	27	4	27
NT	8	8	0	0	0	0	0	0	0	0	0	0	0	0	0	0	0	0	0	0	0	0	0	0	0	0	0	0	0	0	0	0	0	0	0	0	8	0	7
NU	5	5	1	1	1	1	1	1	1	1	1	1	1	1	1	1	1	1	1	1	1	1	1	1	1	1	1	1	1	1	1	1	1	1	1	1	4	1	4
NUW	3	3	1	1	1	1	1	0	1	1	1	1	1	1	1	1	1	0	1	1	1	1	1	1	1	1	1	1	1	1	1	1	1	1	1	1	1	1	1
NW	2	2	0	0	0	0	0	0	0	0	0	0	0	0	0	0	0	0	0	0	0	0	0	0	0	0	0	0	0	0	0	0	0	0	0	0	0	0	0
O	64	64	51	53	53	53	50	51	50	50	53	53	54	53	51	50	51	51	52	52	51	54	50	51	52	53	53	52	54	53	52	53	53	53	53	53	57	50	58
OP	0	0	0	0	0	0	0	0	0	0	0	0	0	0	0	0	0	0	0	0	0	0	0	0	0	0	0	0	0	0	0	0	0	0	0	0	0	0	0
OT	0	0	0	0	0	0	0	0	0	0	0	0	0	0	0	0	0	0	0	0	0	0	0	0	0	0	0	0	0	0	0	0	0	0	0	0	0	0	0
OU	0	0	0	0	0	0	0	0	0	0	0	0	0	0	0	0	0	0	0	0	0	0	0	0	0	0	0	0	0	0	0	0	0	0	0	0	0	0	0
P	102	102	84	87	85	86	88	87	89	88	85	86	88	85	83	85	87	88	87	84	82	86	84	84	83	87	86	81	99	87	85	86	86	86	84	87	104	89	103
PQ	0	0	0	0	0	0	0	0	0	0	0	0	0	0	0	0	0	0	0	0	0	0	0	0	0	0	0	0	0	0	0	0	0	0	0	0	0	0	0
PR	2	2	5	4	4	2	4	4	4	4	5	4	4	4	4	5	5	5	4	5	4	4	5	4	5	2	2	2	2	2	2	4	2	2	2	2	3	4	3
PT	0	0	0	0	0	0	0	0	0	0	0	0	0	0	0	0	0	0	0	0	0	0	0	0	0	0	0	0	0	0	0	0	0	0	0	0	0	0	0
PU	0	0	0	0	0	0	0	0	0	0	0	0	0	0	0	0	0	0	0	0	0	0	0	0	0	0	0	0	0	0	0	0	0	0	0	0	0	0	0
PV	1	1	1	1	1	1	2	1	2	2	1	1	1	1	1	1	1	1	1	1	1	1	1	1	1	1	1	1	2	1	1	1	1	1	1	1	3	2	1
Q	25	25	17	17	17	12	17	18	17	17	18	18	17	18	17	17	17	17	18	17	18	17	17	18	17	11	11	11	12	11	11	18	11	11	12	11	21	17	21
QR	1	1	1	2	2	1	2	2	2	2	2	2	2	2	2	2	2	2	2	2	2	2	2	2	2	1	1	1	1	1	1	2	1	1	1	1	1	2	1
QT	0	0	0	0	0	0	0	0	0	0	0	0	0	0	0	0	0	0	0	0	0	0	0	0	0	0	0	0	0	0	0	0	0	0	0	0	0	0	0
QV	0	0	0	0	0	1	0	0	0	0	0	0	0	0	0	0	0	0	0	0	0	0	0	0	0	1	1	1	1	1	1	0	1	1	1	1	1	0	1
R	147	147	125	121	123	123	119	124	121	121	126	128	118	128	121	120	123	122	127	126	122	122	124	128	122	130	127	120	128	130	127	128	128	130	129	130	139	119	138
RT	0	0	0	0	0	0	0	0	0	0	0	0	0	0	0	0	0	0	0	0	0	0	0	0	0	0	0	0	0	0	0	0	0	0	0	0	0	0	0
RUX	0	0	0	0	0	0	0	0	0	0	0	0	0	0	0	0	0	0	0	0	0	0	0	0	0	0	0	0	0	0	0	0	0	0	0	0	0	0	0
S	173	173	163	173	167	141	165	173	166	168	164	173	170	170	167	162	164	166	172	162	164	175	160	167	167	148	147	143	144	148	147	176	149	149	147	148	162	166	168
SX	0	0	0	0	0	0	0	0	0	0	0	0	0	0	0	0	0	0	0	0	0	0	0	0	0	0	0	0	0	0	0	0	0	0	0	0	0	0	0
T	63	63	47	49	46	51	47	47	47	47	47	48	49	49	48	46	46	48	49	46	44	49	47	46	44	50	48	46	52	50	48	49	48	49	50	50	68	47	64
TL	1	1	1	1	1	1	1	1	1	1	1	1	1	1	1	1	1	1	1	1	1	1	1	1	1	1	1	1	1	1	1	1	1	1	1	1	1	1	1
TU	0	0	0	0	0	0	0	0	0	0	0	0	0	0	0	0	0	0	0	0	0	0	0	0	0	0	0	0	0	0	0	0	0	0	0	0	0	0	0
TV	1	1	1	1	1	1	1	1	1	1	1	1	1	1	1	1	1	1	1	1	1	1	1	1	1	1	1	1	1	1	1	1	1	1	1	1	1	1	1
TX	0	0	0	0	0	0	0	0	0	0	0	0	0	0	0	0	0	0	0	0	0	0	0	0	0	0	0	0	0	0	0	0	0	0	0	0	0	0	0
U	13	13	12	12	13	11	12	12	12	13	12	12	12	12	12	12	13	13	12	12	12	13	12	12	12	11	11	11	11	11	11	12	11	11	11	11	15	12	14
UW	0	0	0	0	0	0	0	0	0	0	0	0	0	0	0	0	0	0	0	0	0	0	0	0	0	1	1	0	0	1	1	0	1	1	1	1	0	0	0
V	67	67	58	61	52	48	61	61	62	63	50	60	60	61	57	57	56	50	59	50	54	58	57	54	55	55	55	44	54	55	55	61	55	55	60	55	64	64	65
W	0	0	0	0	0	0	0	0	0	0	0	0	0	0	0	0	0	0	0	0	0	0	0	0	0	0	0	0	0	0	0	0	0	0	0	0	0	0	0
X	14	14	9	21	21	24	14	22	12	13	10	35	27	31	24	18	9	20	30	12	22	28	8	14	32	57	53	15	34	57	55	29	55	56	58	59	31	14	10
Z	0	0	0	0	0	0	0	0	0	0	0	0	0	0	0	0	0	0	0	0	0	0	0	0	0	0	0	0	0	0	0	0	0	0	0	0	0	0	0
Total Result	2355	2353	1945	2024	1953	1783	1956	2013	1971	1982	1945	2041	1982	2028	1989	1936	1926	1953	2034	1911	1906	2017	1936	1933	1994	1954	1902	1769	1906	1941	1906	2037	1919	1932	1962	1958	2327	1973	2300

## Sheet: S5 COG Graphs
Row Labels	E. casseliflavus B72	E. casseliflavus B79	E. faecalis B139	E. faecalis B150	E. faecalis B168	E. faecium B466	E. faecalis B48	E. faecalis B6	E. faecalis C106	E. faecalis C33	E. faecalis C34	E. faecalis C379	E. faecalis R378	E. faecalis R395	E. faecalis R61	E. faecalis R76	E. faecalis R95	E .faecalis W191	E. faecalis W195	E. faecalis W314	E. faecalis W350	E. faecalis W37	E .faecalis W41	E. faecalis W460	E. faecalis W75	E. faecium B492	E. faecium C12D	E. faecium C329	E. faecium C567	E. faecium F11J	E. faecium H101S2	E. faecalis H114S2	E. faecium H123S2	E. faecium H53S1	E. faecium R337	E. faecium R407	E. gallinarum G12S	E. faecalis H120S2	E. gallinarum W17
Genes	3344	3327	2553	2955	2725	2512	2701	2796	2670	2722	2615	2902	2858	2844	2969	2690	2596	2745	2865	2583	2731	3051	2553	2733	2838	2961	2823	2374	2714	2916	2836	2881	2871	2915	2992	2955	3303	2731	3161
Size (bp)	3538396	3527325	2720730	3012117	2834215	2553406	2822491	2906126	2817683	2860595	2731087	2988783	2892126	2951239	3004659	2800339	2761310	2839739	2970793	2721427	2789796	3088982	2693209	2848194	2901424	3008305	2879332	2480628	2778016	2964368	2884826	2979979	2912775	2959005	3023784	3005175	3442529	2853021	3367806
A	0	0	0	0	0	0	0	0	0	0	0	0	0	0	0	0	0	0	0	0	0	0	0	0	0	0	0	0	0	0	0	0	0	0	0	0	0	0	0
AT	0	0	0	0	0	0	0	0	0	0	0	0	0	0	0	0	0	0	0	0	0	0	0	0	0	0	0	0	0	0	0	0	0	0	0	0	0	0	0
B	0	0	0	0	0	0	0	0	0	0	0	0	0	0	0	0	0	0	0	0	0	0	0	0	0	0	0	0	0	0	0	0	0	0	0	0	0	0	0
BK	0	0	0	0	0	0	0	0	0	0	0	0	0	0	0	0	0	0	0	0	0	0	0	0	0	0	0	0	0	0	0	0	0	0	0	0	0	0	0
BKL	0	0	0	0	0	0	0	0	0	0	0	0	0	0	0	0	0	0	0	0	0	0	0	0	0	0	0	0	0	0	0	0	0	0	0	0	0	0	0
BQ	0	0	0	0	0	0	0	0	0	0	0	0	0	0	0	0	0	0	0	0	0	0	0	0	0	0	0	0	0	0	0	0	0	0	0	0	0	0	0
C	101	101	87	87	89	54	82	88	87	87	87	87	86	88	87	82	86	85	88	88	86	86	88	88	88	56	55	55	60	55	55	88	55	55	57	56	87	82	86
CE	1	1	0	0	0	0	0	0	0	0	0	0	0	0	0	0	0	0	0	0	0	0	0	0	0	0	0	0	0	0	0	0	0	0	0	0	1	0	1
CH	1	1	2	2	2	1	2	2	2	2	2	2	2	2	2	2	2	2	2	2	2	2	2	2	2	1	1	1	1	1	1	2	1	1	1	1	1	2	1
CHR	2	2	1	1	1	2	1	1	1	1	1	1	1	1	1	1	1	1	1	1	1	1	1	1	1	3	3	0	2	3	3	1	3	3	3	3	3	1	2
CI	0	0	0	0	0	0	0	0	0	0	0	0	0	0	0	0	0	0	0	0	0	0	0	0	0	0	0	0	0	0	0	0	0	0	0	0	0	0	0
CIR	2	2	1	1	1	3	1	1	1	1	1	1	1	1	1	1	1	1	1	1	1	1	1	1	1	3	3	3	3	3	3	1	3	3	3	3	2	1	2
CO	2	2	2	2	2	0	2	2	2	2	2	2	2	2	2	2	2	2	2	2	2	2	2	2	2	0	0	0	0	0	0	2	0	0	0	0	2	2	2
COP	0	0	0	0	0	0	0	0	0	0	0	0	0	0	0	0	0	0	0	0	0	0	0	0	0	0	0	0	0	0	0	0	0	0	0	0	0	0	0
CP	2	2	2	3	3	2	3	3	3	3	2	3	3	3	3	3	2	2	3	2	2	3	3	2	2	2	2	2	2	2	2	3	2	2	2	2	2	3	2
CQ	0	0	2	2	2	0	2	2	2	2	2	2	2	2	2	2	2	2	2	2	2	2	2	2	2	0	0	0	0	0	0	2	0	0	0	0	2	2	2
CR	5	5	3	3	3	4	2	3	3	3	3	3	3	3	3	2	3	3	3	3	3	3	3	3	3	3	3	4	4	3	3	3	3	3	3	3	3	2	4
CT	0	0	0	0	0	0	0	0	0	0	0	0	0	0	0	0	0	0	0	0	0	0	0	0	0	0	0	0	0	0	0	0	0	0	0	0	0	0	0
D	26	26	22	22	21	21	22	22	22	22	21	22	22	22	22	21	21	21	22	21	22	22	21	21	22	21	21	21	21	21	21	22	21	21	21	21	25	22	26
DL	1	1	1	1	1	1	1	1	1	1	1	1	1	1	1	1	1	1	1	1	1	1	1	1	1	1	1	1	1	1	1	1	1	1	1	1	1	1	1
DM	4	4	3	3	3	3	3	3	3	3	3	3	3	3	3	3	3	3	3	3	3	3	3	3	3	3	3	3	3	3	3	3	3	3	3	3	3	3	3
DMP	0	0	0	0	0	0	0	0	0	0	0	0	0	0	0	0	0	0	0	0	0	0	0	0	0	0	0	0	1	0	0	0	0	0	0	0	0	0	0
DP	0	0	0	0	0	0	0	0	0	0	0	0	0	0	0	0	0	0	0	0	0	0	0	0	0	0	0	0	0	0	0	0	0	0	0	0	2	0	2
DZ	0	0	0	0	0	0	0	0	0	0	0	0	0	0	0	0	0	0	0	0	0	0	0	0	0	0	0	0	0	0	0	0	0	0	0	0	0	0	0
E	165	165	144	148	147	110	145	148	145	144	146	147	145	148	147	145	145	147	148	145	141	149	146	147	148	111	109	114	112	111	111	148	111	111	111	111	172	145	164
EF	5	5	5	5	5	4	5	5	5	5	5	5	5	5	5	5	5	5	5	5	5	5	5	5	5	5	5	5	5	5	5	5	5	5	5	5	4	5	4
EG	3	3	3	3	3	2	3	3	3	3	3	3	3	3	3	3	3	3	3	3	3	3	3	3	3	2	2	2	2	2	2	3	2	2	2	2	6	3	6
EGPR	0	0	0	0	0	0	0	0	0	0	0	0	0	0	0	0	0	0	0	0	0	0	0	0	0	0	0	0	0	0	0	0	0	0	0	0	0	0	0
EGR	1	1	0	0	0	0	0	0	0	0	0	0	0	0	0	0	0	0	0	0	0	0	0	0	0	0	0	0	0	0	0	0	0	0	0	0	0	0	0
EH	9	9	2	2	2	3	2	2	2	2	2	2	2	2	2	2	2	2	2	2	2	2	2	2	2	3	3	3	3	3	3	2	3	3	3	3	7	2	7
EK	2	2	1	1	2	2	1	2	1	1	2	2	2	2	1	1	2	2	2	2	1	2	2	2	2	2	2	2	2	2	2	2	2	2	2	2	2	1	1
EM	2	2	1	1	1	1	1	1	1	1	1	1	1	1	1	1	1	1	1	1	1	1	1	1	1	1	1	1	1	1	1	1	1	1	1	1	3	1	4
EP	9	9	6	6	6	6	6	6	6	6	6	6	6	6	6	6	6	6	6	6	6	6	6	6	6	6	6	6	6	6	6	6	6	6	6	6	13	6	9
EQ	0	0	0	0	0	1	0	0	0	0	0	0	0	0	0	0	0	0	0	0	0	0	0	0	0	1	1	1	1	1	1	0	1	1	1	1	0	0	0
ER	10	10	4	4	4	4	4	4	4	4	4	4	4	4	4	4	4	3	4	4	5	4	4	4	4	5	4	4	4	5	5	4	5	5	5	5	6	4	6
ET	5	5	2	2	2	3	2	2	2	2	2	2	2	2	2	2	2	2	2	2	2	2	2	2	2	3	3	3	3	3	3	2	3	3	3	3	6	2	5
F	67	67	76	75	78	69	74	77	74	74	77	77	77	77	75	75	77	77	77	78	73	76	75	75	76	68	68	67	69	68	68	77	68	68	68	68	69	74	73
FGR	3	3	1	1	1	1	1	1	1	1	1	1	1	1	1	1	1	1	1	1	1	1	1	1	1	1	1	1	1	1	1	1	1	1	1	1	2	1	3
FH	0	0	1	1	1	0	1	1	1	1	1	1	1	1	1	1	1	1	1	1	0	1	1	1	1	0	0	0	0	0	0	1	0	0	0	0	0	1	0
FL	0	0	0	0	0	0	0	0	0	0	0	0	0	0	0	0	0	0	0	0	0	0	0	0	0	0	0	0	0	0	0	0	0	0	0	0	0	0	0
FPT	0	0	0	0	0	0	0	0	0	0	0	0	0	0	0	0	0	0	0	0	0	0	0	0	0	0	0	0	0	0	0	0	0	0	0	0	0	0	0
FR	5	5	7	7	7	1	7	7	7	7	7	7	7	7	7	7	7	7	7	7	7	7	7	7	7	1	1	1	1	1	1	7	1	1	1	1	5	7	5
FT	1	1	1	1	1	1	1	1	1	1	1	1	1	1	1	1	1	1	1	1	1	1	1	1	1	1	1	1	1	1	1	1	1	1	1	1	1	1	2
FV	3	3	4	4	4	3	4	5	4	4	4	4	5	4	4	3	4	3	4	4	4	4	4	4	4	2	2	2	2	2	2	4	2	2	2	2	3	4	3
G	350	351	239	238	220	223	225	244	224	225	226	248	228	245	228	226	214	226	248	213	216	227	230	220	245	255	244	233	249	248	248	248	244	244	262	255	345	226	347
GHR	0	0	0	0	0	0	0	0	0	0	0	0	0	0	0	0	0	0	0	0	0	0	0	0	0	0	0	0	0	0	0	0	0	0	0	0	0	0	0
GI	0	0	0	0	0	1	0	0	0	0	0	0	0	0	0	0	0	0	0	0	0	0	0	0	0	1	1	1	1	1	1	0	1	1	1	1	0	0	1
GK	13	13	7	8	8	11	7	7	8	8	7	9	7	9	7	7	6	7	9	7	7	6	8	6	7	9	9	9	11	9	9	9	9	9	11	9	17	8	15
GM	6	6	6	8	4	3	7	5	7	7	6	5	4	5	7	6	7	6	5	6	3	7	6	3	8	5	5	5	8	5	5	5	5	5	4	5	6	7	8
GR	4	4	5	5	5	6	5	5	6	6	5	5	5	5	5	5	5	5	5	5	5	5	5	5	5	8	7	5	8	8	8	5	7	7	8	8	6	6	5
GT	8	8	7	10	7	7	6	9	6	6	5	10	9	10	10	7	4	7	10	5	7	9	7	5	10	6	6	8	9	6	6	10	6	6	5	6	7	6	11
H	54	54	65	68	64	41	65	63	67	67	66	64	66	64	67	64	64	62	64	63	62	67	64	61	64	50	49	41	41	50	45	64	50	50	47	50	58	67	60
HI	4	4	3	3	3	2	3	3	3	3	3	3	3	3	3	3	3	3	3	3	3	3	3	3	3	2	2	2	2	2	2	3	2	2	2	2	4	3	4
HJ	1	1	1	1	1	1	1	1	1	1	1	1	1	1	1	1	1	1	1	1	1	1	1	1	1	1	1	1	1	1	1	1	1	1	1	1	1	1	1
HK	1	1	1	1	1	1	1	1	1	1	1	1	1	1	1	1	1	1	1	1	1	1	1	1	1	1	1	1	1	1	1	1	1	1	1	1	1	1	1
HP	2	2	2	3	2	1	2	2	3	3	2	2	2	2	3	3	3	2	2	2	2	2	3	2	3	1	1	1	1	1	1	2	1	1	1	1	2	3	2
HQ	1	1	1	1	1	0	1	1	1	1	1	1	1	1	1	1	1	1	1	1	1	1	1	1	1	0	0	0	0	0	0	1	0	0	0	0	1	1	1
HR	22	22	13	13	14	17	13	13	13	13	13	13	14	13	13	13	13	13	13	13	13	13	13	13	14	18	18	18	20	18	18	13	18	18	18	18	22	13	22
HT	1	1	0	0	0	1	0	0	0	0	0	0	0	0	0	0	0	0	0	0	0	0	0	0	0	1	1	1	1	1	1	0	1	1	1	1	1	0	1
I	54	54	52	52	51	55	52	53	52	51	56	50	53	49	51	52	52	52	50	53	52	51	52	52	54	53	53	54	57	53	51	49	53	53	53	53	49	52	51
IM	4	3	3	1	2	0	3	0	3	3	2	2	1	2	1	2	2	3	2	2	1	1	2	0	2	0	0	0	0	0	0	2	0	0	0	0	3	3	0
IO	0	0	0	0	0	0	0	0	0	0	0	0	0	0	0	0	0	0	0	0	0	0	0	0	0	0	0	0	0	0	0	0	0	0	0	0	0	0	0
IQ	4	4	7	6	6	4	6	6	7	7	8	6	6	6	6	7	6	6	6	6	6	6	6	6	6	4	4	4	4	4	4	6	4	4	4	4	5	7	5
IQR	7	7	7	7	6	7	6	7	7	7	8	7	6	7	7	6	7	7	7	7	7	7	8	7	7	7	7	6	6	7	7	7	7	7	7	7	7	6	7
IR	4	4	4	4	4	4	4	4	4	4	4	4	4	4	4	4	4	4	4	4	4	4	4	4	4	4	4	4	4	4	4	4	4	4	4	4	4	4	4
IV	1	1	0	0	0	1	0	0	0	0	0	0	0	0	0	0	0	0	0	0	0	0	0	0	0	1	1	1	1	1	1	0	1	1	1	1	1	0	1
J	192	192	188	195	194	186	196	194	199	198	189	194	188	194	193	192	193	190	194	191	189	196	190	190	192	191	188	185	185	191	191	195	191	191	192	191	194	198	193
JK	1	1	2	2	2	2	2	2	2	2	2	2	2	2	2	2	2	2	2	2	2	2	2	2	2	2	2	2	2	2	2	2	2	2	2	2	1	2	1
JM	0	0	0	0	0	0	0	0	0	0	0	0	0	0	0	0	0	0	0	0	0	0	0	0	0	0	0	0	0	0	0	0	0	0	0	0	0	0	0
JO	7	7	6	6	5	2	6	6	6	7	5	6	5	6	6	6	6	6	6	5	5	6	6	5	5	2	2	2	3	2	2	6	2	2	2	2	7	6	7
JR	3	3	2	2	2	3	2	2	2	2	2	2	2	2	2	2	2	2	2	2	2	2	2	2	2	3	3	3	3	3	3	2	3	3	3	3	3	2	3
JT	0	0	0	0	0	0	0	0	0	0	0	0	0	0	0	0	0	0	0	0	0	0	0	0	0	0	0	0	0	0	0	0	0	0	0	0	0	0	0
JU	1	1	1	1	1	1	1	1	1	1	1	1	1	1	1	1	1	1	1	1	1	1	1	1	1	1	1	1	1	1	1	1	1	1	1	1	1	1	1
JV	0	0	0	0	0	0	0	0	0	0	0	0	0	0	0	0	0	0	0	0	0	0	0	0	0	0	0	0	0	0	0	0	0	0	0	0	0	0	0
K	198	198	138	141	136	119	136	145	138	140	137	143	140	142	140	134	135	139	145	128	130	143	133	137	140	137	134	126	141	136	133	144	136	136	138	137	181	139	174
KL	2	2	2	3	2	2	3	2	2	2	2	2	2	2	3	2	3	2	2	3	2	2	2	2	3	2	2	2	2	2	2	2	2	2	2	2	3	3	2
KN	0	0	0	0	0	0	0	0	0	0	0	0	0	0	0	0	0	0	0	0	0	0	0	0	0	0	0	0	0	0	0	0	0	0	0	0	0	0	0
KNT	1	1	1	1	1	1	1	1	1	1	1	1	1	1	1	1	1	1	1	1	1	1	1	1	1	1	1	1	1	1	1	1	1	1	1	1	1	1	1
KO	1	1	1	1	1	1	1	1	1	1	1	1	1	1	1	1	1	1	1	1	1	1	1	1	1	1	1	1	1	1	1	1	1	1	1	1	1	1	1
KR	0	0	0	0	0	0	0	0	0	0	0	0	0	0	0	0	0	0	0	0	0	0	0	0	0	0	0	0	0	0	0	0	0	0	0	0	0	0	0
KT	33	33	24	25	23	25	27	24	27	27	26	27	26	27	25	25	27	24	27	25	20	23	26	26	23	24	23	22	26	24	23	27	24	23	24	24	27	27	32
KV	1	1	1	1	1	1	1	1	1	1	1	1	1	1	1	1	1	1	1	1	1	1	1	1	1	1	1	1	1	1	1	1	1	1	1	1	1	1	1
KX	0	0	0	0	0	0	0	0	0	0	0	0	0	0	0	0	0	0	0	0	0	0	0	0	0	0	0	0	0	0	0	0	0	0	0	0	0	0	0
L	92	92	91	114	100	91	102	103	98	103	94	107	100	103	112	102	92	99	103	94	96	111	91	99	96	116	110	87	97	113	111	103	112	113	118	118	103	102	100
LV	0	0	0	0	0	0	0	0	0	0	0	0	0	0	0	0	0	0	0	0	0	0	0	0	0	0	0	0	0	0	0	0	0	0	0	0	0	0	0
LX	0	0	1	0	0	0	0	0	0	0	0	0	0	0	0	0	0	1	0	0	1	0	1	0	1	0	0	0	0	0	0	0	0	0	0	0	0	0	0
M	105	103	87	91	86	89	90	87	90	90	89	88	87	88	90	85	86	88	88	87	91	89	89	85	84	107	99	92	93	107	98	86	98	107	107	107	99	90	104
MN	10	10	6	5	5	5	5	5	5	5	6	5	5	5	5	6	7	6	5	6	4	5	6	6	5	8	7	5	6	7	7	5	7	7	6	8	7	5	8
MO	1	1	0	0	0	0	0	0	0	0	0	0	0	0	0	0	0	0	0	0	1	0	0	0	0	0	0	1	0	0	0	0	0	0	0	0	1	0	1
MR	8	8	4	5	4	3	5	6	5	5	4	6	6	6	5	4	4	4	6	3	4	5	4	4	6	4	3	3	3	4	3	6	3	3	3	4	11	5	8
MT	1	1	1	1	1	1	1	1	1	1	1	1	1	1	1	1	1	1	1	1	1	1	1	1	1	1	1	1	1	1	1	1	1	1	1	1	1	1	1
MU	1	1	1	1	1	1	1	1	1	1	1	1	1	1	1	1	1	1	1	1	1	1	1	1	1	1	1	1	1	1	1	1	1	1	1	1	1	1	1
MV	0	0	2	2	2	0	2	2	2	2	2	2	2	2	2	2	2	2	2	2	2	2	2	2	2	0	0	0	0	0	0	2	0	0	0	0	0	2	0
MX	0	0	0	0	0	0	0	0	0	0	0	0	0	0	0	0	0	0	0	0	0	0	0	0	0	0	0	0	0	0	0	0	0	0	0	0	0	0	0
N	27	27	2	5	7	4	4	7	4	5	3	6	6	6	5	4	5	6	6	4	3	11	4	5	6	8	7	3	5	8	7	6	8	8	8	8	27	4	27
NT	8	8	0	0	0	0	0	0	0	0	0	0	0	0	0	0	0	0	0	0	0	0	0	0	0	0	0	0	0	0	0	0	0	0	0	0	8	0	7
NU	5	5	1	1	1	1	1	1	1	1	1	1	1	1	1	1	1	1	1	1	1	1	1	1	1	1	1	1	1	1	1	1	1	1	1	1	4	1	4
NUW	3	3	1	1	1	1	1	0	1	1	1	1	1	1	1	1	1	0	1	1	1	1	1	1	1	1	1	1	1	1	1	1	1	1	1	1	1	1	1
NW	2	2	0	0	0	0	0	0	0	0	0	0	0	0	0	0	0	0	0	0	0	0	0	0	0	0	0	0	0	0	0	0	0	0	0	0	0	0	0
O	64	64	51	53	53	53	50	51	50	50	53	53	54	53	51	50	51	51	52	52	51	54	50	51	52	53	53	52	54	53	52	53	53	53	53	53	57	50	58
OP	0	0	0	0	0	0	0	0	0	0	0	0	0	0	0	0	0	0	0	0	0	0	0	0	0	0	0	0	0	0	0	0	0	0	0	0	0	0	0
OT	0	0	0	0	0	0	0	0	0	0	0	0	0	0	0	0	0	0	0	0	0	0	0	0	0	0	0	0	0	0	0	0	0	0	0	0	0	0	0
OU	0	0	0	0	0	0	0	0	0	0	0	0	0	0	0	0	0	0	0	0	0	0	0	0	0	0	0	0	0	0	0	0	0	0	0	0	0	0	0
P	102	102	84	87	85	86	88	87	89	88	85	86	88	85	83	85	87	88	87	84	82	86	84	84	83	87	86	81	99	87	85	86	86	86	84	87	104	89	103
PQ	0	0	0	0	0	0	0	0	0	0	0	0	0	0	0	0	0	0	0	0	0	0	0	0	0	0	0	0	0	0	0	0	0	0	0	0	0	0	0
PR	2	2	5	4	4	2	4	4	4	4	5	4	4	4	4	5	5	5	4	5	4	4	5	4	5	2	2	2	2	2	2	4	2	2	2	2	3	4	3
PT	0	0	0	0	0	0	0	0	0	0	0	0	0	0	0	0	0	0	0	0	0	0	0	0	0	0	0	0	0	0	0	0	0	0	0	0	0	0	0
PU	0	0	0	0	0	0	0	0	0	0	0	0	0	0	0	0	0	0	0	0	0	0	0	0	0	0	0	0	0	0	0	0	0	0	0	0	0	0	0
PV	1	1	1	1	1	1	2	1	2	2	1	1	1	1	1	1	1	1	1	1	1	1	1	1	1	1	1	1	2	1	1	1	1	1	1	1	3	2	1
Q	25	25	17	17	17	12	17	18	17	17	18	18	17	18	17	17	17	17	18	17	18	17	17	18	17	11	11	11	12	11	11	18	11	11	12	11	21	17	21
QR	1	1	1	2	2	1	2	2	2	2	2	2	2	2	2	2	2	2	2	2	2	2	2	2	2	1	1	1	1	1	1	2	1	1	1	1	1	2	1
QT	0	0	0	0	0	0	0	0	0	0	0	0	0	0	0	0	0	0	0	0	0	0	0	0	0	0	0	0	0	0	0	0	0	0	0	0	0	0	0
QV	0	0	0	0	0	1	0	0	0	0	0	0	0	0	0	0	0	0	0	0	0	0	0	0	0	1	1	1	1	1	1	0	1	1	1	1	1	0	1
R	147	147	125	121	123	123	119	124	121	121	126	128	118	128	121	120	123	122	127	126	122	122	124	128	122	130	127	120	128	130	127	128	128	130	129	130	139	119	138
RT	0	0	0	0	0	0	0	0	0	0	0	0	0	0	0	0	0	0	0	0	0	0	0	0	0	0	0	0	0	0	0	0	0	0	0	0	0	0	0
RUX	0	0	0	0	0	0	0	0	0	0	0	0	0	0	0	0	0	0	0	0	0	0	0	0	0	0	0	0	0	0	0	0	0	0	0	0	0	0	0
S	173	173	163	173	167	141	165	173	166	168	164	173	170	170	167	162	164	166	172	162	164	175	160	167	167	148	147	143	144	148	147	176	149	149	147	148	162	166	168
SX	0	0	0	0	0	0	0	0	0	0	0	0	0	0	0	0	0	0	0	0	0	0	0	0	0	0	0	0	0	0	0	0	0	0	0	0	0	0	0
T	63	63	47	49	46	51	47	47	47	47	47	48	49	49	48	46	46	48	49	46	44	49	47	46	44	50	48	46	52	50	48	49	48	49	50	50	68	47	64
TL	1	1	1	1	1	1	1	1	1	1	1	1	1	1	1	1	1	1	1	1	1	1	1	1	1	1	1	1	1	1	1	1	1	1	1	1	1	1	1
TU	0	0	0	0	0	0	0	0	0	0	0	0	0	0	0	0	0	0	0	0	0	0	0	0	0	0	0	0	0	0	0	0	0	0	0	0	0	0	0
TV	1	1	1	1	1	1	1	1	1	1	1	1	1	1	1	1	1	1	1	1	1	1	1	1	1	1	1	1	1	1	1	1	1	1	1	1	1	1	1
TX	0	0	0	0	0	0	0	0	0	0	0	0	0	0	0	0	0	0	0	0	0	0	0	0	0	0	0	0	0	0	0	0	0	0	0	0	0	0	0
U	13	13	12	12	13	11	12	12	12	13	12	12	12	12	12	12	13	13	12	12	12	13	12	12	12	11	11	11	11	11	11	12	11	11	11	11	15	12	14
UW	0	0	0	0	0	0	0	0	0	0	0	0	0	0	0	0	0	0	0	0	0	0	0	0	0	1	1	0	0	1	1	0	1	1	1	1	0	0	0
V	67	67	58	61	52	48	61	61	62	63	50	60	60	61	57	57	56	50	59	50	54	58	57	54	55	55	55	44	54	55	55	61	55	55	60	55	64	64	65
W	0	0	0	0	0	0	0	0	0	0	0	0	0	0	0	0	0	0	0	0	0	0	0	0	0	0	0	0	0	0	0	0	0	0	0	0	0	0	0
X	14	14	9	21	21	24	14	22	12	13	10	35	27	31	24	18	9	20	30	12	22	28	8	14	32	57	53	15	34	57	55	29	55	56	58	59	31	14	10
Z	0	0	0	0	0	0	0	0	0	0	0	0	0	0	0	0	0	0	0	0	0	0	0	0	0	0	0	0	0	0	0	0	0	0	0	0	0	0	0
Grand Total	2355	2353	1945	2024	1953	1783	1956	2013	1971	1982	1945	2041	1982	2028	1989	1936	1926	1953	2034	1911	1906	2017	1936	1933	1994	1954	1902	1769	1906	1941	1906	2037	1919	1932	1962	1958	2327	1973	2300
Size (bp)	3538396	3527325	2720730	3012117	2834215	2553406	2822491	2906126	2817683	2860595	2731087	2988783	2892126	2951239	3004659	2800339	2761310	2839739	2970793	2721427	2789796	3088982	2693209	2848194	2901424	3008305	2879332	2480628	2778016	2964368	2884826	2979979	2912775	2959005	3023784	3005175	3442529	2853021	3367806
A	0	0	0	0	0	0	0	0	0	0	0	0	0	0	0	0	0	0	0	0	0	0	0	0	0	0	0	0	0	0	0	0	0	0	0	0	0	0	0
AT	0	0	0	0	0	0	0	0	0	0	0	0	0	0	0	0	0	0	0	0	0	0	0	0	0	0	0	0	0	0	0	0	0	0	0	0	0	0	0
Sum of all E	257	257	207	212	211	173	208	213	209	208	209	212	210	213	211	207	208	209	213	208	205	214	210	210	212	176	173	176	177	176	176	213	176	176	176	176	266	208	254
Genes	3344	3327	2553	2955	2725	2512	2701	2796	2670	2722	2615	2902	2858	2844	2969	2690	2596	2745	2865	2583	2731	3051	2553	2733	2838	2961	2823	2374	2714	2916	2836	2881	2871	2915	2992	2955	3303	2731	3161
Size (bp)	3538396	3527325	2720730	3012117	2834215	2553406	2822491	2906126	2817683	2860595	2731087	2988783	2892126	2951239	3004659	2800339	2761310	2839739	2970793	2721427	2789796	3088982	2693209	2848194	2901424	3008305	2879332	2480628	2778016	2964368	2884826	2979979	2912775	2959005	3023784	3005175	3442529	2853021	3367806
C	101	101	87	87	89	54	82	88	87	87	87	87	86	88	87	82	86	85	88	88	86	86	88	88	88	56	55	55	60	55	55	88	55	55	57	56	87	82	86
CE	1	1	0	0	0	0	0	0	0	0	0	0	0	0	0	0	0	0	0	0	0	0	0	0	0	0	0	0	0	0	0	0	0	0	0	0	1	0	1
CH	1	1	2	2	2	1	2	2	2	2	2	2	2	2	2	2	2	2	2	2	2	2	2	2	2	1	1	1	1	1	1	2	1	1	1	1	1	2	1
CHR	2	2	1	1	1	2	1	1	1	1	1	1	1	1	1	1	1	1	1	1	1	1	1	1	1	3	3	0	2	3	3	1	3	3	3	3	3	1	2
CI	0	0	0	0	0	0	0	0	0	0	0	0	0	0	0	0	0	0	0	0	0	0	0	0	0	0	0	0	0	0	0	0	0	0	0	0	0	0	0
CIR	2	2	1	1	1	3	1	1	1	1	1	1	1	1	1	1	1	1	1	1	1	1	1	1	1	3	3	3	3	3	3	1	3	3	3	3	2	1	2
CO	2	2	2	2	2	0	2	2	2	2	2	2	2	2	2	2	2	2	2	2	2	2	2	2	2	0	0	0	0	0	0	2	0	0	0	0	2	2	2
COP	0	0	0	0	0	0	0	0	0	0	0	0	0	0	0	0	0	0	0	0	0	0	0	0	0	0	0	0	0	0	0	0	0	0	0	0	0	0	0
CP	2	2	2	3	3	2	3	3	3	3	2	3	3	3	3	3	2	2	3	2	2	3	3	2	2	2	2	2	2	2	2	3	2	2	2	2	2	3	2
CQ	0	0	2	2	2	0	2	2	2	2	2	2	2	2	2	2	2	2	2	2	2	2	2	2	2	0	0	0	0	0	0	2	0	0	0	0	2	2	2
CR	5	5	3	3	3	4	2	3	3	3	3	3	3	3	3	2	3	3	3	3	3	3	3	3	3	3	3	4	4	3	3	3	3	3	3	3	3	2	4
CT	0	0	0	0	0	0	0	0	0	0	0	0	0	0	0	0	0	0	0	0	0	0	0	0	0	0	0	0	0	0	0	0	0	0	0	0	0	0	0
Sum of all C	116	116	100	101	103	66	95	102	101	101	100	101	100	102	101	95	99	98	102	101	99	100	102	101	101	68	67	65	72	67	67	102	67	67	69	68	103	95	102
Row Labels	E. casseliflavus B72	E. casseliflavus B79	E. faecalis B139	E. faecalis B150	E. faecalis B168	E. faecium B466	E. faecalis B48	E. faecalis B6	E. faecalis C106	E. faecalis C33	E. faecalis C34	E. faecalis C379	E. faecalis R378	E. faecalis R395	E. faecalis R61	E. faecalis R76	E. faecalis R95	E .faecalis W191	E. faecalis W195	E. faecalis W314	E. faecalis W350	E. faecalis W37	E .faecalis W41	E. faecalis W460	E. faecalis W75	E. faecium B492	E. faecium C12D	E. faecium C329	E. faecium C567	E. faecium F11J	E. faecium H101S2	E. faecalis H114S2	E. faecium H123S2	E. faecium H53S1	E. faecium R337	E. faecium R407	E. gallinarum G12S	E. faecalis H120S2	E. gallinarum W17
C	101	101	87	87	89	54	82	88	87	87	87	87	86	88	87	82	86	85	88	88	86	86	88	88	88	56	55	55	60	55	55	88	55	55	57	56	87	82	86
CE	1	1	0	0	0	0	0	0	0	0	0	0	0	0	0	0	0	0	0	0	0	0	0	0	0	0	0	0	0	0	0	0	0	0	0	0	1	0	1
CH	1	1	2	2	2	1	2	2	2	2	2	2	2	2	2	2	2	2	2	2	2	2	2	2	2	1	1	1	1	1	1	2	1	1	1	1	1	2	1
CHR	2	2	1	1	1	2	1	1	1	1	1	1	1	1	1	1	1	1	1	1	1	1	1	1	1	3	3	0	2	3	3	1	3	3	3	3	3	1	2
CI	0	0	0	0	0	0	0	0	0	0	0	0	0	0	0	0	0	0	0	0	0	0	0	0	0	0	0	0	0	0	0	0	0	0	0	0	0	0	0
CIR	2	2	1	1	1	3	1	1	1	1	1	1	1	1	1	1	1	1	1	1	1	1	1	1	1	3	3	3	3	3	3	1	3	3	3	3	2	1	2
CO	2	2	2	2	2	0	2	2	2	2	2	2	2	2	2	2	2	2	2	2	2	2	2	2	2	0	0	0	0	0	0	2	0	0	0	0	2	2	2
COP	0	0	0	0	0	0	0	0	0	0	0	0	0	0	0	0	0	0	0	0	0	0	0	0	0	0	0	0	0	0	0	0	0	0	0	0	0	0	0
CP	2	2	2	3	3	2	3	3	3	3	2	3	3	3	3	3	2	2	3	2	2	3	3	2	2	2	2	2	2	2	2	3	2	2	2	2	2	3	2
CQ	0	0	2	2	2	0	2	2	2	2	2	2	2	2	2	2	2	2	2	2	2	2	2	2	2	0	0	0	0	0	0	2	0	0	0	0	2	2	2
CR	5	5	3	3	3	4	2	3	3	3	3	3	3	3	3	2	3	3	3	3	3	3	3	3	3	3	3	4	4	3	3	3	3	3	3	3	3	2	4
CT	0	0	0	0	0	0	0	0	0	0	0	0	0	0	0	0	0	0	0	0	0	0	0	0	0	0	0	0	0	0	0	0	0	0	0	0	0	0	0
Genes	3344	3327	2553	2955	2725	2512	2701	2796	2670	2722	2615	2902	2858	2844	2969	2690	2596	2745	2865	2583	2731	3051	2553	2733	2838	2961	2823	2374	2714	2916	2836	2881	2871	2915	2992	2955	3303	2731	3161
Size (bp)	3538396	3527325	2720730	3012117	2834215	2553406	2822491	2906126	2817683	2860595	2731087	2988783	2892126	2951239	3004659	2800339	2761310	2839739	2970793	2721427	2789796	3088982	2693209	2848194	2901424	3008305	2879332	2480628	2778016	2964368	2884826	2979979	2912775	2959005	3023784	3005175	3442529	2853021	3367806
Sum of all D	31	31	26	26	25	25	26	26	26	26	25	26	26	26	26	25	25	25	26	25	26	26	25	25	26	25	25	25	26	25	25	26	25	25	25	25	31	26	32
Row Labels	E. casseliflavus B72	E. casseliflavus B79	E. faecalis B139	E. faecalis B150	E. faecalis B168	E. faecium B466	E. faecalis B48	E. faecalis B6	E. faecalis C106	E. faecalis C33	E. faecalis C34	E. faecalis C379	E. faecalis R378	E. faecalis R395	E. faecalis R61	E. faecalis R76	E. faecalis R95	E .faecalis W191	E. faecalis W195	E. faecalis W314	E. faecalis W350	E. faecalis W37	E .faecalis W41	E. faecalis W460	E. faecalis W75	E. faecium B492	E. faecium C12D	E. faecium C329	E. faecium C567	E. faecium F11J	E. faecium H101S2	E. faecalis H114S2	E. faecium H123S2	E. faecium H53S1	E. faecium R337	E. faecium R407	E. gallinarum G12S	E. faecalis H120S2	E. gallinarum W17
D	26	26	22	22	21	21	22	22	22	22	21	22	22	22	22	21	21	21	22	21	22	22	21	21	22	21	21	21	21	21	21	22	21	21	21	21	25	22	26
DL	1	1	1	1	1	1	1	1	1	1	1	1	1	1	1	1	1	1	1	1	1	1	1	1	1	1	1	1	1	1	1	1	1	1	1	1	1	1	1
DM	4	4	3	3	3	3	3	3	3	3	3	3	3	3	3	3	3	3	3	3	3	3	3	3	3	3	3	3	3	3	3	3	3	3	3	3	3	3	3
DMP	0	0	0	0	0	0	0	0	0	0	0	0	0	0	0	0	0	0	0	0	0	0	0	0	0	0	0	0	1	0	0	0	0	0	0	0	0	0	0
DP	0	0	0	0	0	0	0	0	0	0	0	0	0	0	0	0	0	0	0	0	0	0	0	0	0	0	0	0	0	0	0	0	0	0	0	0	2	0	2
DZ	0	0	0	0	0	0	0	0	0	0	0	0	0	0	0	0	0	0	0	0	0	0	0	0	0	0	0	0	0	0	0	0	0	0	0	0	0	0	0
Genes	3344	3327	2553	2955	2725	2512	2701	2796	2670	2722	2615	2902	2858	2844	2969	2690	2596	2745	2865	2583	2731	3051	2553	2733	2838	2961	2823	2374	2714	2916	2836	2881	2871	2915	2992	2955	3303	2731	3161
Size (bp)	3538396	3527325	2720730	3012117	2834215	2553406	2822491	2906126	2817683	2860595	2731087	2988783	2892126	2951239	3004659	2800339	2761310	2839739	2970793	2721427	2789796	3088982	2693209	2848194	2901424	3008305	2879332	2480628	2778016	2964368	2884826	2979979	2912775	2959005	3023784	3005175	3442529	2853021	3367806
Sum of all E	212	212	168	172	172	136	169	173	169	168	171	172	170	173	171	169	170	171	173	170	166	174	171	172	173	139	136	141	139	139	139	173	139	139	139	139	220	169	207
Row Labels	E. casseliflavus B72	E. casseliflavus B79	E. faecalis B139	E. faecalis B150	E. faecalis B168	E. faecium B466	E. faecalis B48	E. faecalis B6	E. faecalis C106	E. faecalis C33	E. faecalis C34	E. faecalis C379	E. faecalis R378	E. faecalis R395	E. faecalis R61	E. faecalis R76	E. faecalis R95	E .faecalis W191	E. faecalis W195	E. faecalis W314	E. faecalis W350	E. faecalis W37	E .faecalis W41	E. faecalis W460	E. faecalis W75	E. faecium B492	E. faecium C12D	E. faecium C329	E. faecium C567	E. faecium F11J	E. faecium H101S2	E. faecalis H114S2	E. faecium H123S2	E. faecium H53S1	E. faecium R337	E. faecium R407	E. gallinarum G12S	E. faecalis H120S2	E. gallinarum W17
CE	1	1	0	0	0	0	0	0	0	0	0	0	0	0	0	0	0	0	0	0	0	0	0	0	0	0	0	0	0	0	0	0	0	0	0	0	1	0	1
E	165	165	144	148	147	110	145	148	145	144	146	147	145	148	147	145	145	147	148	145	141	149	146	147	148	111	109	114	112	111	111	148	111	111	111	111	172	145	164
EF	5	5	5	5	5	4	5	5	5	5	5	5	5	5	5	5	5	5	5	5	5	5	5	5	5	5	5	5	5	5	5	5	5	5	5	5	4	5	4
EG	3	3	3	3	3	2	3	3	3	3	3	3	3	3	3	3	3	3	3	3	3	3	3	3	3	2	2	2	2	2	2	3	2	2	2	2	6	3	6
EGPR	0	0	0	0	0	0	0	0	0	0	0	0	0	0	0	0	0	0	0	0	0	0	0	0	0	0	0	0	0	0	0	0	0	0	0	0	0	0	0
EGR	1	1	0	0	0	0	0	0	0	0	0	0	0	0	0	0	0	0	0	0	0	0	0	0	0	0	0	0	0	0	0	0	0	0	0	0	0	0	0
EH	9	9	2	2	2	3	2	2	2	2	2	2	2	2	2	2	2	2	2	2	2	2	2	2	2	3	3	3	3	3	3	2	3	3	3	3	7	2	7
EK	2	2	1	1	2	2	1	2	1	1	2	2	2	2	1	1	2	2	2	2	1	2	2	2	2	2	2	2	2	2	2	2	2	2	2	2	2	1	1
EM	2	2	1	1	1	1	1	1	1	1	1	1	1	1	1	1	1	1	1	1	1	1	1	1	1	1	1	1	1	1	1	1	1	1	1	1	3	1	4
EP	9	9	6	6	6	6	6	6	6	6	6	6	6	6	6	6	6	6	6	6	6	6	6	6	6	6	6	6	6	6	6	6	6	6	6	6	13	6	9
EQ	0	0	0	0	0	1	0	0	0	0	0	0	0	0	0	0	0	0	0	0	0	0	0	0	0	1	1	1	1	1	1	0	1	1	1	1	0	0	0
ER	10	10	4	4	4	4	4	4	4	4	4	4	4	4	4	4	4	3	4	4	5	4	4	4	4	5	4	4	4	5	5	4	5	5	5	5	6	4	6
ET	5	5	2	2	2	3	2	2	2	2	2	2	2	2	2	2	2	2	2	2	2	2	2	2	2	3	3	3	3	3	3	2	3	3	3	3	6	2	5
Genes	3344	3327	2553	2955	2725	2512	2701	2796	2670	2722	2615	2902	2858	2844	2969	2690	2596	2745	2865	2583	2731	3051	2553	2733	2838	2961	2823	2374	2714	2916	2836	2881	2871	2915	2992	2955	3303	2731	3161
Size (bp)	3538396	3527325	2720730	3012117	2834215	2553406	2822491	2906126	2817683	2860595	2731087	2988783	2892126	2951239	3004659	2800339	2761310	2839739	2970793	2721427	2789796	3088982	2693209	2848194	2901424	3008305	2879332	2480628	2778016	2964368	2884826	2979979	2912775	2959005	3023784	3005175	3442529	2853021	3367806
Sum of all F	84	84	95	94	97	79	93	97	93	93	96	96	97	96	94	93	96	95	96	97	91	95	94	94	95	78	78	77	79	78	78	96	78	78	78	78	84	93	90
Row Labels	E. casseliflavus B72	E. casseliflavus B79	E. faecalis B139	E. faecalis B150	E. faecalis B168	E. faecium B466	E. faecalis B48	E. faecalis B6	E. faecalis C106	E. faecalis C33	E. faecalis C34	E. faecalis C379	E. faecalis R378	E. faecalis R395	E. faecalis R61	E. faecalis R76	E. faecalis R95	E .faecalis W191	E. faecalis W195	E. faecalis W314	E. faecalis W350	E. faecalis W37	E .faecalis W41	E. faecalis W460	E. faecalis W75	E. faecium B492	E. faecium C12D	E. faecium C329	E. faecium C567	E. faecium F11J	E. faecium H101S2	E. faecalis H114S2	E. faecium H123S2	E. faecium H53S1	E. faecium R337	E. faecium R407	E. gallinarum G12S	E. faecalis H120S2	E. gallinarum W17
EF	5	5	5	5	5	4	5	5	5	5	5	5	5	5	5	5	5	5	5	5	5	5	5	5	5	5	5	5	5	5	5	5	5	5	5	5	4	5	4
F	67	67	76	75	78	69	74	77	74	74	77	77	77	77	75	75	77	77	77	78	73	76	75	75	76	68	68	67	69	68	68	77	68	68	68	68	69	74	73
FGR	3	3	1	1	1	1	1	1	1	1	1	1	1	1	1	1	1	1	1	1	1	1	1	1	1	1	1	1	1	1	1	1	1	1	1	1	2	1	3
FH	0	0	1	1	1	0	1	1	1	1	1	1	1	1	1	1	1	1	1	1	0	1	1	1	1	0	0	0	0	0	0	1	0	0	0	0	0	1	0
FL	0	0	0	0	0	0	0	0	0	0	0	0	0	0	0	0	0	0	0	0	0	0	0	0	0	0	0	0	0	0	0	0	0	0	0	0	0	0	0
FPT	0	0	0	0	0	0	0	0	0	0	0	0	0	0	0	0	0	0	0	0	0	0	0	0	0	0	0	0	0	0	0	0	0	0	0	0	0	0	0
FR	5	5	7	7	7	1	7	7	7	7	7	7	7	7	7	7	7	7	7	7	7	7	7	7	7	1	1	1	1	1	1	7	1	1	1	1	5	7	5
FT	1	1	1	1	1	1	1	1	1	1	1	1	1	1	1	1	1	1	1	1	1	1	1	1	1	1	1	1	1	1	1	1	1	1	1	1	1	1	2
FV	3	3	4	4	4	3	4	5	4	4	4	4	5	4	4	3	4	3	4	4	4	4	4	4	4	2	2	2	2	2	2	4	2	2	2	2	3	4	3
Genes	3344	3327	2553	2955	2725	2512	2701	2796	2670	2722	2615	2902	2858	2844	2969	2690	2596	2745	2865	2583	2731	3051	2553	2733	2838	2961	2823	2374	2714	2916	2836	2881	2871	2915	2992	2955	3303	2731	3161
Size (bp)	3538396	3527325	2720730	3012117	2834215	2553406	2822491	2906126	2817683	2860595	2731087	2988783	2892126	2951239	3004659	2800339	2761310	2839739	2970793	2721427	2789796	3088982	2693209	2848194	2901424	3008305	2879332	2480628	2778016	2964368	2884826	2979979	2912775	2959005	3023784	3005175	3442529	2853021	3367806
Sum of all G	388	389	268	273	248	254	254	274	255	256	253	281	257	278	261	255	240	255	281	240	242	258	260	243	279	287	275	264	289	280	280	281	275	275	294	287	389	257	396
Row Labels	E. casseliflavus B72	E. casseliflavus B79	E. faecalis B139	E. faecalis B150	E. faecalis B168	E. faecium B466	E. faecalis B48	E. faecalis B6	E. faecalis C106	E. faecalis C33	E. faecalis C34	E. faecalis C379	E. faecalis R378	E. faecalis R395	E. faecalis R61	E. faecalis R76	E. faecalis R95	E .faecalis W191	E. faecalis W195	E. faecalis W314	E. faecalis W350	E. faecalis W37	E .faecalis W41	E. faecalis W460	E. faecalis W75	E. faecium B492	E. faecium C12D	E. faecium C329	E. faecium C567	E. faecium F11J	E. faecium H101S2	E. faecalis H114S2	E. faecium H123S2	E. faecium H53S1	E. faecium R337	E. faecium R407	E. gallinarum G12S	E. faecalis H120S2	E. gallinarum W17
EG	3	3	3	3	3	2	3	3	3	3	3	3	3	3	3	3	3	3	3	3	3	3	3	3	3	2	2	2	2	2	2	3	2	2	2	2	6	3	6
EGPR	0	0	0	0	0	0	0	0	0	0	0	0	0	0	0	0	0	0	0	0	0	0	0	0	0	0	0	0	0	0	0	0	0	0	0	0	0	0	0
EGR	1	1	0	0	0	0	0	0	0	0	0	0	0	0	0	0	0	0	0	0	0	0	0	0	0	0	0	0	0	0	0	0	0	0	0	0	0	0	0
FGR	3	3	1	1	1	1	1	1	1	1	1	1	1	1	1	1	1	1	1	1	1	1	1	1	1	1	1	1	1	1	1	1	1	1	1	1	2	1	3
G	350	351	239	238	220	223	225	244	224	225	226	248	228	245	228	226	214	226	248	213	216	227	230	220	245	255	244	233	249	248	248	248	244	244	262	255	345	226	347
GHR	0	0	0	0	0	0	0	0	0	0	0	0	0	0	0	0	0	0	0	0	0	0	0	0	0	0	0	0	0	0	0	0	0	0	0	0	0	0	0
GI	0	0	0	0	0	1	0	0	0	0	0	0	0	0	0	0	0	0	0	0	0	0	0	0	0	1	1	1	1	1	1	0	1	1	1	1	0	0	1
GK	13	13	7	8	8	11	7	7	8	8	7	9	7	9	7	7	6	7	9	7	7	6	8	6	7	9	9	9	11	9	9	9	9	9	11	9	17	8	15
GM	6	6	6	8	4	3	7	5	7	7	6	5	4	5	7	6	7	6	5	6	3	7	6	3	8	5	5	5	8	5	5	5	5	5	4	5	6	7	8
GR	4	4	5	5	5	6	5	5	6	6	5	5	5	5	5	5	5	5	5	5	5	5	5	5	5	8	7	5	8	8	8	5	7	7	8	8	6	6	5
GT	8	8	7	10	7	7	6	9	6	6	5	10	9	10	10	7	4	7	10	5	7	9	7	5	10	6	6	8	9	6	6	10	6	6	5	6	7	6	11
Genes	3344	3327	2553	2955	2725	2512	2701	2796	2670	2722	2615	2902	2858	2844	2969	2690	2596	2745	2865	2583	2731	3051	2553	2733	2838	2961	2823	2374	2714	2916	2836	2881	2871	2915	2992	2955	3303	2731	3161
Size (bp)	3538396	3527325	2720730	3012117	2834215	2553406	2822491	2906126	2817683	2860595	2731087	2988783	2892126	2951239	3004659	2800339	2761310	2839739	2970793	2721427	2789796	3088982	2693209	2848194	2901424	3008305	2879332	2480628	2778016	2964368	2884826	2979979	2912775	2959005	3023784	3005175	3442529	2853021	3367806
Sum of all H	98	98	92	96	92	70	92	90	95	95	93	91	94	91	95	92	92	89	91	90	88	94	92	88	93	81	80	69	73	81	76	91	81	81	78	81	101	95	102
Row Labels	E. casseliflavus B72	E. casseliflavus B79	E. faecalis B139	E. faecalis B150	E. faecalis B168	E. faecium B466	E. faecalis B48	E. faecalis B6	E. faecalis C106	E. faecalis C33	E. faecalis C34	E. faecalis C379	E. faecalis R378	E. faecalis R395	E. faecalis R61	E. faecalis R76	E. faecalis R95	E .faecalis W191	E. faecalis W195	E. faecalis W314	E. faecalis W350	E. faecalis W37	E .faecalis W41	E. faecalis W460	E. faecalis W75	E. faecium B492	E. faecium C12D	E. faecium C329	E. faecium C567	E. faecium F11J	E. faecium H101S2	E. faecalis H114S2	E. faecium H123S2	E. faecium H53S1	E. faecium R337	E. faecium R407	E. gallinarum G12S	E. faecalis H120S2	E. gallinarum W17
CH	1	1	2	2	2	1	2	2	2	2	2	2	2	2	2	2	2	2	2	2	2	2	2	2	2	1	1	1	1	1	1	2	1	1	1	1	1	2	1
CHR	2	2	1	1	1	2	1	1	1	1	1	1	1	1	1	1	1	1	1	1	1	1	1	1	1	3	3	0	2	3	3	1	3	3	3	3	3	1	2
EH	9	9	2	2	2	3	2	2	2	2	2	2	2	2	2	2	2	2	2	2	2	2	2	2	2	3	3	3	3	3	3	2	3	3	3	3	7	2	7
FH	0	0	1	1	1	0	1	1	1	1	1	1	1	1	1	1	1	1	1	1	0	1	1	1	1	0	0	0	0	0	0	1	0	0	0	0	0	1	0
GHR	0	0	0	0	0	0	0	0	0	0	0	0	0	0	0	0	0	0	0	0	0	0	0	0	0	0	0	0	0	0	0	0	0	0	0	0	0	0	0
H	54	54	65	68	64	41	65	63	67	67	66	64	66	64	67	64	64	62	64	63	62	67	64	61	64	50	49	41	41	50	45	64	50	50	47	50	58	67	60
HI	4	4	3	3	3	2	3	3	3	3	3	3	3	3	3	3	3	3	3	3	3	3	3	3	3	2	2	2	2	2	2	3	2	2	2	2	4	3	4
HJ	1	1	1	1	1	1	1	1	1	1	1	1	1	1	1	1	1	1	1	1	1	1	1	1	1	1	1	1	1	1	1	1	1	1	1	1	1	1	1
HK	1	1	1	1	1	1	1	1	1	1	1	1	1	1	1	1	1	1	1	1	1	1	1	1	1	1	1	1	1	1	1	1	1	1	1	1	1	1	1
HP	2	2	2	3	2	1	2	2	3	3	2	2	2	2	3	3	3	2	2	2	2	2	3	2	3	1	1	1	1	1	1	2	1	1	1	1	2	3	2
HQ	1	1	1	1	1	0	1	1	1	1	1	1	1	1	1	1	1	1	1	1	1	1	1	1	1	0	0	0	0	0	0	1	0	0	0	0	1	1	1
HR	22	22	13	13	14	17	13	13	13	13	13	13	14	13	13	13	13	13	13	13	13	13	13	13	14	18	18	18	20	18	18	13	18	18	18	18	22	13	22
HT	1	1	0	0	0	1	0	0	0	0	0	0	0	0	0	0	0	0	0	0	0	0	0	0	0	1	1	1	1	1	1	0	1	1	1	1	1	0	1
Genes	3344	3327	2553	2955	2725	2512	2701	2796	2670	2722	2615	2902	2858	2844	2969	2690	2596	2745	2865	2583	2731	3051	2553	2733	2838	2961	2823	2374	2714	2916	2836	2881	2871	2915	2992	2955	3303	2731	3161
Size (bp)	3538396	3527325	2720730	3012117	2834215	2553406	2822491	2906126	2817683	2860595	2731087	2988783	2892126	2951239	3004659	2800339	2761310	2839739	2970793	2721427	2789796	3088982	2693209	2848194	2901424	3008305	2879332	2480628	2778016	2964368	2884826	2979979	2912775	2959005	3023784	3005175	3442529	2853021	3367806
Sum of All I	80	79	77	74	73	77	75	74	77	76	82	73	74	72	73	75	75	76	73	76	74	73	76	73	77	75	75	75	78	75	73	72	75	75	75	75	75	76	75
Row Labels	E. casseliflavus B72	E. casseliflavus B79	E. faecalis B139	E. faecalis B150	E. faecalis B168	E. faecium B466	E. faecalis B48	E. faecalis B6	E. faecalis C106	E. faecalis C33	E. faecalis C34	E. faecalis C379	E. faecalis R378	E. faecalis R395	E. faecalis R61	E. faecalis R76	E. faecalis R95	E .faecalis W191	E. faecalis W195	E. faecalis W314	E. faecalis W350	E. faecalis W37	E .faecalis W41	E. faecalis W460	E. faecalis W75	E. faecium B492	E. faecium C12D	E. faecium C329	E. faecium C567	E. faecium F11J	E. faecium H101S2	E. faecalis H114S2	E. faecium H123S2	E. faecium H53S1	E. faecium R337	E. faecium R407	E. gallinarum G12S	E. faecalis H120S2	E. gallinarum W17
CI	0	0	0	0	0	0	0	0	0	0	0	0	0	0	0	0	0	0	0	0	0	0	0	0	0	0	0	0	0	0	0	0	0	0	0	0	0	0	0
CIR	2	2	1	1	1	3	1	1	1	1	1	1	1	1	1	1	1	1	1	1	1	1	1	1	1	3	3	3	3	3	3	1	3	3	3	3	2	1	2
GI	0	0	0	0	0	1	0	0	0	0	0	0	0	0	0	0	0	0	0	0	0	0	0	0	0	1	1	1	1	1	1	0	1	1	1	1	0	0	1
HI	4	4	3	3	3	2	3	3	3	3	3	3	3	3	3	3	3	3	3	3	3	3	3	3	3	2	2	2	2	2	2	3	2	2	2	2	4	3	4
I	54	54	52	52	51	55	52	53	52	51	56	50	53	49	51	52	52	52	50	53	52	51	52	52	54	53	53	54	57	53	51	49	53	53	53	53	49	52	51
IM	4	3	3	1	2	0	3	0	3	3	2	2	1	2	1	2	2	3	2	2	1	1	2	0	2	0	0	0	0	0	0	2	0	0	0	0	3	3	0
IO	0	0	0	0	0	0	0	0	0	0	0	0	0	0	0	0	0	0	0	0	0	0	0	0	0	0	0	0	0	0	0	0	0	0	0	0	0	0	0
IQ	4	4	7	6	6	4	6	6	7	7	8	6	6	6	6	7	6	6	6	6	6	6	6	6	6	4	4	4	4	4	4	6	4	4	4	4	5	7	5
IQR	7	7	7	7	6	7	6	7	7	7	8	7	6	7	7	6	7	7	7	7	7	7	8	7	7	7	7	6	6	7	7	7	7	7	7	7	7	6	7
IR	4	4	4	4	4	4	4	4	4	4	4	4	4	4	4	4	4	4	4	4	4	4	4	4	4	4	4	4	4	4	4	4	4	4	4	4	4	4	4
IV	1	1	0	0	0	1	0	0	0	0	0	0	0	0	0	0	0	0	0	0	0	0	0	0	0	1	1	1	1	1	1	0	1	1	1	1	1	0	1
Genes	3344	3327	2553	2955	2725	2512	2701	2796	2670	2722	2615	2902	2858	2844	2969	2690	2596	2745	2865	2583	2731	3051	2553	2733	2838	2961	2823	2374	2714	2916	2836	2881	2871	2915	2992	2955	3303	2731	3161
Size (bp)	3538396	3527325	2720730	3012117	2834215	2553406	2822491	2906126	2817683	2860595	2731087	2988783	2892126	2951239	3004659	2800339	2761310	2839739	2970793	2721427	2789796	3088982	2693209	2848194	2901424	3008305	2879332	2480628	2778016	2964368	2884826	2979979	2912775	2959005	3023784	3005175	3442529	2853021	3367806
Sum of all J	205	205	200	207	205	195	208	206	211	211	200	206	199	206	205	204	205	202	206	202	200	208	202	201	203	200	197	194	195	200	200	207	200	200	201	200	207	210	206
Row Labels	E. casseliflavus B72	E. casseliflavus B79	E. faecalis B139	E. faecalis B150	E. faecalis B168	E. faecium B466	E. faecalis B48	E. faecalis B6	E. faecalis C106	E. faecalis C33	E. faecalis C34	E. faecalis C379	E. faecalis R378	E. faecalis R395	E. faecalis R61	E. faecalis R76	E. faecalis R95	E .faecalis W191	E. faecalis W195	E. faecalis W314	E. faecalis W350	E. faecalis W37	E .faecalis W41	E. faecalis W460	E. faecalis W75	E. faecium B492	E. faecium C12D	E. faecium C329	E. faecium C567	E. faecium F11J	E. faecium H101S2	E. faecalis H114S2	E. faecium H123S2	E. faecium H53S1	E. faecium R337	E. faecium R407	E. gallinarum G12S	E. faecalis H120S2	E. gallinarum W17
HJ	1	1	1	1	1	1	1	1	1	1	1	1	1	1	1	1	1	1	1	1	1	1	1	1	1	1	1	1	1	1	1	1	1	1	1	1	1	1	1
J	192	192	188	195	194	186	196	194	199	198	189	194	188	194	193	192	193	190	194	191	189	196	190	190	192	191	188	185	185	191	191	195	191	191	192	191	194	198	193
JK	1	1	2	2	2	2	2	2	2	2	2	2	2	2	2	2	2	2	2	2	2	2	2	2	2	2	2	2	2	2	2	2	2	2	2	2	1	2	1
JM	0	0	0	0	0	0	0	0	0	0	0	0	0	0	0	0	0	0	0	0	0	0	0	0	0	0	0	0	0	0	0	0	0	0	0	0	0	0	0
JO	7	7	6	6	5	2	6	6	6	7	5	6	5	6	6	6	6	6	6	5	5	6	6	5	5	2	2	2	3	2	2	6	2	2	2	2	7	6	7
JR	3	3	2	2	2	3	2	2	2	2	2	2	2	2	2	2	2	2	2	2	2	2	2	2	2	3	3	3	3	3	3	2	3	3	3	3	3	2	3
JT	0	0	0	0	0	0	0	0	0	0	0	0	0	0	0	0	0	0	0	0	0	0	0	0	0	0	0	0	0	0	0	0	0	0	0	0	0	0	0
JU	1	1	1	1	1	1	1	1	1	1	1	1	1	1	1	1	1	1	1	1	1	1	1	1	1	1	1	1	1	1	1	1	1	1	1	1	1	1	1
JV	0	0	0	0	0	0	0	0	0	0	0	0	0	0	0	0	0	0	0	0	0	0	0	0	0	0	0	0	0	0	0	0	0	0	0	0	0	0	0
Genes	3344	3327	2553	2955	2725	2512	2701	2796	2670	2722	2615	2902	2858	2844	2969	2690	2596	2745	2865	2583	2731	3051	2553	2733	2838	2961	2823	2374	2714	2916	2836	2881	2871	2915	2992	2955	3303	2731	3161
Size (bp)	3538396	3527325	2720730	3012117	2834215	2553406	2822491	2906126	2817683	2860595	2731087	2988783	2892126	2951239	3004659	2800339	2761310	2839739	2970793	2721427	2789796	3088982	2693209	2848194	2901424	3008305	2879332	2480628	2778016	2964368	2884826	2979979	2912775	2959005	3023784	3005175	3442529	2853021	3367806
Sum of all K	253	253	178	184	177	165	180	186	182	184	180	189	183	188	182	175	179	180	191	171	166	182	177	179	181	180	176	167	188	179	175	190	179	178	183	180	235	184	229
Row Labels	E. casseliflavus B72	E. casseliflavus B79	E. faecalis B139	E. faecalis B150	E. faecalis B168	E. faecium B466	E. faecalis B48	E. faecalis B6	E. faecalis C106	E. faecalis C33	E. faecalis C34	E. faecalis C379	E. faecalis R378	E. faecalis R395	E. faecalis R61	E. faecalis R76	E. faecalis R95	E .faecalis W191	E. faecalis W195	E. faecalis W314	E. faecalis W350	E. faecalis W37	E .faecalis W41	E. faecalis W460	E. faecalis W75	E. faecium B492	E. faecium C12D	E. faecium C329	E. faecium C567	E. faecium F11J	E. faecium H101S2	E. faecalis H114S2	E. faecium H123S2	E. faecium H53S1	E. faecium R337	E. faecium R407	E. gallinarum G12S	E. faecalis H120S2	E. gallinarum W17
BK	0	0	0	0	0	0	0	0	0	0	0	0	0	0	0	0	0	0	0	0	0	0	0	0	0	0	0	0	0	0	0	0	0	0	0	0	0	0	0
BKL	0	0	0	0	0	0	0	0	0	0	0	0	0	0	0	0	0	0	0	0	0	0	0	0	0	0	0	0	0	0	0	0	0	0	0	0	0	0	0
EK	2	2	1	1	2	2	1	2	1	1	2	2	2	2	1	1	2	2	2	2	1	2	2	2	2	2	2	2	2	2	2	2	2	2	2	2	2	1	1
GK	13	13	7	8	8	11	7	7	8	8	7	9	7	9	7	7	6	7	9	7	7	6	8	6	7	9	9	9	11	9	9	9	9	9	11	9	17	8	15
HK	1	1	1	1	1	1	1	1	1	1	1	1	1	1	1	1	1	1	1	1	1	1	1	1	1	1	1	1	1	1	1	1	1	1	1	1	1	1	1
JK	1	1	2	2	2	2	2	2	2	2	2	2	2	2	2	2	2	2	2	2	2	2	2	2	2	2	2	2	2	2	2	2	2	2	2	2	1	2	1
K	198	198	138	141	136	119	136	145	138	140	137	143	140	142	140	134	135	139	145	128	130	143	133	137	140	137	134	126	141	136	133	144	136	136	138	137	181	139	174
KL	2	2	2	3	2	2	3	2	2	2	2	2	2	2	3	2	3	2	2	3	2	2	2	2	3	2	2	2	2	2	2	2	2	2	2	2	3	3	2
KN	0	0	0	0	0	0	0	0	0	0	0	0	0	0	0	0	0	0	0	0	0	0	0	0	0	0	0	0	0	0	0	0	0	0	0	0	0	0	0
KNT	1	1	1	1	1	1	1	1	1	1	1	1	1	1	1	1	1	1	1	1	1	1	1	1	1	1	1	1	1	1	1	1	1	1	1	1	1	1	1
KO	1	1	1	1	1	1	1	1	1	1	1	1	1	1	1	1	1	1	1	1	1	1	1	1	1	1	1	1	1	1	1	1	1	1	1	1	1	1	1
KR	0	0	0	0	0	0	0	0	0	0	0	0	0	0	0	0	0	0	0	0	0	0	0	0	0	0	0	0	0	0	0	0	0	0	0	0	0	0	0
KT	33	33	24	25	23	25	27	24	27	27	26	27	26	27	25	25	27	24	27	25	20	23	26	26	23	24	23	22	26	24	23	27	24	23	24	24	27	27	32
KV	1	1	1	1	1	1	1	1	1	1	1	1	1	1	1	1	1	1	1	1	1	1	1	1	1	1	1	1	1	1	1	1	1	1	1	1	1	1	1
KX	0	0	0	0	0	0	0	0	0	0	0	0	0	0	0	0	0	0	0	0	0	0	0	0	0	0	0	0	0	0	0	0	0	0	0	0	0	0	0
Genes	3344	3327	2553	2955	2725	2512	2701	2796	2670	2722	2615	2902	2858	2844	2969	2690	2596	2745	2865	2583	2731	3051	2553	2733	2838	2961	2823	2374	2714	2916	2836	2881	2871	2915	2992	2955	3303	2731	3161
Size (bp)	3538396	3527325	2720730	3012117	2834215	2553406	2822491	2906126	2817683	2860595	2731087	2988783	2892126	2951239	3004659	2800339	2761310	2839739	2970793	2721427	2789796	3088982	2693209	2848194	2901424	3008305	2879332	2480628	2778016	2964368	2884826	2979979	2912775	2959005	3023784	3005175	3442529	2853021	3367806
Sum of all L	96	96	96	119	104	95	107	107	102	107	98	111	104	107	117	106	97	104	107	99	101	115	96	103	102	120	114	91	101	117	115	107	116	117	122	122	108	107	104
Row Labels	E. casseliflavus B72	E. casseliflavus B79	E. faecalis B139	E. faecalis B150	E. faecalis B168	E. faecium B466	E. faecalis B48	E. faecalis B6	E. faecalis C106	E. faecalis C33	E. faecalis C34	E. faecalis C379	E. faecalis R378	E. faecalis R395	E. faecalis R61	E. faecalis R76	E. faecalis R95	E .faecalis W191	E. faecalis W195	E. faecalis W314	E. faecalis W350	E. faecalis W37	E .faecalis W41	E. faecalis W460	E. faecalis W75	E. faecium B492	E. faecium C12D	E. faecium C329	E. faecium C567	E. faecium F11J	E. faecium H101S2	E. faecalis H114S2	E. faecium H123S2	E. faecium H53S1	E. faecium R337	E. faecium R407	E. gallinarum G12S	E. faecalis H120S2	E. gallinarum W17
BKL	0	0	0	0	0	0	0	0	0	0	0	0	0	0	0	0	0	0	0	0	0	0	0	0	0	0	0	0	0	0	0	0	0	0	0	0	0	0	0
DL	1	1	1	1	1	1	1	1	1	1	1	1	1	1	1	1	1	1	1	1	1	1	1	1	1	1	1	1	1	1	1	1	1	1	1	1	1	1	1
FL	0	0	0	0	0	0	0	0	0	0	0	0	0	0	0	0	0	0	0	0	0	0	0	0	0	0	0	0	0	0	0	0	0	0	0	0	0	0	0
KL	2	2	2	3	2	2	3	2	2	2	2	2	2	2	3	2	3	2	2	3	2	2	2	2	3	2	2	2	2	2	2	2	2	2	2	2	3	3	2
L	92	92	91	114	100	91	102	103	98	103	94	107	100	103	112	102	92	99	103	94	96	111	91	99	96	116	110	87	97	113	111	103	112	113	118	118	103	102	100
LV	0	0	0	0	0	0	0	0	0	0	0	0	0	0	0	0	0	0	0	0	0	0	0	0	0	0	0	0	0	0	0	0	0	0	0	0	0	0	0
LX	0	0	1	0	0	0	0	0	0	0	0	0	0	0	0	0	0	1	0	0	1	0	1	0	1	0	0	0	0	0	0	0	0	0	0	0	0	0	0
TL	1	1	1	1	1	1	1	1	1	1	1	1	1	1	1	1	1	1	1	1	1	1	1	1	1	1	1	1	1	1	1	1	1	1	1	1	1	1	1
Genes	3344	3327	2553	2955	2725	2512	2701	2796	2670	2722	2615	2902	2858	2844	2969	2690	2596	2745	2865	2583	2731	3051	2553	2733	2838	2961	2823	2374	2714	2916	2836	2881	2871	2915	2992	2955	3303	2731	3161
Size (bp)	3538396	3527325	2720730	3012117	2834215	2553406	2822491	2906126	2817683	2860595	2731087	2988783	2892126	2951239	3004659	2800339	2761310	2839739	2970793	2721427	2789796	3088982	2693209	2848194	2901424	3008305	2879332	2480628	2778016	2964368	2884826	2979979	2912775	2959005	3023784	3005175	3442529	2853021	3367806
Sum of all M	142	139	114	118	109	106	118	111	118	118	115	114	111	114	116	111	114	115	114	112	112	115	115	106	113	130	120	112	117	129	119	112	119	128	126	130	135	118	138
Row Labels	E. casseliflavus B72	E. casseliflavus B79	E. faecalis B139	E. faecalis B150	E. faecalis B168	E. faecium B466	E. faecalis B48	E. faecalis B6	E. faecalis C106	E. faecalis C33	E. faecalis C34	E. faecalis C379	E. faecalis R378	E. faecalis R395	E. faecalis R61	E. faecalis R76	E. faecalis R95	E .faecalis W191	E. faecalis W195	E. faecalis W314	E. faecalis W350	E. faecalis W37	E .faecalis W41	E. faecalis W460	E. faecalis W75	E. faecium B492	E. faecium C12D	E. faecium C329	E. faecium C567	E. faecium F11J	E. faecium H101S2	E. faecalis H114S2	E. faecium H123S2	E. faecium H53S1	E. faecium R337	E. faecium R407	E. gallinarum G12S	E. faecalis H120S2	E. gallinarum W17
DM	4	4	3	3	3	3	3	3	3	3	3	3	3	3	3	3	3	3	3	3	3	3	3	3	3	3	3	3	3	3	3	3	3	3	3	3	3	3	3
DMP	0	0	0	0	0	0	0	0	0	0	0	0	0	0	0	0	0	0	0	0	0	0	0	0	0	0	0	0	1	0	0	0	0	0	0	0	0	0	0
EM	2	2	1	1	1	1	1	1	1	1	1	1	1	1	1	1	1	1	1	1	1	1	1	1	1	1	1	1	1	1	1	1	1	1	1	1	3	1	4
GM	6	6	6	8	4	3	7	5	7	7	6	5	4	5	7	6	7	6	5	6	3	7	6	3	8	5	5	5	8	5	5	5	5	5	4	5	6	7	8
IM	4	3	3	1	2	0	3	0	3	3	2	2	1	2	1	2	2	3	2	2	1	1	2	0	2	0	0	0	0	0	0	2	0	0	0	0	3	3	0
JM	0	0	0	0	0	0	0	0	0	0	0	0	0	0	0	0	0	0	0	0	0	0	0	0	0	0	0	0	0	0	0	0	0	0	0	0	0	0	0
M	105	103	87	91	86	89	90	87	90	90	89	88	87	88	90	85	86	88	88	87	91	89	89	85	84	107	99	92	93	107	98	86	98	107	107	107	99	90	104
MN	10	10	6	5	5	5	5	5	5	5	6	5	5	5	5	6	7	6	5	6	4	5	6	6	5	8	7	5	6	7	7	5	7	7	6	8	7	5	8
MO	1	1	0	0	0	0	0	0	0	0	0	0	0	0	0	0	0	0	0	0	1	0	0	0	0	0	0	1	0	0	0	0	0	0	0	0	1	0	1
MR	8	8	4	5	4	3	5	6	5	5	4	6	6	6	5	4	4	4	6	3	4	5	4	4	6	4	3	3	3	4	3	6	3	3	3	4	11	5	8
MT	1	1	1	1	1	1	1	1	1	1	1	1	1	1	1	1	1	1	1	1	1	1	1	1	1	1	1	1	1	1	1	1	1	1	1	1	1	1	1
MU	1	1	1	1	1	1	1	1	1	1	1	1	1	1	1	1	1	1	1	1	1	1	1	1	1	1	1	1	1	1	1	1	1	1	1	1	1	1	1
MV	0	0	2	2	2	0	2	2	2	2	2	2	2	2	2	2	2	2	2	2	2	2	2	2	2	0	0	0	0	0	0	2	0	0	0	0	0	2	0
MX	0	0	0	0	0	0	0	0	0	0	0	0	0	0	0	0	0	0	0	0	0	0	0	0	0	0	0	0	0	0	0	0	0	0	0	0	0	0	0
Genes	3344	3327	2553	2955	2725	2512	2701	2796	2670	2722	2615	2902	2858	2844	2969	2690	2596	2745	2865	2583	2731	3051	2553	2733	2838	2961	2823	2374	2714	2916	2836	2881	2871	2915	2992	2955	3303	2731	3161
Size (bp)	3538396	3527325	2720730	3012117	2834215	2553406	2822491	2906126	2817683	2860595	2731087	2988783	2892126	2951239	3004659	2800339	2761310	2839739	2970793	2721427	2789796	3088982	2693209	2848194	2901424	3008305	2879332	2480628	2778016	2964368	2884826	2979979	2912775	2959005	3023784	3005175	3442529	2853021	3367806
Sum of all N	56	56	11	13	15	12	12	14	12	13	12	14	14	14	13	13	15	14	14	13	10	19	13	14	14	19	17	11	14	18	17	14	18	18	17	19	48	12	48
Row Labels	E. casseliflavus B72	E. casseliflavus B79	E. faecalis B139	E. faecalis B150	E. faecalis B168	E. faecium B466	E. faecalis B48	E. faecalis B6	E. faecalis C106	E. faecalis C33	E. faecalis C34	E. faecalis C379	E. faecalis R378	E. faecalis R395	E. faecalis R61	E. faecalis R76	E. faecalis R95	E .faecalis W191	E. faecalis W195	E. faecalis W314	E. faecalis W350	E. faecalis W37	E .faecalis W41	E. faecalis W460	E. faecalis W75	E. faecium B492	E. faecium C12D	E. faecium C329	E. faecium C567	E. faecium F11J	E. faecium H101S2	E. faecalis H114S2	E. faecium H123S2	E. faecium H53S1	E. faecium R337	E. faecium R407	E. gallinarum G12S	E. faecalis H120S2	E. gallinarum W17
KN	0	0	0	0	0	0	0	0	0	0	0	0	0	0	0	0	0	0	0	0	0	0	0	0	0	0	0	0	0	0	0	0	0	0	0	0	0	0	0
KNT	1	1	1	1	1	1	1	1	1	1	1	1	1	1	1	1	1	1	1	1	1	1	1	1	1	1	1	1	1	1	1	1	1	1	1	1	1	1	1
MN	10	10	6	5	5	5	5	5	5	5	6	5	5	5	5	6	7	6	5	6	4	5	6	6	5	8	7	5	6	7	7	5	7	7	6	8	7	5	8
N	27	27	2	5	7	4	4	7	4	5	3	6	6	6	5	4	5	6	6	4	3	11	4	5	6	8	7	3	5	8	7	6	8	8	8	8	27	4	27
NT	8	8	0	0	0	0	0	0	0	0	0	0	0	0	0	0	0	0	0	0	0	0	0	0	0	0	0	0	0	0	0	0	0	0	0	0	8	0	7
NU	5	5	1	1	1	1	1	1	1	1	1	1	1	1	1	1	1	1	1	1	1	1	1	1	1	1	1	1	1	1	1	1	1	1	1	1	4	1	4
NUW	3	3	1	1	1	1	1	0	1	1	1	1	1	1	1	1	1	0	1	1	1	1	1	1	1	1	1	1	1	1	1	1	1	1	1	1	1	1	1
NW	2	2	0	0	0	0	0	0	0	0	0	0	0	0	0	0	0	0	0	0	0	0	0	0	0	0	0	0	0	0	0	0	0	0	0	0	0	0	0
Genes	3344	3327	2553	2955	2725	2512	2701	2796	2670	2722	2615	2902	2858	2844	2969	2690	2596	2745	2865	2583	2731	3051	2553	2733	2838	2961	2823	2374	2714	2916	2836	2881	2871	2915	2992	2955	3303	2731	3161
Size (bp)	3538396	3527325	2720730	3012117	2834215	2553406	2822491	2906126	2817683	2860595	2731087	2988783	2892126	2951239	3004659	2800339	2761310	2839739	2970793	2721427	2789796	3088982	2693209	2848194	2901424	3008305	2879332	2480628	2778016	2964368	2884826	2979979	2912775	2959005	3023784	3005175	3442529	2853021	3367806
Sum of all O	75	75	60	62	61	56	59	60	59	60	61	62	62	62	60	59	60	60	61	60	60	63	59	59	60	56	56	56	58	56	55	62	56	56	56	56	68	59	69
Row Labels	E. casseliflavus B72	E. casseliflavus B79	E. faecalis B139	E. faecalis B150	E. faecalis B168	E. faecium B466	E. faecalis B48	E. faecalis B6	E. faecalis C106	E. faecalis C33	E. faecalis C34	E. faecalis C379	E. faecalis R378	E. faecalis R395	E. faecalis R61	E. faecalis R76	E. faecalis R95	E .faecalis W191	E. faecalis W195	E. faecalis W314	E. faecalis W350	E. faecalis W37	E .faecalis W41	E. faecalis W460	E. faecalis W75	E. faecium B492	E. faecium C12D	E. faecium C329	E. faecium C567	E. faecium F11J	E. faecium H101S2	E. faecalis H114S2	E. faecium H123S2	E. faecium H53S1	E. faecium R337	E. faecium R407	E. gallinarum G12S	E. faecalis H120S2	E. gallinarum W17
CO	2	2	2	2	2	0	2	2	2	2	2	2	2	2	2	2	2	2	2	2	2	2	2	2	2	0	0	0	0	0	0	2	0	0	0	0	2	2	2
COP	0	0	0	0	0	0	0	0	0	0	0	0	0	0	0	0	0	0	0	0	0	0	0	0	0	0	0	0	0	0	0	0	0	0	0	0	0	0	0
IO	0	0	0	0	0	0	0	0	0	0	0	0	0	0	0	0	0	0	0	0	0	0	0	0	0	0	0	0	0	0	0	0	0	0	0	0	0	0	0
JO	7	7	6	6	5	2	6	6	6	7	5	6	5	6	6	6	6	6	6	5	5	6	6	5	5	2	2	2	3	2	2	6	2	2	2	2	7	6	7
KO	1	1	1	1	1	1	1	1	1	1	1	1	1	1	1	1	1	1	1	1	1	1	1	1	1	1	1	1	1	1	1	1	1	1	1	1	1	1	1
MO	1	1	0	0	0	0	0	0	0	0	0	0	0	0	0	0	0	0	0	0	1	0	0	0	0	0	0	1	0	0	0	0	0	0	0	0	1	0	1
O	64	64	51	53	53	53	50	51	50	50	53	53	54	53	51	50	51	51	52	52	51	54	50	51	52	53	53	52	54	53	52	53	53	53	53	53	57	50	58
OP	0	0	0	0	0	0	0	0	0	0	0	0	0	0	0	0	0	0	0	0	0	0	0	0	0	0	0	0	0	0	0	0	0	0	0	0	0	0	0
OT	0	0	0	0	0	0	0	0	0	0	0	0	0	0	0	0	0	0	0	0	0	0	0	0	0	0	0	0	0	0	0	0	0	0	0	0	0	0	0
OU	0	0	0	0	0	0	0	0	0	0	0	0	0	0	0	0	0	0	0	0	0	0	0	0	0	0	0	0	0	0	0	0	0	0	0	0	0	0	0
Genes	3344	3327	2553	2955	2725	2512	2701	2796	2670	2722	2615	2902	2858	2844	2969	2690	2596	2745	2865	2583	2731	3051	2553	2733	2838	2961	2823	2374	2714	2916	2836	2881	2871	2915	2992	2955	3303	2731	3161
Size (bp)	3538396	3527325	2720730	3012117	2834215	2553406	2822491	2906126	2817683	2860595	2731087	2988783	2892126	2951239	3004659	2800339	2761310	2839739	2970793	2721427	2789796	3088982	2693209	2848194	2901424	3008305	2879332	2480628	2778016	2964368	2884826	2979979	2912775	2959005	3023784	3005175	3442529	2853021	3367806
Sum of all P	118	118	100	104	101	98	105	103	107	106	101	102	104	101	100	103	104	104	103	100	97	102	102	99	100	99	98	93	113	99	97	102	98	98	96	99	129	107	122
Row Labels	E. casseliflavus B72	E. casseliflavus B79	E. faecalis B139	E. faecalis B150	E. faecalis B168	E. faecium B466	E. faecalis B48	E. faecalis B6	E. faecalis C106	E. faecalis C33	E. faecalis C34	E. faecalis C379	E. faecalis R378	E. faecalis R395	E. faecalis R61	E. faecalis R76	E. faecalis R95	E .faecalis W191	E. faecalis W195	E. faecalis W314	E. faecalis W350	E. faecalis W37	E .faecalis W41	E. faecalis W460	E. faecalis W75	E. faecium B492	E. faecium C12D	E. faecium C329	E. faecium C567	E. faecium F11J	E. faecium H101S2	E. faecalis H114S2	E. faecium H123S2	E. faecium H53S1	E. faecium R337	E. faecium R407	E. gallinarum G12S	E. faecalis H120S2	E. gallinarum W17
COP	0	0	0	0	0	0	0	0	0	0	0	0	0	0	0	0	0	0	0	0	0	0	0	0	0	0	0	0	0	0	0	0	0	0	0	0	0	0	0
CP	2	2	2	3	3	2	3	3	3	3	2	3	3	3	3	3	2	2	3	2	2	3	3	2	2	2	2	2	2	2	2	3	2	2	2	2	2	3	2
DMP	0	0	0	0	0	0	0	0	0	0	0	0	0	0	0	0	0	0	0	0	0	0	0	0	0	0	0	0	1	0	0	0	0	0	0	0	0	0	0
DP	0	0	0	0	0	0	0	0	0	0	0	0	0	0	0	0	0	0	0	0	0	0	0	0	0	0	0	0	0	0	0	0	0	0	0	0	2	0	2
EGPR	0	0	0	0	0	0	0	0	0	0	0	0	0	0	0	0	0	0	0	0	0	0	0	0	0	0	0	0	0	0	0	0	0	0	0	0	0	0	0
EP	9	9	6	6	6	6	6	6	6	6	6	6	6	6	6	6	6	6	6	6	6	6	6	6	6	6	6	6	6	6	6	6	6	6	6	6	13	6	9
FPT	0	0	0	0	0	0	0	0	0	0	0	0	0	0	0	0	0	0	0	0	0	0	0	0	0	0	0	0	0	0	0	0	0	0	0	0	0	0	0
HP	2	2	2	3	2	1	2	2	3	3	2	2	2	2	3	3	3	2	2	2	2	2	3	2	3	1	1	1	1	1	1	2	1	1	1	1	2	3	2
OP	0	0	0	0	0	0	0	0	0	0	0	0	0	0	0	0	0	0	0	0	0	0	0	0	0	0	0	0	0	0	0	0	0	0	0	0	0	0	0
P	102	102	84	87	85	86	88	87	89	88	85	86	88	85	83	85	87	88	87	84	82	86	84	84	83	87	86	81	99	87	85	86	86	86	84	87	104	89	103
PQ	0	0	0	0	0	0	0	0	0	0	0	0	0	0	0	0	0	0	0	0	0	0	0	0	0	0	0	0	0	0	0	0	0	0	0	0	0	0	0
PR	2	2	5	4	4	2	4	4	4	4	5	4	4	4	4	5	5	5	4	5	4	4	5	4	5	2	2	2	2	2	2	4	2	2	2	2	3	4	3
PT	0	0	0	0	0	0	0	0	0	0	0	0	0	0	0	0	0	0	0	0	0	0	0	0	0	0	0	0	0	0	0	0	0	0	0	0	0	0	0
PU	0	0	0	0	0	0	0	0	0	0	0	0	0	0	0	0	0	0	0	0	0	0	0	0	0	0	0	0	0	0	0	0	0	0	0	0	0	0	0
PV	1	1	1	1	1	1	2	1	2	2	1	1	1	1	1	1	1	1	1	1	1	1	1	1	1	1	1	1	2	1	1	1	1	1	1	1	3	2	1
Genes	3344	3327	2553	2955	2725	2512	2701	2796	2670	2722	2615	2902	2858	2844	2969	2690	2596	2745	2865	2583	2731	3051	2553	2733	2838	2961	2823	2374	2714	2916	2836	2881	2871	2915	2992	2955	3303	2731	3161
Size (bp)	3538396	3527325	2720730	3012117	2834215	2553406	2822491	2906126	2817683	2860595	2731087	2988783	2892126	2951239	3004659	2800339	2761310	2839739	2970793	2721427	2789796	3088982	2693209	2848194	2901424	3008305	2879332	2480628	2778016	2964368	2884826	2979979	2912775	2959005	3023784	3005175	3442529	2853021	3367806
Sum of all Q	38	38	35	35	34	26	34	36	36	36	39	36	34	36	35	35	35	35	36	35	36	35	36	36	35	25	25	24	25	25	25	36	25	25	26	25	38	35	38
Row Labels	E. casseliflavus B72	E. casseliflavus B79	E. faecalis B139	E. faecalis B150	E. faecalis B168	E. faecium B466	E. faecalis B48	E. faecalis B6	E. faecalis C106	E. faecalis C33	E. faecalis C34	E. faecalis C379	E. faecalis R378	E. faecalis R395	E. faecalis R61	E. faecalis R76	E. faecalis R95	E .faecalis W191	E. faecalis W195	E. faecalis W314	E. faecalis W350	E. faecalis W37	E .faecalis W41	E. faecalis W460	E. faecalis W75	E. faecium B492	E. faecium C12D	E. faecium C329	E. faecium C567	E. faecium F11J	E. faecium H101S2	E. faecalis H114S2	E. faecium H123S2	E. faecium H53S1	E. faecium R337	E. faecium R407	E. gallinarum G12S	E. faecalis H120S2	E. gallinarum W17
BQ	0	0	0	0	0	0	0	0	0	0	0	0	0	0	0	0	0	0	0	0	0	0	0	0	0	0	0	0	0	0	0	0	0	0	0	0	0	0	0
CQ	0	0	2	2	2	0	2	2	2	2	2	2	2	2	2	2	2	2	2	2	2	2	2	2	2	0	0	0	0	0	0	2	0	0	0	0	2	2	2
EQ	0	0	0	0	0	1	0	0	0	0	0	0	0	0	0	0	0	0	0	0	0	0	0	0	0	1	1	1	1	1	1	0	1	1	1	1	0	0	0
HQ	1	1	1	1	1	0	1	1	1	1	1	1	1	1	1	1	1	1	1	1	1	1	1	1	1	0	0	0	0	0	0	1	0	0	0	0	1	1	1
IQ	4	4	7	6	6	4	6	6	7	7	8	6	6	6	6	7	6	6	6	6	6	6	6	6	6	4	4	4	4	4	4	6	4	4	4	4	5	7	5
IQR	7	7	7	7	6	7	6	7	7	7	8	7	6	7	7	6	7	7	7	7	7	7	8	7	7	7	7	6	6	7	7	7	7	7	7	7	7	6	7
PQ	0	0	0	0	0	0	0	0	0	0	0	0	0	0	0	0	0	0	0	0	0	0	0	0	0	0	0	0	0	0	0	0	0	0	0	0	0	0	0
Q	25	25	17	17	17	12	17	18	17	17	18	18	17	18	17	17	17	17	18	17	18	17	17	18	17	11	11	11	12	11	11	18	11	11	12	11	21	17	21
QR	1	1	1	2	2	1	2	2	2	2	2	2	2	2	2	2	2	2	2	2	2	2	2	2	2	1	1	1	1	1	1	2	1	1	1	1	1	2	1
QT	0	0	0	0	0	0	0	0	0	0	0	0	0	0	0	0	0	0	0	0	0	0	0	0	0	0	0	0	0	0	0	0	0	0	0	0	0	0	0
QV	0	0	0	0	0	1	0	0	0	0	0	0	0	0	0	0	0	0	0	0	0	0	0	0	0	1	1	1	1	1	1	0	1	1	1	1	1	0	1
Genes	3344	3327	2553	2955	2725	2512	2701	2796	2670	2722	2615	2902	2858	2844	2969	2690	2596	2745	2865	2583	2731	3051	2553	2733	2838	2961	2823	2374	2714	2916	2836	2881	2871	2915	2992	2955	3303	2731	3161
Size (bp)	3538396	3527325	2720730	3012117	2834215	2553406	2822491	2906126	2817683	2860595	2731087	2988783	2892126	2951239	3004659	2800339	2761310	2839739	2970793	2721427	2789796	3088982	2693209	2848194	2901424	3008305	2879332	2480628	2778016	2964368	2884826	2979979	2912775	2959005	3023784	3005175	3442529	2853021	3367806
Sum of all R	226	226	183	180	181	181	176	184	181	181	186	188	178	188	180	177	182	180	187	184	181	181	184	186	184	193	187	175	190	193	189	188	189	191	191	193	217	177	213
Row Labels	E. casseliflavus B72	E. casseliflavus B79	E. faecalis B139	E. faecalis B150	E. faecalis B168	E. faecium B466	E. faecalis B48	E. faecalis B6	E. faecalis C106	E. faecalis C33	E. faecalis C34	E. faecalis C379	E. faecalis R378	E. faecalis R395	E. faecalis R61	E. faecalis R76	E. faecalis R95	E .faecalis W191	E. faecalis W195	E. faecalis W314	E. faecalis W350	E. faecalis W37	E .faecalis W41	E. faecalis W460	E. faecalis W75	E. faecium B492	E. faecium C12D	E. faecium C329	E. faecium C567	E. faecium F11J	E. faecium H101S2	E. faecalis H114S2	E. faecium H123S2	E. faecium H53S1	E. faecium R337	E. faecium R407	E. gallinarum G12S	E. faecalis H120S2	E. gallinarum W17
CHR	2	2	1	1	1	2	1	1	1	1	1	1	1	1	1	1	1	1	1	1	1	1	1	1	1	3	3	0	2	3	3	1	3	3	3	3	3	1	2
CIR	2	2	1	1	1	3	1	1	1	1	1	1	1	1	1	1	1	1	1	1	1	1	1	1	1	3	3	3	3	3	3	1	3	3	3	3	2	1	2
CR	5	5	3	3	3	4	2	3	3	3	3	3	3	3	3	2	3	3	3	3	3	3	3	3	3	3	3	4	4	3	3	3	3	3	3	3	3	2	4
EGPR	0	0	0	0	0	0	0	0	0	0	0	0	0	0	0	0	0	0	0	0	0	0	0	0	0	0	0	0	0	0	0	0	0	0	0	0	0	0	0
EGR	1	1	0	0	0	0	0	0	0	0	0	0	0	0	0	0	0	0	0	0	0	0	0	0	0	0	0	0	0	0	0	0	0	0	0	0	0	0	0
ER	10	10	4	4	4	4	4	4	4	4	4	4	4	4	4	4	4	3	4	4	5	4	4	4	4	5	4	4	4	5	5	4	5	5	5	5	6	4	6
FGR	3	3	1	1	1	1	1	1	1	1	1	1	1	1	1	1	1	1	1	1	1	1	1	1	1	1	1	1	1	1	1	1	1	1	1	1	2	1	3
FR	5	5	7	7	7	1	7	7	7	7	7	7	7	7	7	7	7	7	7	7	7	7	7	7	7	1	1	1	1	1	1	7	1	1	1	1	5	7	5
GHR	0	0	0	0	0	0	0	0	0	0	0	0	0	0	0	0	0	0	0	0	0	0	0	0	0	0	0	0	0	0	0	0	0	0	0	0	0	0	0
GR	4	4	5	5	5	6	5	5	6	6	5	5	5	5	5	5	5	5	5	5	5	5	5	5	5	8	7	5	8	8	8	5	7	7	8	8	6	6	5
HR	22	22	13	13	14	17	13	13	13	13	13	13	14	13	13	13	13	13	13	13	13	13	13	13	14	18	18	18	20	18	18	13	18	18	18	18	22	13	22
IQR	7	7	7	7	6	7	6	7	7	7	8	7	6	7	7	6	7	7	7	7	7	7	8	7	7	7	7	6	6	7	7	7	7	7	7	7	7	6	7
IR	4	4	4	4	4	4	4	4	4	4	4	4	4	4	4	4	4	4	4	4	4	4	4	4	4	4	4	4	4	4	4	4	4	4	4	4	4	4	4
JR	3	3	2	2	2	3	2	2	2	2	2	2	2	2	2	2	2	2	2	2	2	2	2	2	2	3	3	3	3	3	3	2	3	3	3	3	3	2	3
KR	0	0	0	0	0	0	0	0	0	0	0	0	0	0	0	0	0	0	0	0	0	0	0	0	0	0	0	0	0	0	0	0	0	0	0	0	0	0	0
MR	8	8	4	5	4	3	5	6	5	5	4	6	6	6	5	4	4	4	6	3	4	5	4	4	6	4	3	3	3	4	3	6	3	3	3	4	11	5	8
PR	2	2	5	4	4	2	4	4	4	4	5	4	4	4	4	5	5	5	4	5	4	4	5	4	5	2	2	2	2	2	2	4	2	2	2	2	3	4	3
QR	1	1	1	2	2	1	2	2	2	2	2	2	2	2	2	2	2	2	2	2	2	2	2	2	2	1	1	1	1	1	1	2	1	1	1	1	1	2	1
R	147	147	125	121	123	123	119	124	121	121	126	128	118	128	121	120	123	122	127	126	122	122	124	128	122	130	127	120	128	130	127	128	128	130	129	130	139	119	138
RT	0	0	0	0	0	0	0	0	0	0	0	0	0	0	0	0	0	0	0	0	0	0	0	0	0	0	0	0	0	0	0	0	0	0	0	0	0	0	0
RUX	0	0	0	0	0	0	0	0	0	0	0	0	0	0	0	0	0	0	0	0	0	0	0	0	0	0	0	0	0	0	0	0	0	0	0	0	0	0	0
Genes	3344	3327	2553	2955	2725	2512	2701	2796	2670	2722	2615	2902	2858	2844	2969	2690	2596	2745	2865	2583	2731	3051	2553	2733	2838	2961	2823	2374	2714	2916	2836	2881	2871	2915	2992	2955	3303	2731	3161
Size (bp)	3538396	3527325	2720730	3012117	2834215	2553406	2822491	2906126	2817683	2860595	2731087	2988783	2892126	2951239	3004659	2800339	2761310	2839739	2970793	2721427	2789796	3088982	2693209	2848194	2901424	3008305	2879332	2480628	2778016	2964368	2884826	2979979	2912775	2959005	3023784	3005175	3442529	2853021	3367806
Sum of all S	173	173	163	173	167	141	165	173	166	168	164	173	170	170	167	162	164	166	172	162	164	175	160	167	167	148	147	143	144	148	147	176	149	149	147	148	162	166	168
Row Labels	E. casseliflavus B72	E. casseliflavus B79	E. faecalis B139	E. faecalis B150	E. faecalis B168	E. faecium B466	E. faecalis B48	E. faecalis B6	E. faecalis C106	E. faecalis C33	E. faecalis C34	E. faecalis C379	E. faecalis R378	E. faecalis R395	E. faecalis R61	E. faecalis R76	E. faecalis R95	E .faecalis W191	E. faecalis W195	E. faecalis W314	E. faecalis W350	E. faecalis W37	E .faecalis W41	E. faecalis W460	E. faecalis W75	E. faecium B492	E. faecium C12D	E. faecium C329	E. faecium C567	E. faecium F11J	E. faecium H101S2	E. faecalis H114S2	E. faecium H123S2	E. faecium H53S1	E. faecium R337	E. faecium R407	E. gallinarum G12S	E. faecalis H120S2	E. gallinarum W17
S	173	173	163	173	167	141	165	173	166	168	164	173	170	170	167	162	164	166	172	162	164	175	160	167	167	148	147	143	144	148	147	176	149	149	147	148	162	166	168
SX	0	0	0	0	0	0	0	0	0	0	0	0	0	0	0	0	0	0	0	0	0	0	0	0	0	0	0	0	0	0	0	0	0	0	0	0	0	0	0
Genes	3344	3327	2553	2955	2725	2512	2701	2796	2670	2722	2615	2902	2858	2844	2969	2690	2596	2745	2865	2583	2731	3051	2553	2733	2838	2961	2823	2374	2714	2916	2836	2881	2871	2915	2992	2955	3303	2731	3161
Size (bp)	3538396	3527325	2720730	3012117	2834215	2553406	2822491	2906126	2817683	2860595	2731087	2988783	2892126	2951239	3004659	2800339	2761310	2839739	2970793	2721427	2789796	3088982	2693209	2848194	2901424	3008305	2879332	2480628	2778016	2964368	2884826	2979979	2912775	2959005	3023784	3005175	3442529	2853021	3367806
Sum of all T	123	123	85	91	83	92	87	87	87	87	85	92	91	93	90	85	84	86	93	83	78	88	87	84	84	89	86	85	96	89	86	93	87	87	88	89	122	87	126
Row Labels	E. casseliflavus B72	E. casseliflavus B79	E. faecalis B139	E. faecalis B150	E. faecalis B168	E. faecium B466	E. faecalis B48	E. faecalis B6	E. faecalis C106	E. faecalis C33	E. faecalis C34	E. faecalis C379	E. faecalis R378	E. faecalis R395	E. faecalis R61	E. faecalis R76	E. faecalis R95	E .faecalis W191	E. faecalis W195	E. faecalis W314	E. faecalis W350	E. faecalis W37	E .faecalis W41	E. faecalis W460	E. faecalis W75	E. faecium B492	E. faecium C12D	E. faecium C329	E. faecium C567	E. faecium F11J	E. faecium H101S2	E. faecalis H114S2	E. faecium H123S2	E. faecium H53S1	E. faecium R337	E. faecium R407	E. gallinarum G12S	E. faecalis H120S2	E. gallinarum W17
AT	0	0	0	0	0	0	0	0	0	0	0	0	0	0	0	0	0	0	0	0	0	0	0	0	0	0	0	0	0	0	0	0	0	0	0	0	0	0	0
CT	0	0	0	0	0	0	0	0	0	0	0	0	0	0	0	0	0	0	0	0	0	0	0	0	0	0	0	0	0	0	0	0	0	0	0	0	0	0	0
ET	5	5	2	2	2	3	2	2	2	2	2	2	2	2	2	2	2	2	2	2	2	2	2	2	2	3	3	3	3	3	3	2	3	3	3	3	6	2	5
FPT	0	0	0	0	0	0	0	0	0	0	0	0	0	0	0	0	0	0	0	0	0	0	0	0	0	0	0	0	0	0	0	0	0	0	0	0	0	0	0
FT	1	1	1	1	1	1	1	1	1	1	1	1	1	1	1	1	1	1	1	1	1	1	1	1	1	1	1	1	1	1	1	1	1	1	1	1	1	1	2
GT	8	8	7	10	7	7	6	9	6	6	5	10	9	10	10	7	4	7	10	5	7	9	7	5	10	6	6	8	9	6	6	10	6	6	5	6	7	6	11
HT	1	1	0	0	0	1	0	0	0	0	0	0	0	0	0	0	0	0	0	0	0	0	0	0	0	1	1	1	1	1	1	0	1	1	1	1	1	0	1
JT	0	0	0	0	0	0	0	0	0	0	0	0	0	0	0	0	0	0	0	0	0	0	0	0	0	0	0	0	0	0	0	0	0	0	0	0	0	0	0
KNT	1	1	1	1	1	1	1	1	1	1	1	1	1	1	1	1	1	1	1	1	1	1	1	1	1	1	1	1	1	1	1	1	1	1	1	1	1	1	1
KT	33	33	24	25	23	25	27	24	27	27	26	27	26	27	25	25	27	24	27	25	20	23	26	26	23	24	23	22	26	24	23	27	24	23	24	24	27	27	32
MT	1	1	1	1	1	1	1	1	1	1	1	1	1	1	1	1	1	1	1	1	1	1	1	1	1	1	1	1	1	1	1	1	1	1	1	1	1	1	1
NT	8	8	0	0	0	0	0	0	0	0	0	0	0	0	0	0	0	0	0	0	0	0	0	0	0	0	0	0	0	0	0	0	0	0	0	0	8	0	7
OT	0	0	0	0	0	0	0	0	0	0	0	0	0	0	0	0	0	0	0	0	0	0	0	0	0	0	0	0	0	0	0	0	0	0	0	0	0	0	0
PT	0	0	0	0	0	0	0	0	0	0	0	0	0	0	0	0	0	0	0	0	0	0	0	0	0	0	0	0	0	0	0	0	0	0	0	0	0	0	0
QT	0	0	0	0	0	0	0	0	0	0	0	0	0	0	0	0	0	0	0	0	0	0	0	0	0	0	0	0	0	0	0	0	0	0	0	0	0	0	0
RT	0	0	0	0	0	0	0	0	0	0	0	0	0	0	0	0	0	0	0	0	0	0	0	0	0	0	0	0	0	0	0	0	0	0	0	0	0	0	0
T	63	63	47	49	46	51	47	47	47	47	47	48	49	49	48	46	46	48	49	46	44	49	47	46	44	50	48	46	52	50	48	49	48	49	50	50	68	47	64
TL	1	1	1	1	1	1	1	1	1	1	1	1	1	1	1	1	1	1	1	1	1	1	1	1	1	1	1	1	1	1	1	1	1	1	1	1	1	1	1
TU	0	0	0	0	0	0	0	0	0	0	0	0	0	0	0	0	0	0	0	0	0	0	0	0	0	0	0	0	0	0	0	0	0	0	0	0	0	0	0
TV	1	1	1	1	1	1	1	1	1	1	1	1	1	1	1	1	1	1	1	1	1	1	1	1	1	1	1	1	1	1	1	1	1	1	1	1	1	1	1
TX	0	0	0	0	0	0	0	0	0	0	0	0	0	0	0	0	0	0	0	0	0	0	0	0	0	0	0	0	0	0	0	0	0	0	0	0	0	0	0
AT	0	0	0	0	0	0	0	0	0	0	0	0	0	0	0	0	0	0	0	0	0	0	0	0	0	0	0	0	0	0	0	0	0	0	0	0	0	0	0
Genes	3344	3327	2553	2955	2725	2512	2701	2796	2670	2722	2615	2902	2858	2844	2969	2690	2596	2745	2865	2583	2731	3051	2553	2733	2838	2961	2823	2374	2714	2916	2836	2881	2871	2915	2992	2955	3303	2731	3161
Size (bp)	3538396	3527325	2720730	3012117	2834215	2553406	2822491	2906126	2817683	2860595	2731087	2988783	2892126	2951239	3004659	2800339	2761310	2839739	2970793	2721427	2789796	3088982	2693209	2848194	2901424	3008305	2879332	2480628	2778016	2964368	2884826	2979979	2912775	2959005	3023784	3005175	3442529	2853021	3367806
Sum of all U	23	23	16	16	17	15	16	15	16	17	16	16	16	16	16	16	17	16	16	16	16	17	16	16	16	16	16	15	15	16	16	16	16	16	16	16	22	16	21
Row Labels	E. casseliflavus B72	E. casseliflavus B79	E. faecalis B139	E. faecalis B150	E. faecalis B168	E. faecium B466	E. faecalis B48	E. faecalis B6	E. faecalis C106	E. faecalis C33	E. faecalis C34	E. faecalis C379	E. faecalis R378	E. faecalis R395	E. faecalis R61	E. faecalis R76	E. faecalis R95	E .faecalis W191	E. faecalis W195	E. faecalis W314	E. faecalis W350	E. faecalis W37	E .faecalis W41	E. faecalis W460	E. faecalis W75	E. faecium B492	E. faecium C12D	E. faecium C329	E. faecium C567	E. faecium F11J	E. faecium H101S2	E. faecalis H114S2	E. faecium H123S2	E. faecium H53S1	E. faecium R337	E. faecium R407	E. gallinarum G12S	E. faecalis H120S2	E. gallinarum W17
JU	1	1	1	1	1	1	1	1	1	1	1	1	1	1	1	1	1	1	1	1	1	1	1	1	1	1	1	1	1	1	1	1	1	1	1	1	1	1	1
MU	1	1	1	1	1	1	1	1	1	1	1	1	1	1	1	1	1	1	1	1	1	1	1	1	1	1	1	1	1	1	1	1	1	1	1	1	1	1	1
NU	5	5	1	1	1	1	1	1	1	1	1	1	1	1	1	1	1	1	1	1	1	1	1	1	1	1	1	1	1	1	1	1	1	1	1	1	4	1	4
NUW	3	3	1	1	1	1	1	0	1	1	1	1	1	1	1	1	1	0	1	1	1	1	1	1	1	1	1	1	1	1	1	1	1	1	1	1	1	1	1
OU	0	0	0	0	0	0	0	0	0	0	0	0	0	0	0	0	0	0	0	0	0	0	0	0	0	0	0	0	0	0	0	0	0	0	0	0	0	0	0
PU	0	0	0	0	0	0	0	0	0	0	0	0	0	0	0	0	0	0	0	0	0	0	0	0	0	0	0	0	0	0	0	0	0	0	0	0	0	0	0
RUX	0	0	0	0	0	0	0	0	0	0	0	0	0	0	0	0	0	0	0	0	0	0	0	0	0	0	0	0	0	0	0	0	0	0	0	0	0	0	0
TU	0	0	0	0	0	0	0	0	0	0	0	0	0	0	0	0	0	0	0	0	0	0	0	0	0	0	0	0	0	0	0	0	0	0	0	0	0	0	0
U	13	13	12	12	13	11	12	12	12	13	12	12	12	12	12	12	13	13	12	12	12	13	12	12	12	11	11	11	11	11	11	12	11	11	11	11	15	12	14
UW	0	0	0	0	0	0	0	0	0	0	0	0	0	0	0	0	0	0	0	0	0	0	0	0	0	1	1	0	0	1	1	0	1	1	1	1	0	0	0
Genes	3344	3327	2553	2955	2725	2512	2701	2796	2670	2722	2615	2902	2858	2844	2969	2690	2596	2745	2865	2583	2731	3051	2553	2733	2838	2961	2823	2374	2714	2916	2836	2881	2871	2915	2992	2955	3303	2731	3161
Size (bp)	3538396	3527325	2720730	3012117	2834215	2553406	2822491	2906126	2817683	2860595	2731087	2988783	2892126	2951239	3004659	2800339	2761310	2839739	2970793	2721427	2789796	3088982	2693209	2848194	2901424	3008305	2879332	2480628	2778016	2964368	2884826	2979979	2912775	2959005	3023784	3005175	3442529	2853021	3367806
Sum of all V	74	74	67	70	61	56	71	71	72	73	59	69	70	70	66	65	65	58	68	59	63	67	66	63	64	62	62	51	62	62	62	70	62	62	67	62	74	74	73
Row Labels	E. casseliflavus B72	E. casseliflavus B79	E. faecalis B139	E. faecalis B150	E. faecalis B168	E. faecium B466	E. faecalis B48	E. faecalis B6	E. faecalis C106	E. faecalis C33	E. faecalis C34	E. faecalis C379	E. faecalis R378	E. faecalis R395	E. faecalis R61	E. faecalis R76	E. faecalis R95	E .faecalis W191	E. faecalis W195	E. faecalis W314	E. faecalis W350	E. faecalis W37	E .faecalis W41	E. faecalis W460	E. faecalis W75	E. faecium B492	E. faecium C12D	E. faecium C329	E. faecium C567	E. faecium F11J	E. faecium H101S2	E. faecalis H114S2	E. faecium H123S2	E. faecium H53S1	E. faecium R337	E. faecium R407	E. gallinarum G12S	E. faecalis H120S2	E. gallinarum W17
FV	3	3	4	4	4	3	4	5	4	4	4	4	5	4	4	3	4	3	4	4	4	4	4	4	4	2	2	2	2	2	2	4	2	2	2	2	3	4	3
IV	1	1	0	0	0	1	0	0	0	0	0	0	0	0	0	0	0	0	0	0	0	0	0	0	0	1	1	1	1	1	1	0	1	1	1	1	1	0	1
JV	0	0	0	0	0	0	0	0	0	0	0	0	0	0	0	0	0	0	0	0	0	0	0	0	0	0	0	0	0	0	0	0	0	0	0	0	0	0	0
KV	1	1	1	1	1	1	1	1	1	1	1	1	1	1	1	1	1	1	1	1	1	1	1	1	1	1	1	1	1	1	1	1	1	1	1	1	1	1	1
LV	0	0	0	0	0	0	0	0	0	0	0	0	0	0	0	0	0	0	0	0	0	0	0	0	0	0	0	0	0	0	0	0	0	0	0	0	0	0	0
MV	0	0	2	2	2	0	2	2	2	2	2	2	2	2	2	2	2	2	2	2	2	2	2	2	2	0	0	0	0	0	0	2	0	0	0	0	0	2	0
PV	1	1	1	1	1	1	2	1	2	2	1	1	1	1	1	1	1	1	1	1	1	1	1	1	1	1	1	1	2	1	1	1	1	1	1	1	3	2	1
QV	0	0	0	0	0	1	0	0	0	0	0	0	0	0	0	0	0	0	0	0	0	0	0	0	0	1	1	1	1	1	1	0	1	1	1	1	1	0	1
TV	1	1	1	1	1	1	1	1	1	1	1	1	1	1	1	1	1	1	1	1	1	1	1	1	1	1	1	1	1	1	1	1	1	1	1	1	1	1	1
V	67	67	58	61	52	48	61	61	62	63	50	60	60	61	57	57	56	50	59	50	54	58	57	54	55	55	55	44	54	55	55	61	55	55	60	55	64	64	65
Genes	3344	3327	2553	2955	2725	2512	2701	2796	2670	2722	2615	2902	2858	2844	2969	2690	2596	2745	2865	2583	2731	3051	2553	2733	2838	2961	2823	2374	2714	2916	2836	2881	2871	2915	2992	2955	3303	2731	3161
Size (bp)	3538396	3527325	2720730	3012117	2834215	2553406	2822491	2906126	2817683	2860595	2731087	2988783	2892126	2951239	3004659	2800339	2761310	2839739	2970793	2721427	2789796	3088982	2693209	2848194	2901424	3008305	2879332	2480628	2778016	2964368	2884826	2979979	2912775	2959005	3023784	3005175	3442529	2853021	3367806
Sum of all W	5	5	1	1	1	1	1	0	1	1	1	1	1	1	1	1	1	0	1	1	1	1	1	1	1	2	2	1	1	2	2	1	2	2	2	2	1	1	1
Row Labels	E. casseliflavus B72	E. casseliflavus B79	E. faecalis B139	E. faecalis B150	E. faecalis B168	E. faecium B466	E. faecalis B48	E. faecalis B6	E. faecalis C106	E. faecalis C33	E. faecalis C34	E. faecalis C379	E. faecalis R378	E. faecalis R395	E. faecalis R61	E. faecalis R76	E. faecalis R95	E .faecalis W191	E. faecalis W195	E. faecalis W314	E. faecalis W350	E. faecalis W37	E .faecalis W41	E. faecalis W460	E. faecalis W75	E. faecium B492	E. faecium C12D	E. faecium C329	E. faecium C567	E. faecium F11J	E. faecium H101S2	E. faecalis H114S2	E. faecium H123S2	E. faecium H53S1	E. faecium R337	E. faecium R407	E. gallinarum G12S	E. faecalis H120S2	E. gallinarum W17
NUW	3	3	1	1	1	1	1	0	1	1	1	1	1	1	1	1	1	0	1	1	1	1	1	1	1	1	1	1	1	1	1	1	1	1	1	1	1	1	1
NW	2	2	0	0	0	0	0	0	0	0	0	0	0	0	0	0	0	0	0	0	0	0	0	0	0	0	0	0	0	0	0	0	0	0	0	0	0	0	0
UW	0	0	0	0	0	0	0	0	0	0	0	0	0	0	0	0	0	0	0	0	0	0	0	0	0	1	1	0	0	1	1	0	1	1	1	1	0	0	0
W	0	0	0	0	0	0	0	0	0	0	0	0	0	0	0	0	0	0	0	0	0	0	0	0	0	0	0	0	0	0	0	0	0	0	0	0	0	0	0
Genes	3344	3327	2553	2955	2725	2512	2701	2796	2670	2722	2615	2902	2858	2844	2969	2690	2596	2745	2865	2583	2731	3051	2553	2733	2838	2961	2823	2374	2714	2916	2836	2881	2871	2915	2992	2955	3303	2731	3161
Size (bp)	3538396	3527325	2720730	3012117	2834215	2553406	2822491	2906126	2817683	2860595	2731087	2988783	2892126	2951239	3004659	2800339	2761310	2839739	2970793	2721427	2789796	3088982	2693209	2848194	2901424	3008305	2879332	2480628	2778016	2964368	2884826	2979979	2912775	2959005	3023784	3005175	3442529	2853021	3367806
Sum of all X	14	14	10	21	21	24	14	22	12	13	10	35	27	31	24	18	9	21	30	12	23	28	9	14	33	57	53	15	34	57	55	29	55	56	58	59	31	14	10
Row Labels	E. casseliflavus B72	E. casseliflavus B79	E. faecalis B139	E. faecalis B150	E. faecalis B168	E. faecium B466	E. faecalis B48	E. faecalis B6	E. faecalis C106	E. faecalis C33	E. faecalis C34	E. faecalis C379	E. faecalis R378	E. faecalis R395	E. faecalis R61	E. faecalis R76	E. faecalis R95	E .faecalis W191	E. faecalis W195	E. faecalis W314	E. faecalis W350	E. faecalis W37	E .faecalis W41	E. faecalis W460	E. faecalis W75	E. faecium B492	E. faecium C12D	E. faecium C329	E. faecium C567	E. faecium F11J	E. faecium H101S2	E. faecalis H114S2	E. faecium H123S2	E. faecium H53S1	E. faecium R337	E. faecium R407	E. gallinarum G12S	E. faecalis H120S2	E. gallinarum W17
KX	0	0	0	0	0	0	0	0	0	0	0	0	0	0	0	0	0	0	0	0	0	0	0	0	0	0	0	0	0	0	0	0	0	0	0	0	0	0	0
LX	0	0	1	0	0	0	0	0	0	0	0	0	0	0	0	0	0	1	0	0	1	0	1	0	1	0	0	0	0	0	0	0	0	0	0	0	0	0	0
MX	0	0	0	0	0	0	0	0	0	0	0	0	0	0	0	0	0	0	0	0	0	0	0	0	0	0	0	0	0	0	0	0	0	0	0	0	0	0	0
RUX	0	0	0	0	0	0	0	0	0	0	0	0	0	0	0	0	0	0	0	0	0	0	0	0	0	0	0	0	0	0	0	0	0	0	0	0	0	0	0
SX	0	0	0	0	0	0	0	0	0	0	0	0	0	0	0	0	0	0	0	0	0	0	0	0	0	0	0	0	0	0	0	0	0	0	0	0	0	0	0
TX	0	0	0	0	0	0	0	0	0	0	0	0	0	0	0	0	0	0	0	0	0	0	0	0	0	0	0	0	0	0	0	0	0	0	0	0	0	0	0
X	14	14	9	21	21	24	14	22	12	13	10	35	27	31	24	18	9	20	30	12	22	28	8	14	32	57	53	15	34	57	55	29	55	56	58	59	31	14	10

## Sheet: S6 COG correlation and pvalues
			All Genomes									E. faecalis									E. faecium
Functional Class	Functional Categories		Correlation*	Genome Size		Genes/ORFs		AMR Genes		Virulence genes		Correlation*	Genome Size		Genes/ORFs		AMR Genes		Virulence genes		Correlation*	Genome Size		Genes/ORFs		AMR Genes		Virulence genes
				R2	p value	R2	p value	R2	p value	R2	p value		R2	p value	R2	p value	R2	p value	R2	p value		R2	p value	R2	p value	R2	p value	R2	p value
Cellular Processes	D	Cell division and chromosome partitioning	N	0.6787	<0.001	0.5127	<0.001	0.3052	<0.001	0.0915	0.03439	N	0.3277	0.00205	0.2993	0.00334	-0.02273	0.4918	0.02485	0.2211	N	-0.08743	0.6684	-0.08455	0.6499	0.2913	0.05013	-0.1111	0.9879
	M	Cell envelope biogenesis, outer membrane	N	0.6427	<0.001	0.5956	<0.001	-0.02569	0.8275	0.1184	0.01821	N	-0.03381	0.6236	-0.04191	0.7869	0.1139	0.05928	-0.043301	0.8223	N	0.7917	<0.001	0.7439	<0.001	0.4074	0.0205	-0.07738	0.6084
	N	Cell motility	P	0.7739	<0.001	0.6362	<0.001	0.1406	0.01076	0.134	0.01258	No	0.2821	0.004453	0.2419	0.008539	0.006509	0.295	0.0147	0.2589	P	0.9135	<0.001	0.9032	<0.001	0.6426	0.001834	-0.03874	0.4488
	O	Posttranslational modification, protein turnover	N	0.5853	<0.001	0.411	<0.001	0.3972	<0.001	0.0148	0.2182	N	0.4123	<0.001	0.4231	0.0003464	-0.03369	0.6217	-0.04428	0.8763	N	-0.08755	0.6692	-0.08458	0.6501	0.2741	0.05666	-0.01231	0.3731
	P	Inorganic ion transport and metabolism	N	0.4967	<0.001	0.3463	<0.001	0.266	0.0004615	0.07738	0.04789	N	-0.03978	0.7322	-0.04514	0.9364	0.1305	0.0465	-0.04425	0.875	N	-0.1042	0.8183	-0.104	0.8153	0.03247	0.2776	-0.1063	0.8483
	T	Signal transduction mechanisms	P	0.6977	<0.001	0.5634	<0.001	0.2079	0.002068	0.1075	0.02359	N	0.4204	0.0003659	0.3201	0.002343	-0.01592	0.4324	0.07516	0.1044	N	-0.09992	0.769	-0.1047	0.8246	-0.01132	0.3706	-0.09705	0.7419
	U	Intracellular trafficking, secretion	No	0.7273	<0.001	0.5538	<0.001	0.1907	0.003184	0.1175	0.0186	N	-0.04404	0.8643	-0.04541	0.9745	0.02918	0.2069	-0.02897	0.5588	N	0.7683	<0.001	0.7605	<0.001	0.6926	0.0009066	-0.05214	0.4956
	V	Defense mechanisms	N	0.4022	<0.001	0.3071	0.0002	0.01069	0.2425	-0.02021	0.6219	N	0.1189	0.05511	0.05069	0.1497	0.07408	0.1061	0.03845	0.1798	N	0.7915	<0.001	0.8207	<0.001	0.3185	0.0411	-0.07061	0.5739
Metabolism	C	Energy production and conversion	No	0.1011	0.027	0.0232	0.1761	0.2933	0.0002	-0.0165	0.5389	N	0.01433	0.2604	4.001e-05	0.328	-0.007647	0.3734	-0.04448	0.8873	N	0.05352	0.2424	0.05211	0.2446	-0.09357	0.7128	-0.1053	0.8332
	E	Amino acid transport and metabolism	No	0.3926	<0.001	0.2295	0.0012	0.4013	<0.001	-0.008651	0.4168	N	0.355	0.001262	0.3011	0.003239	-0.04122	0.7676	-0.01398	0.4174	N	-0.1095	0.9126	-0.111	0.9738	-0.1064	0.8487	-0.073	0.5856
	F	Nucleotide transport and metabolism	N	-0.0119	0.462	0.0167	0.2075	0.0829	0.0421	0.0884	0.03699	N	-0.02685	0.5343	-0.03471	0.6374	0.1829	0.02128	-0.01028	0.3909	N	-0.111	0.9806	-0.1091	0.9005	-0.1066	0.8523	-0.09786	0.7492
	G	Carbohydrate transport and metabolism	P	0.7497	<0.001	0.6429	<0.001	0.1325	0.01302	0.1219	0.01676	No	0.3152	0.00255	0.2432	0.008362	-0.04516	0.938	0.0742	0.1059	N	0.5744	0.004169	0.5352	0.006339	0.00926	0.323	-0.1049	0.8271
	H	Coenzyme metabolism	N	0.2501	<0.001	0.1428	0.0102	0.1236	0.0161	-0.0224	0.6848	N	0.02744	0.2125	0.01968	0.2395	0.1315	0.04576	-0.0306	0.579	N	0.8268	<0.001	0.8134	<0.001	0.5486	0.005513	0.1088	0.1703
	I	Lipid metabolism	N	-0.0227	0.696	-0.0266	0.9026	0.0682	0.0595	0.03146	0.1435	N	0.3844	0.0007343	0.345	0.001512	-0.01686	0.4399	0.0105	0.2767	N	0.05513	0.2399	0.0388	0.2664	0.2374	0.07317	-0.06935	0.5679
	Q	Secondary metabolites transport and metabolism	N	0.0675	0.06	0.00231	0.3037	0.2647	0.0004776	-0.02404	0.7445	N	-0.02508	0.5153	-0.01779	0.4476	-0.0383	0.7012	0.04049	0.1744	N	-0.04756	0.4788	-0.008932	0.3647	0.06997	0.2182	-0.09786	0.7492
Information	J	Translation, ribosomal structure and biogenesis	N	0.1405	0.0108	0.0794	0.0456	-0.027	0.9821	-0.0193	0.5999	N	0.1548	0.03244	0.0512	0.1486	0.3623	0.001105	-0.04517	0.9389	N	0.803	<0.001	0.8152	<0.001	0.8544	<0.001	-0.1097	0.9165
	K	Transcription	N	0.9284	<0.001	0.808	<0.001	0.1152	0.01965	0.0557	0.07988	N	0.7245	<0.001	0.6154	<0.001	-0.0291	0.5604	0.02371	0.225	N	0.915	<0.001	0.9254	<0.001	0.4166	0.01899	-0.06111	0.5312
	L	DNA replication, recombination, and repair	No	0.0368	0.126	0.1439	0.01	0.4864	<0.001	-0.0241	0.7478	No	0.7668	<0.001	0.7533	<0.001	0.1866	0.0201	-0.03874	0.7097	P	0.9541	<0.001	0.952	<0.001	0.6963	0.0008581	-0.0657	0.5511
Other	W	Extracellular Structures	No	0.3606	<0.001	0.3358	<0.0001	-0.0246	0.7609	0.0155	0.2141	N	-0.04506	0.9282	-0.04513	0.9353	-0.0452	0.9419	-0.04054	0.7502	P	0.7683	<0.001	0.7605	<0.001	0.6926	0.0009066	-0.05214	0.4956
	X	Mobilome	P	-0.0116	0.4567	0.0625	0.068	0.3487	<0.001	-0.027	0.9892	P	0.5976	<0.001	0.6495	<0.001	-0.04536	0.9643	0.02451	0.2222	P	0.944	<0.001	0.9475	<0.001	0.673	0.001207	-0.06358	0.5417
Poorly characterized	R	General function prediction only	N	0.7401	<0.0001	0.6302	<0.001	0.1022	0.02668	0.1458	0.0095	N	-0.0263	0.5283	-0.04107	0.7636	0.1006	0.072	-0.04543	0.9811	N	0.8739	<0.001	0.8809	<0.001	0.4161	0.01908	-0.09569	0.7301
	S	Function unknown	N	0.1149	0.0198	0.0546	0.0821	0.1375	0.01159	0.005576	0.2778	N	0.7825	<0.001	0.6891	<0.001	-0.03615	0.661	-0.04403	0.8642	N	0.7702	<0.001	0.7364	<0.001	0.4905	0.009838	0.02942	0.2831
		Antimicrobial Resistance								0.0055	0.2783								-0.02371	0.5013								-0.1092	0.9041
		Virulence						0.0055	0.2783								-0.02371	0.5013								-0.1092	0.9041
		Genome Size						0.01591	0.2118	0.03686	0.1257						0.05384	0.1429	-0.009805	0.3877						0.5659	0.004578	-0.05696	0.5142
		Genes/ORFs						-0.02143	0.6225	0.02488	0.1688						0.02979	0.205	-0.01912	0.4588						0.6066	0.002878	-0.0624	0.5366
* genetic fraction which is below
			All Genomes			E. faecalis			E. faecium
Functional Class	Functional Categories		Genes/ORFs			Genes/ORFs			Genes/ORFs
			Correlation	R2	p value	Correlation	R2	p value	Correlation	R2	p value
Cellular Processes	D	Cell division and chromosome partitioning	N	0.232998	0.00109468	N	0.846407	1.24444e-10	N	0.980289	3.4375e-09
	M	Cell envelope biogenesis, outer membrane	N	0.112275	0.0210617	N	0.734591	5.42157e-08	N	0.0940119	0.187207
	N	Cell motility	P	0.582833	9.59899e-09	No	-0.0246842	0.511215	P	0.7877	0.000164151
	O	Posttranslational modification, protein turnover	N	0.194022	0.00293139	N	0.831834	3.39813e-10	N	0.97555	9.07917e-09
	P	Inorganic ion transport and metabolism	N	0.263133	0.000497683	N	0.791846	3.62655e-09	N	0.633987	0.00204888
	T	Signal transduction mechanisms	P	-0.000349866	0.327	N	0.279952	0.00461346	N	0.81645	8.42224e-05
	U	Intracellular trafficking, secretion	No	-0.0183845	0.578613	N	0.735615	5.193e-08	N	0.900579	5.15309e-06
	V	Defense mechanisms	N	0.0956884	0.0311311	N	0.111166	0.0616881	N	-0.00540812	0.356102
Metabolism	C	Energy production and conversion	No	0.0247892	0.169214	N	0.777841	7.4792e-09	N	0.868401	1.84378e-05
	E	Amino acid transport and metabolism	No	-0.00587782	0.383464	N	0.940291	3.64384e-15	N	0.963336	5.64798e-08
	F	Nucleotide transport and metabolism	N	0.516031	1.58011e-07	N	0.868943	2.14793e-11	N	0.994552	1.04912e-11
	G	Carbohydrate transport and metabolism	P	0.127738	0.0146063	No	0.15725	0.0312854	N	0.660261	0.00144589
	H	Coenzyme metabolism	N	0.139222	0.0111118	N	0.749757	2.8138e-08	N	0.249856	0.0671507
	I	Lipid metabolism	N	0.844984	9.0404e-17	N	0.875562	1.21066e-11	N	0.96525	4.43424e-08
	Q	Secondary metabolites transport and metabolism	N	0.0758061	0.0496975	N	0.756406	2.08463e-08	N	0.904748	4.24263e-06
Information	J	Translation, ribosomal structure and biogenesis	N	0.914421	1.47013e-21	N	0.869402	2.06611e-11	N	0.983031	1.75021e-09
	K	Transcription	N	0.143015	0.0101489	N	0.755665	2.15631e-08	N	0.907042	3.79821e-06
	L	DNA replication, recombination, and repair	No	0.239604	0.000922928	No	-0.0419045	0.786803	P	0.595821	0.00326669
Other	W	Extracellular Structures	No	0.253735	0.000638114	N	-0.00912477	0.383117	P	0.641579	0.00185722
	X	Mobilome	P	0.0236233	0.174218	P	0.581242	9.01069e-06	P	0.92408	1.51696e-06
Poorly characterized	R	General function prediction only	N	0.288691	0.000249764	N	0.84413	1.46473e-10	N	0.960939	7.51701e-08
	S	Function unknown	N	0.435292	2.95113e-06	N	0.783536	5.60326e-09	N	0.966665	3.67547e-08
Correlation with mobilome genomic fraction (All Genomes)		adjusted R squared	p value	correlation between mobilome genomic fraction (E. faecium)	Correlation	adjusted R squared	p value	correlation between mobilome genomic fraction (E. faecalis)		adjusted R squared	p value
%C	N	0.73959	1.41286e-12	%C	N	0.937536	6.27241e-07	%C	N	0.391483	0.000641785
%D	N	0.529777	9.16715e-08	%D	N	0.960316	8.07415e-08	%D	N	0.487007	9.01801e-05
%E	N	0.862094	1.02929e-17	%E	N	0.919653	1.96114e-06	%E	N	0.528349	3.46478e-05
%F	N	0.390832	1.25475e-05	%F	N	0.944074	3.80423e-07	%F	N	0.425103	0.000332886
%G	NO	-0.000115735	0.324858	%G	N	0.765854	0.000257565	%G	NO	-0.0354769	0.649733
%H	N	0.619673	1.6891e-09	%H	N	0.109004	0.170126	%H	N	0.69831	2.26707e-07
%I	NO	0.0915291	0.0343306	%I	N	0.973631	1.27653e-08	%I	N	0.595977	6.01445e-06
%J	NO	0.143976	0.00991798	%J	N	0.90174	4.88541e-06	%J	N	0.644352	1.43234e-06
%K	N	0.462525	1.15256e-06	%K	N	0.8736	1.53464e-05	%K	N	0.295218	0.00357773
%L	P	0.236105	0.00101039	%L	P	0.723622	0.000553857	%L	N	0.0659249	0.119553
%M	NO	-0.0252643	0.802267	%M	N	0.137727	0.141508	%M	N	0.632255	2.0856e-06
%N	NO	-0.00932395	0.425631	%N	P	0.882611	1.09618e-05	%N	NO	-0.0396835	0.730073
%O	N	0.781948	5.16251e-14	%O	N	0.971176	1.90738e-08	%O	N	0.423661	0.00034263
%P	N	0.456836	1.4078e-06	%P	N	0.719924	0.000589016	%P	N	0.636943	1.80556e-06
%Q	N	0.732068	2.40367e-12	%Q	N	0.881335	1.15142e-05	%Q	N	0.455646	0.00017778
%R	NO	0.0796846	0.0453605	%R	N	0.942813	4.20778e-07	%R	N	0.366146	0.00103067
%S	N	0.482475	5.62221e-07	%S	N	0.861809	2.3036e-05	%S	N	0.434359	0.000276166
%T	N	0.207529	0.00209208	%T	N	0.902407	4.73678e-06	%T	N	0.149714	0.0349911
%U	N	0.421182	4.72414e-06	%U	N	0.723628	0.000553802	%U	N	0.548775	2.09686e-05
%V	N	0.307745	0.000147336	%V	NO	0.0363253	0.27074	%V	N	0.143958	0.038103
%W	P	0.0210174	0.186007	%W	P	0.831296	5.72602e-05	%W	NO	-0.0026084	0.342776
AMR	P	0.360583	3.17999e-05	AMR	P	0.655787	0.00153702	AMR	NO	-0.0438135	0.854166
Virulence		-0.0269107	0.948719	Virulence	NO	-0.0633188	0.5406	Virulence	NO	0.019463	0.240299

## Sheet: S7 AMR phenotypic profiles
Results for Disc Susceptibility Testing showing which isolates were Resistant (R), intermediately Resistant (I) or Susceptible (S) to each antimicrobial															Results from Disc Susceptibility Testing Showing Diameter of Area of Clearance
	Species	VAN	TEC	AMP	DOX	ERY	NIT	GEN	LZD	LVX	Q-D	STR	TGC				VAN	TEC	AMP	DOX	ERY	NIT	GEN	LZD	LVX	Q-D	STR	TGC
W460	E. faecalis	S	R	S	S	I	S	S	S	S	R	S	S		W17	E. faecalis	16	18	22	31	26	22	24	31	18	20	22	25
W350	E. faecalis	S	S	S	R	I	S	S	I	S	S	S	S		W460	E. faecalis	17	16	26	26	18	22	19	25	20	13	15	21
W191	E. faecalis	S	R	S	R	S	S	S	S	S	R	S	S		W350	E. faecalis	17	17	25	12	18	19	19	22	21	23	17	23
H120S2	E. faecalis	S	S	S	S	R	S	S	S	S	S	I	S		W191	E. faecalis	17	16	26	9	24	21	18	23	17	13	14	21
H114S2	E. faecalis	R	R	R	S	S	S	S	S	R	S	S	S		R407	E. faecalis	6	9	6	27	6	20	6	29	6	28	6	28
C34	E. faecalis	I	R	S	S	I	S	S	I	S	R	S	S		R337	E. faecalis	6	9	6	27	6	16	26	31	6	26	6	22
C33	E. faecalis	S	R	S	R	R	S	S	I	R	R	S	S		H120S2	E. faecalis	17	20	27	30	6	28	25	30	22	19	9	28
B168	E. faecalis	S	R	S	I	I	S	S	I	S	R	S	S		H114S2	E. faecalis	8	10	6	22	29	20	26	30	6	32	24	31
B150	E. faecalis	S	R	S	I	R	S	S	R	S	R	S	S		H53S1	E. faecalis	6	10	6	19	9	25	26	30	6	29	9	28
R407	E. faecium	R	R	R	S	R	S	R	S	R	S	R	S		G12s	E. faecium	16	19	29	30	26	22	27	29	20	20	22	26
R337	E. faecium	R	R	R	S	R	I	S	S	R	S	R	S		F11j	E. faecium	6	10	6	18	6	23	26	32	6	27	6	29
H53S1	E. faecium	R	R	R	S	R	S	S	S	R	S	I	S		C329	E. faecium	18	16	17	25	16	14	23	22	13	20	18	22
F11j	E. faecium	R	R	R	S	R	S	S	S	R	S	R	S		C34	E. faecium	16	15	22	22	16	21	16	22	18	12	14	20
C329	E. faecium	S	R	S	S	I	R	S	I	R	S	S	S		C33	E. faecium	17	15	23	11	6	22	16	22	6	11	15	22
B492	E. faecium	R	R	R	S	R	S	S	S	R	S	R	S		B492	E. faecium	6	9	6	27	6	19	24	26	6	29	6	27
B466	E. faecium	S	R	R	R	R	I	S	S	I	S	S	S		B466	E. faecium	20	16	14	9	9	16	24	26	15	26	21	24
W17	E. gallinarum	I	S	S	S	S	S	S	S	S	S	S	S		B168	E. gallinarum	17	16	23	14	21	23	16	21	17	13	14	21
G12s	E. gallinarum	I	S	S	S	S	S	S	S	S	S	S	S		B150	E. gallinarum	17	15	25	13	6	19	17	20	21	11	13	20
B6	E. faecalis	S	R	S	R	I	S	S	S	S	R	S	S		B6	E. faecalis	17	16	24	11	16	23	18	26	18	14	17	21
B48	E. faecalis	S	R	S	R	R	S	S	R	S	R	S	S		B48	E. faecalis	17	16	25	11	6	21	14	19	20	10	14	20
B72	E. casseliflavus	S	R	S	S	I	S	S	S	S	R	S	S		B72	E. casseliflavus	17	16	26	29	19	20	21	27	17	15	19	24
B79	E. gallinarum*	I	R	S	S	I	S	S	S	S	I	S	S		B79	E. gallinarum*	16	16	27	28	21	21	23	26	17	17	19	23
B139	E. faecalis	I	R	S	S	S	S	S	I	S	R	S	S		B139	E. faecalis	16	16	23	22	24	20	19	22	17	11	15	19
C12d	E. faecium	R	R	R	S	I	S	S	S	R	S	S	S		C12d	E. faecium	6	9	6	18	17	23	25	31	6	27	23	26
C106	E. faecalis	S	R	S	R	R	S	R	S	S	R	S	S		C106	E. faecalis	17	15	25	11	6	24	6	26	21	10	14	21
C379	E. faecalis	S	S	S	R	I	S	S	S	S	R	S	S		C379	E. faecalis	17	17	24	10	18	22	19	27	18	12	18	22
C567	E. faecium	S	R	S	S	R	I	S	I	S	S	S	S		C567	E. faecium	19	16	22	27	13	15	24	22	20	25	21	25
H101S2	E. faecium	R	R	R	S	R	S	S	S	R	S	I	S		H101S2	E. faecium	7	11	9	20	6	24	25	31	6	29	9	27
H123S2	E. faecium	R	R	R	S	R	S	S	S	R	S	I	S		H123S2	E. faecium	7	10	6	19	6	27	24	32	6	30	9	29
R61	E. faecalis	I	R	S	R	R	S	I	I	S	R	S	S		R61	E. faecalis	16	15	26	12	6	23	9	22	21	11	14	21
R76	E. faecalis	S	R	S	R	R	S	R	S	S	R	R	S		R76	E. faecalis	17	16	25	10	6	21	6	23	17	11	6	20
R95	E. faecalis	S	R	S	I	R	S	I	I	S	R	R	S		R95	E. faecalis	17	16	24	14	6	23	9	22	20	13	6	21
R378	E. faecalis	S	R	S	S	I	S	S	S	S	I	S	S		R378	E. faecalis	17	16	24	25	21	22	19	23	20	18	17	22
R395	E. faecalis	I	R	S	R	I	S	S	S	S	R	S	S		R395	E. faecalis	16	15	23	11	17	22	19	25	20	11	15	21
W37	E. faecalis	S	R	S	I	R	S	S	S	R	I	R	S		W37	E. faecalis	17	16	23	14	9	22	19	26	6	17	6	21
W41	E. faecalis	I	R	S	R	I	S	S	S	S	R	S	S		W41	E. faecalis	16	15	24	10	18	21	18	24	18	12	13	21
W75	E. faecalis	I	R	S	S	S	S	S	S	S	I	S	S		W75	E. faecalis	16	16	22	28	23	21	17	26	19	16	17	22
W195	E. faecalis	S	R	S	I	I	S	S	S	S	R	S	S		W195	E. faecalis	17	16	24	13	17	21	20	27	18	12	17	21
W314	E. faecalis	S	R	S	S	I	S	S	R	S	R	S	S		W314	E. faecalis	17	15	26	25	18	21	15	19	19	12	14	22
W193	E. cassseliflavus/mundtii*	S	R	S	S	I	S	S	S	S	I	S	S		W193	E. cassseliflavus/mundtii*	21	16	24	29	21	28	22	25	20	17	19	25
VAN	vancomycin
TEC	teicoplanin
AMP	ampicillin
DOX	doxycycline
ERY	erythromycin
NIT	nitrofurantoin
GEN	gentamicin
LZD	linezolid
LVX	levofloxacin
Q-D	quinupristin-dalfopristin
STR	streptomycin
TGC	tigecycline

## Sheet: S8 AMR Genes
	H120S2	H114S2	B168	R95	B48		B150	R378	B6	B139	R61	R76		W314	W37	C34	C33	C106	W41		W195	W460	W350	W75	C379	W191			R407	H101S2	H123S2	R337		B492	B466		H53S1	F11j	C12d		C567	C329			B72	B79		G12s	W17
Location	BAF PE	BAF PE	BAF PE	BAF PE	BAF PE		BAF FE	BAF FE	BAF FE	BAF FE	BAF FE	BAF FE		CAS PE	CAS PE	CAS PE	CAS PE	CAS PE	CAS PE		CAS FE	CAS FE	CAS FE	CAS FE	CAS FE	CAS FE		Location	BAF PE	BAF PE	BAF PE	BAF PE		BAF FE	BAF FE		CAS PE	CAS PE	CAS PE		CAS FE	CAS FE		Location	BAF FE	BAF FE		CAS PE	CAS FE
Species	E. faecalis	E. faecalis	E. faecalis	E. faecalis	E. faecalis	COUNT	E. faecalis	E. faecalis	E. faecalis	E. faecalis	E. faecalis	E. faecalis	COUNT	E. faecalis	E. faecalis	E. faecalis	E. faecalis	E. faecalis	E. faecalis	COUNT	E. faecalis	E. faecalis	E. faecalis	E. faecalis	E. faecalis	E. faecalis	COUNT	Species	E. faecium	E. faecium	E . faecium	E. faecium	COUNT	E. faecium	E. faecium	COUNT	E. faecium	E. faecium	E. faecium	COUNT	E.faecium	E. faecium	COUNT	Species	E. casseliflavus	E.gallinarum**	COUNT	E. gallinarum	E. gallinarum
gb|AF162694|+|2438-3011|ARO:3002966|vanXYC	0	0	0	0	0	0	0	0	0	0	0	0	0	0	0	0	0	0	0	0	0	0	0	0	0	0	0	gb|AF162694|+|2438-3011|ARO:3002966|vanXYC	0	0	0	0	0	0	0	0	0	0	0	0	0	0	0	gb|AF162694|+|2438-3011|ARO:3002966|vanXYC	0	0	0	1	1
gb|AF162694|+|3007-5104|ARO:3002970|vanTC	0	0	0	0	0	0	0	0	0	0	0	0	0	0	0	0	0	0	0	0	0	0	0	0	0	0	0	gb|AF162694|+|3007-5104|ARO:3002970|vanTC	0	0	0	0	0	0	0	0	0	0	0	0	0	0	0	gb|AF162694|+|3007-5104|ARO:3002970|vanTC	0	0	0	1	1
gb|AF162694|+|5192-5888|ARO:3002922|vanRC	0	0	0	0	0	0	0	0	0	0	0	0	0	0	0	0	0	0	0	0	0	0	0	0	0	0	0	gb|AF162694|+|5192-5888|ARO:3002922|vanRC	0	0	0	0	0	0	0	0	0	0	0	0	0	0	0	gb|AF162694|+|5192-5888|ARO:3002922|vanRC	1	1	2	1	1
gb|AF162694|+|5877-6963|ARO:3002933|vanSC	0	0	0	0	0	0	0	0	0	0	0	0	0	0	0	0	0	0	0	0	0	0	0	0	0	0	0	gb|AF162694|+|5877-6963|ARO:3002933|vanSC	0	0	0	0	0	0	0	0	0	0	0	0	0	0	0	gb|AF162694|+|5877-6963|ARO:3002933|vanSC	1	1	2	1	1
gb|AF162694|+|1410-2442|ARO:3000368|vanC	0	0	0	0	0	0	0	0	0	0	0	0	0	0	0	0	0	0	0	0	0	0	0	0	0	0	0	gb|AF162694|+|1410-2442|ARO:3000368|vanC	0	0	0	0	0	0	0	0	0	0	0	0	0	0	0	gb|AF162694|+|1410-2442|ARO:3000368|vanC	0	0	0	1	1
gb|AF028811|+|0-462|ARO:3002875|dfrE	1	1	1	1	1	5	1	1	1	1	1	1	6	1	1	1	1	1	1	6	1	1	1	1	1	1	6	gb|AF028811|+|0-462|ARO:3002875|dfrE	0	0	0	0	0	0	0	0	0	0	0	0	0	0	0	gb|AF028811|+|0-462|ARO:3002875|dfrE	0	0	0	0	0
gb|AB091338|+|173-1355|ARO:3003551|emeA	2	2	2	2	2	5	2	2	2	2	2	2	6	2	2	2	2	2	2	6	2	2	2	2	2	2	6	gb|AB091338|+|173-1355|ARO:3003551|emeA	0	0	0	0	0	0	0	0	0	0	0	0	0	0	0	gb|AB091338|+|173-1355|ARO:3003551|emeA	0	0	0	0	0
gb|AY587982|+|309-1806|ARO:3000300|lsaA	1	1	1	1	1	5	1	1	1	1	1	1	6	1	1	1	1	1	1	6	1	1	1	1	1	1	6	gb|AY587982|+|309-1806|ARO:3000300|lsaA	0	0	0	0	0	0	0	0	0	0	0	0	0	0	0	gb|AY587982|+|309-1806|ARO:3000300|lsaA	0	0	0	0	0
gb|DQ212986|+|2258-2966|ARO:3002926|vanRG	0	1	1	1	0	3	0	0	1	0	0	0	1	0	0	0	0	0	1	1	1	1	0	0	1	0	3	gb|DQ212986|+|2258-2966|ARO:3002926|vanRG	0	0	0	0	0	0	0	0	0	0	0	0	0	0	0	gb|DQ212986|+|2258-2966|ARO:3002926|vanRG	0	0	0	0	0
gb|HG970100.1|+|0-1457|ARO:3003948|efrA	1	1	2	1	1	5	1	1	1	1	1	1	6	1	1	1	1	1	1	6	1	1	1	1	1	1	6	gb|HG970100.1|+|0-1457|ARO:3003948|efrA	0	0	0	0	0	0	0	0	0	0	0	0	0	0	0	gb|HG970100.1|+|0-1457|ARO:3003948|efrA	0	0	0	0	0
gb|HG970103.1|+|0-1086|ARO:3003949|efrB	1	1	1	1	1	5	1	1	1	1	1	1	6	1	1	1	1	1	1	6	1	1	1	1	1	1	6	gb|HG970103.1|+|0-1086|ARO:3003949|efrB	0	0	0	0	0	0	0	0	0	0	0	0	0	0	0	gb|HG970103.1|+|0-1086|ARO:3003949|efrB	0	0	0	0	0
gb|AM180355|+|600033-601953|ARO:3000186|tetM	1	1	1	0	1	4	1	0	1	0	1	1	4	0	1	0	1	1	1	4	1	0	1	0	1	1	4	gb|AM180355|+|600033-601953|ARO:3000186|tetM	1	1	1	1	4	1	1	2	1	1	1	3	0	0	0	gb|AM180355|+|600033-601953|ARO:3000186|tetM	0	0	0	0	0
gb|L09756|+|0-1926|ARO:3000192|tetS	1	1	1	0	1	4	1	0	1	0	1	1	4	0	1	0	1	1	1	4	1	0	1	0	1	1	4	gb|L09756|+|0-1926|ARO:3000192|tetS	1	1	1	1	4	1	1	2	1	1	1	3	0	0	0	gb|L09756|+|0-1926|ARO:3000192|tetS	0	0	0	0	0
gb|M11036|+|0-1377|ARO:3000179|tet(L)	0	0	0	0	0	0	0	0	0	0	0	0	0	0	1	0	0	0	1	2	0	0	0	0	0	1	1	gb|M11036|+|0-1377|ARO:3000179|tet(L)	0	0	0	0	0	0	1	1	0	0	0	0	0	0	0	gb|M11036|+|0-1377|ARO:3000179|tet(L)	0	0	0	0	0
gb|JX560992|+|8592-9321|ARO:3002630|ANT(9)-Ia	0	0	0	0	0	0	0	0	0	0	0	1	1	0	0	0	0	0	0	0	0	0	0	0	0	1	1	gb|JX560992|+|8592-9321|ARO:3002630|ANT(9)-Ia	0	0	0	0	0	0	0	0	0	0	0	0	0	0	0	gb|JX560992|+|8592-9321|ARO:3002630|ANT(9)-Ia	0	0	0	0	0
gb|AB467372.1|+|284-1571|ARO:3003954|efmA	0	0	0	0	0	0	0	0	0	0	0	0	0	0	0	0	0	0	0	0	0	0	0	0	0	0	0	gb|AB467372.1|+|284-1571|ARO:3003954|efmA	1	1	1	1	4	1	1	2	1	1	1	3	1	1	2	gb|AB467372.1|+|284-1571|ARO:3003954|efmA	0	0	0	0	0
gb|AB205645|+|1012-1510|ARO:3002868|dfrG	1	0	0	0	1	2	0	0	0	0	0	0	0	0	1	0	1	1	0	3	0	0	0	0	0	0	0	gb|AB205645|+|1012-1510|ARO:3002868|dfrG	1	1	1	1	0	1	0	1	1	1	1	3	0	0	0	gb|AB205645|+|1012-1510|ARO:3002868|dfrG	0	0	0	0	0
gb|L12710|+|0-549|ARO:3002556|AAC(6')-Ii	0	0	0	0	0	0	0	0	0	0	0	0	0	0	0	0	0	0	0	0	0	0	0	0	0	0	0	gb|L12710|+|0-549|ARO:3002556|AAC(6')-Ii	1	1	1	1	4	1	1	2	1	1	1	3	1	1	2	gb|L12710|+|0-549|ARO:3002556|AAC(6')-Ii	0	0	0	0	0
gb|AF313494|+|0-1479|ARO:3002819|msrC	0	0	0	0	0	0	0	0	0	0	0	0	0	0	0	0	0	0	0	0	0	0	0	0	0	0	0	gb|AF313494|+|0-1479|ARO:3002819|msrC	1	1	1	1	4	1	1	2	1	1	1	3	1	1	2	gb|AF313494|+|0-1479|ARO:3002819|msrC	0	0	0	0	0
gb|AY712687|+|0-831|ARO:3002628|aad(6)	0	0	0	0	0	0	0	0	0	0	2	2	2	0	1	0	3	2	0	3	0	0	0	0	0	0	0	gb|AY712687|+|0-831|ARO:3002628|aad(6)	1	1	1	1	4	1	0	1	1	1	0	2	0	0	0	gb|AY712687|+|0-831|ARO:3002628|aad(6)	0	0	0	0	0
gb|CP004067|+|52914-53709|ARO:3002647|APH(3')-IIIa	0	0	0	0	0	0	0	0	0	0	1	1	2	0	1	0	1	1	0	3	0	0	0	0	0	0	0	gb|CP004067|+|52914-53709|ARO:3002647|APH(3')-IIIa	1	1	1	1	4	1	0	1	1	1	0	2	0	0	0	gb|CP004067|+|52914-53709|ARO:3002647|APH(3')-IIIa	0	0	0	0	0
gb|U01945|+|373-916|ARO:3002897|SAT-4	0	0	0	0	0	0	1	0	0	0	1	1	3	0	1	0	1	1	0	3	0	0	0	0	0	0	0	gb|U01945|+|373-916|ARO:3002897|SAT-4	1	1	1	1	4	1	0	1	1	1	0	2	0	0	0	gb|U01945|+|373-916|ARO:3002897|SAT-4	0	0	0	0	0
gb|AF242872|+|2131-2878|ARO:3000375|ErmB	1	0	0	0	1	2	0	0	0	0	1	1	2	0	1	0	1	1	0	3	0	0	0	0	0	0	0	gb|AF242872|+|2131-2878|ARO:3000375|ErmB	1	1	1	1	4	1	0	1	1	1	0	2	0	0	0	gb|AF242872|+|2131-2878|ARO:3000375|ErmB	0	0	0	0	0
gb|NC_023287|-|60996-61860|ARO:3002626|ANT(6)-Ia	0	0	0	0	0	0	0	0	0	0	2	3	2	0	1	0	3	2	0	3	0	0	0	0	0	0	0	gb|NC_023287|-|60996-61860|ARO:3002626|ANT(6)-Ia	1	1	1	1	4	1	0	1	1	1	0	2	0	0	0	gb|NC_023287|-|60996-61860|ARO:3002626|ANT(6)-Ia	0	0	0	0	0
gb|AF028812|+|392-887|ARO:3002867|dfrF	0	0	0	0	0	0	0	0	0	0	0	0	0	0	0	0	0	0	0	0	0	0	0	0	0	0	0	gb|AF028812|+|392-887|ARO:3002867|dfrF	1	1	1	1	4	1	0	1	1	1	1	3	0	0	0	gb|AF028812|+|392-887|ARO:3002867|dfrF	0	0	0	0	0
gb|M97297|+|10116-10601|ARO:3002962|vanZA	0	0	0	0	0	0	0	0	0	0	0	0	0	0	0	0	0	0	0	0	0	0	0	0	0	0	0	gb|M97297|+|10116-10601|ARO:3002962|vanZA	1	1	1	1	4	1	0	1	1	1	1	3	0	0	0	gb|M97297|+|10116-10601|ARO:3002962|vanZA	0	0	0	0	0
gb|M97297|+|6018-6986|ARO:3002942|vanHA	0	0	0	0	0	0	0	0	0	0	0	0	0	0	0	0	0	0	0	0	0	0	0	0	0	0	0	gb|M97297|+|6018-6986|ARO:3002942|vanHA	1	1	1	1	4	1	0	1	1	1	1	3	0	0	0	gb|M97297|+|6018-6986|ARO:3002942|vanHA	0	0	0	0	0
gb|M97297|+|6979-8010|ARO:3000010|vanA	0	0	0	0	0	0	0	0	0	0	0	0	0	0	0	0	0	0	0	0	0	0	0	0	0	0	0	gb|M97297|+|6979-8010|ARO:3000010|vanA	1	1	1	1	4	1	0	1	1	1	1	3	0	0	0	gb|M97297|+|6979-8010|ARO:3000010|vanA	0	0	0	0	0
gb|M97297|+|9052-9963|ARO:3002955|vanYA	0	0	0	0	0	0	0	0	0	0	0	0	0	0	0	0	0	0	0	0	0	0	0	0	0	0	0	gb|M97297|+|9052-9963|ARO:3002955|vanYA	1	1	1	1	4	1	0	1	1	1	1	3	0	0	0	gb|M97297|+|9052-9963|ARO:3002955|vanYA	0	0	0	0	0
gb|M97297|+|8016-8624|ARO:3002949|vanXA	0	0	0	0	0	0	0	0	0	0	0	0	0	0	0	0	0	0	0	0	0	0	0	0	0	0	0	gb|M97297|+|8016-8624|ARO:3002949|vanXA	1	1	1	1	4	1	0	1	1	1	1	3	0	0	0	gb|M97297|+|8016-8624|ARO:3002949|vanXA	0	0	0	0	0
gb|NC_005024|+|42504-43944|ARO:3002597|AAC(6')-Ie-APH(2'')-Ia	0	0	0	0	0	0	0	0	0	0	1	0	1	0	0	0	1	0	0	1	0	0	0	0	0	0	0	gb|NC_005024|+|42504-43944|ARO:3002597|AAC(6')-Ie-APH(2'')-Ia	1	0	0	2	2	1	0	1	1	1	0	2	0	0	0	gb|NC_005024|+|42504-43944|ARO:3002597|AAC(6')-Ie-APH(2'')-Ia	0	0	0	0	0
gb|M97297|+|4649-5803|ARO:3002931|vanSA	0	0	0	0	0	0	0	0	0	0	0	0	0	0	0	0	0	0	0	0	0	0	0	0	0	0	0	gb|M97297|+|4649-5803|ARO:3002931|vanSA	1	1	1	1	4	1	0	1	1	1	1	3	0	0	0	gb|M97297|+|4649-5803|ARO:3002931|vanSA	0	0	0	0	0
gb|M97297|+|3976-4671|ARO:3002919|vanRA	0	0	0	0	0	0	0	0	0	0	0	0	0	0	0	0	0	0	0	0	0	0	0	0	0	0	0	gb|M97297|+|3976-4671|ARO:3002919|vanRA	1	1	1	1	4	1	0	1	1	1	1	3	0	0	0	gb|M97297|+|3976-4671|ARO:3002919|vanRA	0	0	0	0	0
gb|M64090|+|0-735|ARO:3000595|ErmT	0	0	0	0	0	0	0	0	0	0	0	0	0	0	0	0	0	0	0	0	0	0	0	0	0	0	0	gb|M64090|+|0-735|ARO:3000595|ErmT	0	0	0	0	0	0	1	1	0	0	0	0	0	0	0	gb|M64090|+|0-735|ARO:3000595|ErmT	0	0	0	0	0
gb|AB014481|+|0-735|ARO:3002825|ErmY	0	0	0	0	0	0	0	0	0	0	0	0	0	0	0	0	0	0	0	0	0	0	0	0	0	0	0	gb|AB014481|+|0-735|ARO:3002825|ErmY	0	0	0	0	0	0	1	1	0	0	0	0	0	0	0	gb|AB014481|+|0-735|ARO:3002825|ErmY	0	0	0	0	0
gb|M12730|+|779-1514|ARO:3000250|ErmC	0	0	0	0	0	0	0	0	0	0	0	0	0	0	0	0	0	0	0	0	0	0	0	0	0	0	0	gb|M12730|+|779-1514|ARO:3000250|ErmC	0	0	0	0	0	0	1	1	0	0	0	0	0	0	0	gb|M12730|+|779-1514|ARO:3000250|ErmC	0	0	0	0	0
gb|L42817|+|201-936|ARO:3000522|ErmG	0	0	0	0	0	0	0	0	0	0	0	0	0	0	0	0	0	0	0	0	0	0	0	0	0	0	0	gb|L42817|+|201-936|ARO:3000522|ErmG	0	0	0	0	0	0	1	1	0	0	0	0	0	0	0	gb|L42817|+|201-936|ARO:3000522|ErmG	0	0	0	0	0
gb|FJ349556|+|5893-6502|ARO:3002953|vanXM	0	0	0	0	0	0	0	0	0	0	0	0	0	0	0	0	0	0	0	0	0	0	0	0	0	0	0	gb|FJ349556|+|5893-6502|ARO:3002953|vanXM	1	1	1	1	4	1	0	1	1	1	1	3	0	0	0	gb|FJ349556|+|5893-6502|ARO:3002953|vanXM	0	0	0	0	0
gb|FJ349556|+|4856-5888|ARO:3002911|vanM	0	0	0	0	0	0	0	0	0	0	0	0	0	0	0	0	0	0	0	0	0	0	0	0	0	0	0	gb|FJ349556|+|4856-5888|ARO:3002911|vanM	1	1	1	1	4	1	0	1	1	1	1	3	0	0	0	gb|FJ349556|+|4856-5888|ARO:3002911|vanM	0	0	0	0	0
gb|M58515|+|212-872|ARO:3002670|cat	0	0	0	0	0	0	0	0	0	0	0	0	0	0	0	0	0	1	0	1	0	0	0	0	0	0	0	gb|M58515|+|212-872|ARO:3002670|cat	0	0	0	0	0	0	0	0	0	0	0	0	0	0	0	gb|M58515|+|212-872|ARO:3002670|cat	0	0	0	0	0
gb|NC_005000|+|17463-18111|ARO:3002670|cat	0	0	0	0	0	0	0	0	0	0	0	0	0	0	0	0	0	1	0	1	0	0	0	0	0	0	0	gb|NC_005000|+|17463-18111|ARO:3002670|cat	0	0	0	0	0	0	0	0	0	0	0	0	0	0	0	gb|NC_005000|+|17463-18111|ARO:3002670|cat	0	0	0	0	0
gb|M58516|+|89-719|ARO:3002670|cat	0	0	0	0	0	0	0	0	0	0	0	0	0	0	0	0	0	1	0	1	0	0	0	0	0	0	0	gb|M58516|+|89-719|ARO:3002670|cat	0	0	0	0	0	0	0	0	0	0	0	0	0	0	0	gb|M58516|+|89-719|ARO:3002670|cat	0	0	0	0	0
gb|X92945|-|0-648|ARO:3002670|cat	0	0	0	0	0	0	0	0	0	0	0	0	0	0	1	0	0	1	0	2	0	0	0	0	0	0	0	gb|X92945|-|0-648|ARO:3002670|cat	0	0	0	0	0	0	0	0	0	0	0	0	0	0	0	gb|X92945|-|0-648|ARO:3002670|cat	0	0	0	0	0
gb|X60827|+|87-735|ARO:3002670|cat	0	0	0	0	0	0	0	0	0	0	0	0	0	0	1	0	0	1	0	2	0	0	0	0	0	0	0	gb|X60827|+|87-735|ARO:3002670|cat	0	0	0	0	0	0	0	0	0	0	0	0	0	0	0	gb|X60827|+|87-735|ARO:3002670|cat	0	0	0	0	0
gb|NC_002096|+|1148-1796|ARO:3002670|cat	0	0	0	0	0	0	0	0	0	0	0	0	0	0	1	0	0	1	0	2	0	0	0	0	0	0	0	gb|NC_002096|+|1148-1796|ARO:3002670|cat	0	0	0	0	0	0	0	0	0	0	0	0	0	0	0	gb|NC_002096|+|1148-1796|ARO:3002670|cat	0	0	0	0	0
gb|M64281|+|0-648|ARO:3002670|cat	0	0	0	0	0	0	0	0	0	0	0	0	0	0	1	0	0	1	0	2	0	0	0	0	0	0	0	gb|M64281|+|0-648|ARO:3002670|cat	0	0	0	0	0	0	0	0	0	0	0	0	0	0	0	gb|M64281|+|0-648|ARO:3002670|cat	0	0	0	0	0
gb|KC688833|+|0-804|ARO:3002836|lnuB	0	0	0	0	0	0	0	0	0	0	0	1	1	0	0	0	0	0	0	0	0	0	0	0	0	0	0	gb|KC688833|+|0-804|ARO:3002836|lnuB	0	0	0	0	0	0	0	0	0	0	0	0	0	0	0	gb|KC688833|+|0-804|ARO:3002836|lnuB	0	0	0	0	0
gb|JX560992|+|11387-12872|ARO:3003206|lsaE	0	0	0	0	0	0	0	0	0	0	0	1	1	0	0	0	0	0	0	0	0	0	0	0	0	0	0	gb|JX560992|+|11387-12872|ARO:3003206|lsaE	0	0	0	0	0	0	0	0	0	0	0	0	0	0	0	gb|JX560992|+|11387-12872|ARO:3003206|lsaE	0	0	0	0	0
gb|KX470419.1|+|3811-4615|ARO:3004085|lnuG	0	0	0	0	0	0	0	0	0	0	0	0	0	0	0	0	0	0	1	1	0	0	0	0	0	0	0	gb|KX470419.1|+|3811-4615|ARO:3004085|lnuG	0	0	0	0	0	0	0	0	0	0	0	0	0	0	0	gb|KX470419.1|+|3811-4615|ARO:3004085|lnuG	0	0	0	0	0
Total # of AMR genes	10	9	10	7	10		9	6	9	6	16	19		6	19	6	19	23	11		9	7	8	6	9	10		Total # of AMR genes	22	21	21	23		22	10		22	22	16		3	3		Total # of AMR genes	2	2		5	5
	Average	9.2					Average	10.8333						Average	14						Average	8.16667							Average	21.75				Average	16		Average	20			Average	3
[truncated: 1 more columns]

## Sheet: S9 Vir Factors Raw
Hits	W460	W350	W191	H120S2	H114S2	C34	C33	B168	B150	R407	R337	H53S1	F11j	C329	B492	B466	W17	G12s	B6	B48	B72	B79	B139	C12d	C106	C379	C567	H101S2	H123S2	R61	R76	R95	R378	R395	W37	W41	W75	W195	W314
Location	CAS FE	CAS FE	CAS FE	BAF PE	BAF PE	CAS PE	CAS PE	BAF PE	BAF FE	BAF PE	BAF PE	CAS PE	CAS PE	CAS FE	BAF FE	BAF FE	CAS FE	CAS PE	BAF FE	BAF PE	BAF FE	BAF FE	BAF FE	CAS PE	CAS PE	CAS FE	CAS FE	BAF PE	BAF PE	BAF FE	BAF FE	BAF PE	BAF FE	BAF PE	CAS PE	CAS PE	CAS FE	CAS FE	CAS PE
Species	E. faecalis	E. faecalis	E. faecalis	E. faecalis	E. faecalis	E. faecalis	E. faecalis	E. faecalis	E. faecalis	E. faecium	E. faecium	E. faecium	E. faecium	E. faecium	E. faecium	E. faecium	E. gallinarum	E. gallinarum	E. faecalis	E. faecalis	E. casseliflavus	E.gallinarum**	E. faecalis	E. faecium	E. faecalis	E. faecalis	E.faecium	E. faecium	E . faecium	E. faecalis	E. faecalis	E. faecalis	E. faecalis	E. faecalis	E. faecalis	E. faecalis	E. faecalis	E. faecalis	E. faecalis
VFG000080(gb|NP_464522) (clpE) ATP-dependent protease [ClpE (VF0073)]	1	1	0	0	0	0	1	1	1	0	0	0	0	0	0	0	0	0	1	1	0	0	1	0	1	1	0	0	0	1	1	1	1	1	1	1	1	1	1
VFG002162(gb|NP_465591) (bsh) bile salt hydrolase [BSH (VF0350)]	0	0	0	0	0	0	0	0	0	0	0	0	0	0	0	0	0	1	0	0	0	0	0	0	0	0	0	0	0	0	0	0	0	0	0	0	0	0	0
VFG002164(gb|NP_817031) (prgB/asc10) aggregation substance PrgB/Asc10 [AS (VF0352)]	1	0	1	1	0	0	1	1	4	0	0	0	0	0	0	0	0	0	2	1	0	0	0	0	1	0	0	0	0	6	0	2	1	0	2	0	0	0	0
VFG002165(gb|NP_815739) (efaA) endocarditis specific antigen [EfaA (VF0354)]	1	1	1	0	0	0	0	0	0	0	0	0	0	0	0	0	0	0	1	1	0	0	1	0	1	1	0	0	0	1	1	1	1	1	1	1	1	1	0
VFG002166(gb|NP_814829) (ace) collagen adhesin protein [Ace (VF0355)]	0	0	0	0	0	0	0	0	0	0	0	0	0	0	0	0	0	0	1	4	0	0	3	0	4	1	0	0	0	1	1	3	0	1	1	0	1	1	1
VFG002169(gi:29375151) (cylM) cylM protein [Cytolysin (CVF617)]	0	0	0	1	0	0	1	0	1	0	0	0	0	0	0	0	0	0	0	0	0	0	0	0	0	0	0	0	0	0	0	0	0	0	0	0	0	0	0
VFG002171(gb|NP_813951) (EF0149) aggregation substance [AS (VF0352)]	1	0	1	1	0	0	1	1	4	0	0	0	0	0	0	0	0	0	2	1	0	0	0	0	1	0	0	0	0	6	0	2	1	0	2	0	0	0	0
VFG002172(gb|NP_814266) (EF0485) aggregation substance [AS (VF0352)]	1	0	1	1	0	0	1	0	3	0	0	0	0	0	0	0	0	0	2	1	0	0	0	0	1	0	0	0	0	6	0	2	1	0	2	0	0	0	0
VFG002173(gb|NP_816972) (asa1) aggregation substance Asa1 [AS (VF0352)]	0	0	0	0	0	0	0	1	1	0	0	0	0	0	0	0	0	0	1	2	0	0	0	0	2	0	0	0	0	7	0	1	2	0	3	0	0	0	0
VFG002174(gb|NP_815516) (gelE) coccolysin [Gelatinase (VF0357)]	1	0	1	0	1	0	0	1	1	0	0	0	0	0	0	0	0	0	1	0	0	0	1	0	0	1	0	0	0	1	1	1	1	1	1	1	1	1	0
VFG002176(gb|AAM75252) (cylB) ABC-type transporter [Cytolysin (VF0356)]	0	0	0	1	0	0	1	0	0	0	0	0	0	0	0	0	0	0	0	0	0	0	0	0	0	0	0	0	0	1	0	0	0	0	0	0	0	0	0
VFG002177(gb|AAM75253) (cylA) cytolysin activator [Cytolysin (VF0356)]	0	0	0	0	0	0	1	0	0	0	0	0	0	0	0	0	0	0	0	0	0	0	0	0	0	0	0	0	0	1	0	0	0	0	0	0	0	0	0
VFG002178(gb|AAM75254) (cylI) cytolysin immunity protein [Cytolysin (VF0356)]	0	0	0	0	0	0	2	0	0	0	0	0	0	0	0	0	0	0	0	1	0	0	0	0	0	0	0	0	0	0	0	0	0	0	0	0	0	0	0
VFG002179(gb|AAD09858) (esp) Enterococcal surface protein; Esp [Esp (VF0353)]	0	0	0	0	6	0	1	0	1	0	0	0	0	0	0	0	0	0	4	3	0	0	0	1	3	8	0	0	2	3	0	0	9	3	0	0	3	9	0
VFG002180(gb|NP_816131) (cpsK) ABC transporter, permease protein [Capsule (VF 0361)]	0	0	0	0	0	0	0	0	0	0	0	0	0	0	0	0	0	0	0	0	0	0	0	0	0	0	0	0	0	0	0	0	0	0	1	0	1	0	0
VFG002181(gb|NP_816132) (cpsJ) ABC transporter, ATP-binding protein [Capsule (VF0361)]	0	0	0	0	0	0	0	0	0	0	0	0	0	0	0	0	0	0	0	1	0	0	1	0	1	0	0	0	0	0	1	1	0	0	1	1	1	0	1
VFG002182(gb|NP_816133) (cpsI) UDP-galactopyranose mutase [Capsule (VF0361)]	0	0	0	0	0	0	0	0	0	0	0	0	0	0	0	0	0	0	0	1	0	0	1	0	1	0	0	0	0	0	1	1	0	0	1	1	1	0	1
VFG002184(gb|NP_816135) (cpsG) MurB family protein [Capsule (VF0361)]	0	0	1	1	0	1	1	0	0	0	0	0	0	0	0	0	0	0	0	1	0	0	1	0	1	0	0	0	0	0	1	1	0	0	1	1	1	0	1
VFG002185(gb|NP_816136) (cpsF) CpsF protein [Capsule (VF0361)]	0	0	0	0	0	0	0	0	0	0	0	0	0	0	0	0	0	0	0	1	0	0	0	0	0	0	0	0	0	0	1	1	0	0	0	1	0	0	1
VFG002186(gb|NP_816137) (cpsE) glycosyl transferase, group 2 family protein [Capsule (VF0361)]	0	0	1	1	0	1	1	0	0	0	0	0	0	0	0	0	0	0	0	1	0	0	1	0	1	0	0	0	0	0	1	1	0	0	1	1	1	0	1
VFG002187(gb|NP_816138) (cpsD) glycosyl transferase, group 2 family protein [Capsule (VF0361)]	0	0	0	0	0	1	0	0	0	0	0	0	0	0	0	0	0	0	0	1	0	0	1	0	1	0	0	0	0	0	1	1	0	0	1	1	1	0	1
VFG002188(gb|NP_816139) (cpsC) teichoic acid biosynthesis protein, putative [ Capsule (VF0361)]	0	0	0	0	0	0	0	0	0	0	0	0	0	0	0	0	0	0	0	1	0	0	1	0	1	0	0	0	0	0	1	1	0	0	1	1	1	0	1
VFG002189(gb|NP_816140) (cpsB) phosphatidate cytidylyltransferase [Capsule (V F0361)]	0	0	0	0	0	0	0	0	0	0	0	0	0	0	0	0	0	0	1	0	0	0	0	0	0	1	0	0	0	1	0	0	1	1	0	0	0	1	0
VFG002190(gb|NP_816141) (cpsA) undecaprenyl diphosphate synthase [Capsule (VF 0361)]	0	0	0	0	0	0	0	0	0	0	0	0	0	0	0	0	0	0	1	0	0	0	0	0	0	1	0	0	0	1	0	0	1	1	1	1	0	1	0
VFG002191(gb|NP_815515) (sprE) serine proteinase, V8 family [SprE (VF0358)]	0	0	0	0	0	0	0	0	0	0	0	0	0	0	0	0	0	0	1	0	0	0	1	0	0	1	0	0	0	1	1	1	1	1	1	1	1	1	0
VFG002192(gb|NP_815517) (fsrC) histidine kinase, putative [Fsr (VF0360)]	0	0	0	0	0	0	0	0	0	0	0	0	0	0	0	0	0	0	1	0	0	0	1	0	0	1	0	0	0	1	1	1	1	1	1	1	2	1	0
VFG002194(gb|NP_815519) (fsrA) response regulator [Fsr (VF0360)]	0	0	0	0	0	0	0	0	0	0	0	0	0	0	0	0	0	0	0	0	0	0	0	0	0	0	0	0	0	0	1	0	0	0	0	0	0	0	0
VFG002195(gb|NP_814561) (EF0818) polysaccharide lyase, family 8 [Hyaluronidase (VF0359)]	1	0	1	0	1	1	0	0	0	0	0	0	0	0	0	0	0	0	1	0	0	0	1	0	0	1	0	0	0	0	0	1	0	1	0	0	0	1	1
VFG002196(gb|NP_816637) (EF3023) polysaccharide lyase, family 8 [Hyaluronidase (VF0359)]	1	1	0	1	1	1	1	2	1	0	0	0	0	0	0	0	0	0	4	4	0	0	5	0	4	4	0	0	0	4	7	8	8	4	4	3	4	4	0
VFG002197(gb|NP_814691) (bopD) sugar-binding transcriptional regulator, LacI family [BopD (VF0362)]	1	1	1	2	1	1	1	1	1	0	0	0	0	0	0	0	0	0	6	2	0	0	1	0	1	1	0	0	0	1	1	1	1	1	1	1	1	1	1
VFG002961(gi:49482396) (capE) capsular polysaccharide synthesis enzyme [Capsule (CVF110)]	0	0	0	0	0	0	0	0	0	0	0	0	0	0	0	0	0	1	0	0	0	0	0	0	0	0	0	0	0	0	0	0	0	0	0	0	0	0	0
VFG002962(gi:15923143) (capE) capsular polysaccharide synthesis enzyme Cap8E [Capsule (CVF110)]	0	0	0	0	0	0	0	0	0	0	0	0	0	0	0	0	0	1	0	0	0	0	0	0	0	0	0	0	0	0	0	0	0	0	0	0	0	0	0
VFG002964(gi:57651157) (cap5E) capsular polysaccharide biosynthesis protein Cap5E [Capsule (CVF110)]	0	0	0	0	0	0	0	0	0	0	0	0	0	0	0	0	0	1	0	0	0	0	0	0	0	0	0	0	0	0	0	0	0	0	0	0	0	0	0
VFG005020(gi:70725393) (capE) capsular polysaccharide synthesis enzyme CapE [Capsule (CVF110)]	0	0	0	0	0	0	0	0	0	0	0	0	0	1	0	0	0	0	0	0	1	1	0	0	0	0	0	0	0	0	0	0	0	0	0	0	0	0	0
[truncated: 137 more rows]

## Sheet: S10 Vir Factors by Species
Hits	B168	R395	R95	B48	H120S2	H114S2		B150	B6	B139	R61	R76	R378		Hits	R401	H101S2	H123S2	R331		B492	B411		Hits	B72	B79		Hits	H53S1	F11j	C12d		C329	C567		Hits	C106	W37	W41	C34	C33	W314		W195	C379	W75	W460	W350	W191
[truncated: 99 more rows]
[truncated: 5 more columns]

[truncated: 10 more sheets: S11 Vir Factors Summary, S12 Phage, S13 Crisprfinder Output, S14 Crisprfinder confirmed, S15 Crisprdb BLAST, S16 CRISPR summary table, S17 ICEberg Results % PW ID, S18 antiSMASH , S19 Neptune Biomarker Groups, DPCache_COG Analysis]
